# Supplementary material for: Integrase anchors viral RNA to the HIV-1 capsid interior
Source: Nature. 2026 Feb 18;652(8111):1068–75. doi: 10.1038/s41586-026-10154-x (PMC13102720; doi:10.1038/s41586-026-10154-x)
Supplement: Supplementary file 6 — Source Data Fig. 4 and Source Data Extended Data Figs. 1, 2, 4 and 7. [file 41586_2026_10154_MOESM6_ESM.xlsx]

## Sheet: Fig 4a p24 Release
p24 (%-WT)	CA mutant												IN mutant									p24 (%-Vpr-STOP)
	Q155N	Q155A	K158R	K158A	K158A/T81	K158E	K158E/T81	K158D	E159Q	E159D	R167A	K170A	H12N	V32A	V32E	D41K	E69A	E69K	F139A	F139D	Wildtype		Vpr-IBD WT	Vpr-IBD AN	Vpr-IBD stop
Trial I	12.2939	6.01714	77.7482	37.2982	84.9842	18.8144	63.3432	20.5634	20.2456	5.27087	39.9073	85.0647	45.7336	67.3725	90.9003	84.4901	54.851	46.0604	167.993	87.2676	100		72.2709	112.26	100
Trial II	2.51493	1.17421	69.407	29.368	57.9827	21.1182	48.6376	22.8717	13.1574	1.09294	19.2313	94.8606	63.4756	61.0253	88.274	61.5502	54.1805	55.756	98.9656	61.6964	100		67.1722	96.5567	100
Trial III	2.42026	2.80171	57.1194	30.2012	66.6225	17.9316	45.1422	28.8195	18.2966	4.62677	22.6277	69.9112	61.3285	103.453	59.9803	110.03	64.7048	61.3056	89.0497	67.1533	100		58.4266	61.9444	100
avg.	5.74303	3.33102	68.0915	32.2891	69.8631	19.2881	52.3743	24.0849	17.2332	3.66353	27.2554	83.2788	56.8459	77.2835	79.7182	85.3566	57.9121	54.374	118.669	72.0391	100		65.9566	90.2536	100
std. dev.	5.67343	2.46447	10.3771	4.35792	13.7894	1.64521	9.65879	4.25964	3.66182	2.24937	11.0877	12.5702	9.68321	22.8844	17.1439	24.2513	5.89221	7.716	43.0021	13.4675			7.00174	25.7431

## Sheet: Fig 4b Infectivity
Infectivity (%-WT)	CA mutant												IN mutant									Infectivity (%-Vpr-STOP)
	Q155N	Q155A	K158R	K158A	K158A/T81	K158E	K158E/T81	K158D	E159Q	E159D	R167A	K170A	H12N	V32A	V32E	D41K	E69A	E69K	F139A	F139D	Wildtype		Vpr-IBD WT	Vpr-IBD AN	Vpr-IBD stop
Trial I	0.00290446	0.0458647	28.1574	0.017827	48.055	0.0127441	6.32851	0.0104055	1.76084	0.0369041	5.27068	0.00194379	0.0665604	0.000385482	0.00587108	87.7777	0.0169989	0.00764173	46.6044	0.342107	100		19.2529	132.652	100
Trial II	0.0448436	0.0457393	30.9366	0.0401496	40.1494	0.0151013	2.48731	0.00760231	4.25434	0.130781	9.46581	0.00780003	0.00703511	0.0070034	0.00331563	52.0071	0.00348805	0.00238635	45.6962	0.344582	100		27.5701	115.566	100
Trial III	0.00578424	0.00773055	42.4881	0.00130981	27.6795	0.019854	2.66059	0.00629611	3.25033	0.00772447	2.27502	0.00945923	0.000404731	0.015618	3.05662e-05	62.6189	0.00893358	0.0165487	42.1909	0.796706	100		24.6154	130.6	100
avg.	0.0178441	0.0331115	33.8607	0.0197621	38.628	0.0158998	3.82547	0.00810131	3.0885	0.05847	5.6705	0.00640102	0.0246668	0.00766897	0.00307242	67.4679	0.00980683	0.00885893	44.8305	0.494465	100		23.8128	126.273	100
std. dev.	0.0234266	0.0219806	7.59967	0.0194921	10.2726	0.00362158	2.16943	0.00209966	1.2546	0.0643006	3.61203	0.00394821	0.0364321	0.00763806	0.00292784	18.3717	0.0067976	0.00715921	2.3306	0.261751			4.2163	9.3291

## Sheet: Fig 4c LRT
LRT (%-WT)	CA mutant					IN mutant							LRT (%-Vpr-STOP)
	K158A	K158A/T8I	K158E	K158E/T8I	R167A	H12N	V32A	V32E	E69A	E69K	F139D	WT		Vpr-IBD WT	Vpr-IBD AN	Vpr-IBD-STOP
Trial I	0.06	47.0232	0.49	7.60522	15.3039	5.15139	10.7466	2.91831	19.72	16.21	37.8069	100		29.5579	126.202	100
Trial II	0.593131	56.9765	0.596521	14.4547	20.5736	9.28574	7.66518	2.15672	25.6262	13.8133	44.9836	100		41.1661	114.93	100
Trial III	1.00493	65.1101	1.1863	17.0004	5.73369	2.90436	10.0624	3.10867	24.1982	29.912	65.9644	100		24.0405	98.337	100
avg.	0.552687	56.3699	0.757608	13.0201	13.8704	5.7805	9.4914	2.7279	23.1815	19.9784	49.585	100		31.5882	113.156	100
std. dev.	0.473762	9.05868	0.375062	4.85911	7.52311	3.23687	1.61812	0.50373	3.08158	8.68579	14.6319	0		8.74141	14.0168	0

## Sheet: Fig 4d EM morphology
			%Phenotype							Particle number counted
			Mature (M)	Immature (IM)	Eccentric (ecc)	2 Cores (2C)	Empty core (EC)	Irregular (IR)	Irregular immature (IRI)
	WT	Trial I	89.234	4.96894	4.7619	0.414079	0.414079	0.207039	0	483
		Trial II	78.8961	10.3896	8.44156	1.46104	0.649351	0.162338	0	616
CA mutant	Q155N	Trial I	30.9859	4.22535	9.85915	1.40845	2.8169	40.8451	9.85915	71
		Trial II	37.1429	7.14286	15.7143	5.71429	8.57143	22.8571	2.85714	70
	K158R	Trial I	61.4679	9.78593	6.72783	10.7034	1.52905	8.56269	1.22324	327
		Trial II	63.5328	9.97151	20.5128	4.2735	1.1396	0.569801	0	351
	K158A	Trial I	8.10811	4.5045	29.7297	10.8108	5.40541	41.4414	0	111
		Trial II	7.44681	5.31915	29.7872	10.6383	4.25532	39.8936	2.65957	188
	K158A/T8I	Trial I	57.0439	8.77598	30.254	1.15473	1.84758	0.461894	0.461894	433
		Trial II	65.4321	5.29101	28.7478	0.176367	0.176367	0.176367	0	567
	K158E	Trial I	7.86517	7.86517	35.9551	2.24719	7.86517	31.4607	6.74157	89
		Trial II	10.3093	7.21649	17.5258	1.03093	1.03093	57.732	5.15464	97
	K158E/T8I	Trial I	36.9565	13.5266	46.6184	0.966184	1.93237	0	0	414
		Trial II	31.4848	7.8712	56.8873	1.25224	2.32558	0	0.178891	559
	E159Q	Trial I	37.6238	7.92079	6.93069	14.8515	3.9604	21.7822	6.93069	101
		Trial II	31.9328	8.82353	7.14286	15.5462	1.68067	33.6134	1.2605	238
	R167A	Trial I	41.6092	5.05747	44.5977	5.05747	2.98851	0.45977	0.229885	435
		Trial II	32.6653	12.024	37.0741	12.6253	4.00802	0.601202	1.002	499
	K170A	Trial I	52.1173	19.544	16.6124	9.12052	1.62866	0.977199	0	307
		Trial II	82.9268	7.66551	6.62021	1.0453	1.0453	0.696864	0	287
IN mutant	H12N	Trial I	15.3061	25.2551	50.5102	2.55102	2.55102	2.80612	1.02041	392
		Trial II	24.6851	30.9824	40.806	1.25945	1.51134	0	0.755668	397
	V32A	Trial I	20.2	28.6	44.8	1	4.8	0	0.6	500
		Trial II	25.7851	24.1322	45.124	1.15702	3.47107	0	0.330579	605
	V32E	Trial I	21.883	43.0025	32.57	1.01781	1.01781	0.254453	0.254453	393
		Trial II	25.3304	33.4802	37.2247	1.54185	2.20264	0.220264	0	454
	D41K	Trial I	66.8067	12.605	13.0252	4.62185	2.94118	0	0	238
		Trial II	71.0769	7.38462	17.2308	2.15385	0.307692	1.84615	0	325
	E69A	Trial I	29.3976	10.6024	53.012	2.16867	3.61446	0.722892	0.481928	415
		Trial II	22.6804	9.53608	52.5773	3.86598	10.0515	0.515464	0.773196	388
	E69K	Trial I	28.6127	9.53757	55.7803	2.31214	2.02312	1.15607	0.578035	346
		Trial II	22.0513	12.3077	55.3846	3.33333	5.89744	1.02564	0	390
	F139A	Trial I	71.2389	8.62832	16.5929	1.54867	0.221239	1.32743	0.442478	452
		Trial II	71.6667	13	13	1.33333	0.666667	0	0.333333	300
	F139D	Trial I	43.9153	10.4056	37.7425	2.82187	4.05644	0.705467	0.352734	567
		Trial II	41.1633	12.7517	42.5056	2.23714	0.447427	0.223714	0.671141	447
	WT-IBD	Trial I	19.8374	17.8862	53.1707	2.11382	5.04065	0.97561	0.97561	615
		Trial II	33.5079	12.8272	45.0262	2.09424	4.97382	1.57068	0	382
	ID>AN IBD	Trial I	73.9683	7.93651	14.2857	2.85714	0.952381	0	0	315
		Trial II	75.43	6.38821	16.2162	0.2457	1.4742	0.2457	0	407
	Vpr-stop	Trial I	81.25	6.44531	10.5469	0.390625	1.36719	0	0	512
		Trial II	77.7778	9.4162	10.5461	0.94162	1.31827	0	0	531

## Sheet: ED Fig 1 BLI
SIVtal IN + TAR					HIV-1 IN + TAR					SIVtal IN + MRS1					HIV-1 IN + MRS1					SIVtal IN + MRS2					HIV-1 IN + MRS2					SIVtal IN + MRS3					HIV-1 IN + MRS3					SIVtal IN + MRS4					SIVtal IN + MRS5
Time (secs)	Sensor A2 500nM IN	Sensor B2 250nM IN	Sensor C2 125nM IN	Sensor G2 no IN	Time (secs)	Sensor D2 500nM IN	Sensor E2 250nM IN	Sensor F2 125nM IN	Sensor G2 no IN	Time (secs)	Sensor A1 500nM IN	Sensor B1 250nM IN	Sensor C1 125nM IN	Sensor D1 No IN	Time (secs)	Sensor A3 500nM IN	Sensor B3 250nM IN	Sensor C3 125nM IN	Sensor D3 No IN	Time (secs)	Sensor A2 500nM IN	Sensor B2 250nM IN	Sensor C2 125nM IN	Sensor D2 No IN	Time (secs)	Sensor E3 500nM IN	Sensor F3 250nM IN	Sensor G3 125nM IN	Sensor H3 No IN	Time (secs)	Sensor A1 500nM IN	Sensor B1 250nM IN	Sensor C1 125nM IN	Sensor G1 No IN	Time (secs)	Sensor D1 500nM IN	Sensor E1 250nM IN	Sensor F1 125nM IN	Sensor G1 No IN	Time (secs)	Sensor A2 500nM IN	Sensor B2 250nM IN	Sensor C2 125nM IN	Sensor G2 no IN	Time (secs)	Sensor A1 500nM IN	Sensor B1 250nM IN	Sensor C1 125nM IN	Sensor G1 No IN
0	0	0	0	0	0	0	0	0	0	0	0	0	0	0	0	0	0	0	0	0	0	0	0	0	0	0	0	0	0	0	0	0	0	0	0	0	0	0	0	0	0	0	0	0	0	0	0	0	0
0.201	0.002	0.006	-0.001	0.005	0.201	0.001	0.007	0.005	0.005	0.201	-0.008	-0.004	-0.001	-0.003	0.201	-0.001	0.001	-0.001	-0.001	0.2	0	-0.003	-0.001	0.002	0.201	-0.002	0.003	-0.002	-0.001	0.201	0.001	-0.004	-0.001	0.003	0.201	-0.002	0.001	0	0.003	0.2	0.004	0	0	0.006	0.2	-0.003	0.002	-0.002	-0.001
0.401	0.002	0.004	-0.003	0.009	0.401	0.003	0.005	0.003	0.009	0.4	-0.003	0.003	0.002	0	0.401	0.002	0.001	0.001	0.005	0.401	0.004	-0.001	-0.001	0.003	0.401	0	0.003	0.001	0.003	0.4	0.002	0.003	-0.003	0.001	0.4	0.001	0.002	-0.001	0.001	0.4	0.001	0.005	0.007	0.004	0.4	-0.001	0.002	0	-0.004
0.6	0.003	0.008	-0.002	0.007	0.6	0.007	0.006	0.01	0.007	0.6	-0.008	0.001	0.002	-0.003	0.601	0.007	0.004	0.002	0.006	0.6	0	0.002	0.002	0.008	0.601	0.009	0.009	0.006	0.007	0.6	0.004	-0.002	0	0.002	0.6	-0.004	0.003	0.002	0.002	0.601	0.006	0	0.002	0.006	0.6	0.001	0.001	0.003	-0.005
0.801	0.003	0.005	0	0.009	0.801	0.004	0.008	0.005	0.009	0.801	-0.004	-0.001	0	0	0.8	0.008	0.008	0.004	0.006	0.8	0.004	0.001	0.002	0.007	0.8	0.004	0.008	0.008	0.007	0.8	0.002	0.003	0.002	0.002	0.8	-0.004	0	0.005	0.002	0.8	0.007	0.003	0.005	0.007	0.801	-0.001	0.002	0	0
1	0.006	0.006	0.003	0.009	1	0.003	0.006	0.007	0.009	1	0	-0.002	0.001	0.001	1	0.007	0.007	0.007	0.003	1	0.008	0.004	0.005	0.008	1	0.005	0.003	0.011	0.006	1	0.004	0.005	0.004	0.001	1	-0.004	0.002	0.004	0.001	1	0.007	0.007	0.004	0.01	1.001	-0.002	0.001	-0.002	-0.005
1.201	0.009	0.008	0.003	0.009	1.201	0.006	0.011	0.01	0.009	1.201	-0.006	-0.002	-0.001	0.002	1.2	0.009	0.009	0.008	0.01	1.2	0.007	0.004	0.003	0.007	1.2	0.006	0.012	0.011	0.007	1.201	0.004	0	0	0.002	1.201	-0.001	-0.001	0.005	0.002	1.201	0.005	0.004	0.006	0.008	1.201	-0.001	0.001	-0.004	-0.002
1.401	0.004	0.008	-0.003	0.011	1.401	0.007	0.008	0.007	0.011	1.4	0	0.001	0	0.003	1.401	0.012	0.007	0.01	0.011	1.4	0.007	0.002	0.004	0.005	1.401	0.012	0.008	0.011	0.015	1.4	0.003	0	-0.001	0	1.4	-0.003	0	0.003	0	1.401	0.004	0.009	0.008	0.009	1.4	0.002	0	0	-0.001
1.601	0.007	0.006	0	0.011	1.601	0.003	0.01	0.013	0.011	1.601	-0.005	-0.003	-0.002	0	1.601	0.012	0.007	0.009	0.011	1.6	0.005	0.004	0.004	0.007	1.601	0.008	0.014	0.015	0.013	1.601	0.002	0	0	0.002	1.601	0	0.001	0	0.002	1.6	0.006	0.002	0.007	0.01	1.601	0.003	0	0	-0.007
1.8	0.008	0.009	0.003	0.014	1.8	0.005	0.009	0.014	0.014	1.8	-0.002	0.002	0	-0.002	1.8	0.009	0.012	0.013	0.014	1.8	0.007	0.006	0.008	0.004	1.8	0.01	0.013	0.013	0.013	1.8	0.003	0.005	0.003	-0.002	1.8	-0.003	0.005	0.001	-0.002	1.8	0.008	0.007	0.009	0.006	1.8	0.001	0.002	0.002	0.001
2.001	0.005	0.008	0.001	0.014	2.001	0.004	0.013	0.011	0.014	2.001	-0.007	-0.002	0.001	0.001	2	0.013	0.011	0.017	0.009	2	0.007	0.003	0.008	0.008	2	0.012	0.016	0.013	0.009	2.001	0	0.001	-0.001	0	2.001	-0.002	0.002	0	0	2	0.011	0.006	0.008	0.01	2.001	-0.001	0.003	-0.002	-0.005
2.2	0.007	0.008	0.005	0.008	2.2	0.008	0.006	0.009	0.008	2.2	-0.003	-0.005	0	0.001	2.201	0.017	0.016	0.014	0.01	2.201	0.009	0.003	0.003	0.01	2.201	0.016	0.012	0.012	0.014	2.201	0.002	0	0	0.003	2.201	-0.006	0.004	0	0.003	2.201	0.01	0.007	0.009	0.009	2.2	-0.002	0.003	-0.002	-0.004
2.4	0.008	0.008	0.001	0.008	2.4	0.006	0.013	0.011	0.008	2.401	-0.004	0.001	0.002	-0.003	2.401	0.014	0.012	0.014	0.016	2.4	0.006	0.005	0.002	0.009	2.401	0.018	0.012	0.011	0.014	2.4	0.005	0	-0.002	0.001	2.4	0	0	-0.002	0.001	2.401	0.007	0.005	0.01	0.01	2.401	0.004	0.001	-0.001	-0.004
2.6	0.006	0.011	0.005	0.014	2.6	0.008	0.009	0.009	0.014	2.6	-0.004	0.001	-0.004	0	2.601	0.018	0.015	0.013	0.015	2.601	0.008	0.005	0.003	0.008	2.601	0.016	0.014	0.018	0.013	2.6	0.007	0.002	0	0.003	2.6	-0.003	0.001	-0.001	0.003	2.6	0.008	0.009	0.008	0.01	2.601	0.002	0.001	-0.001	-0.003
2.8	0.009	0.004	0.003	0.01	2.8	0.006	0.012	0.012	0.01	2.801	-0.003	-0.001	-0.002	-0.001	2.8	0.019	0.013	0.018	0.017	2.8	0.008	0.007	0.008	0.006	2.8	0.015	0.012	0.015	0.013	2.8	0.008	0.001	-0.003	0	2.8	0.001	0	-0.003	0	2.8	0.008	0.004	0.003	0.01	2.801	0	0.002	-0.005	-0.003
3	0.007	0.007	0.005	0.016	3	0.008	0.01	0.008	0.016	3	-0.008	-0.006	-0.001	-0.004	3.001	0.015	0.017	0.017	0.012	3	0.007	0.007	0.008	0.004	3.001	0.017	0.017	0.013	0.01	3.001	0.004	-0.001	-0.001	0.001	3.001	-0.004	0	0.002	0.001	3.001	0.009	0.006	0.012	0.011	3.001	-0.001	0	-0.004	-0.004
3.201	0.006	0.009	0.007	0.015	3.201	0.009	0.009	0.012	0.015	3.2	-0.008	-0.003	0	-0.005	3.2	0.016	0.016	0.012	0.013	3.2	0.01	0.005	0.007	0.01	3.2	0.014	0.015	0.01	0.016	3.201	0.005	-0.002	-0.003	0.005	3.201	-0.004	0.005	0	0.005	3.2	0.008	0.01	0.009	0.012	3.2	0.001	-0.001	-0.002	-0.004
3.4	0.011	0.007	0.002	0.013	3.4	0.003	0.011	0.013	0.013	3.401	-0.002	-0.002	-0.003	-0.003	3.4	0.016	0.011	0.013	0.019	3.401	0.009	0.003	0.007	0.007	3.4	0.013	0.016	0.016	0.016	3.4	0	0.001	-0.004	0.001	3.4	-0.003	0	0.006	0.001	3.4	0.007	0.003	0.009	0.007	3.4	0.005	-0.002	-0.005	-0.002
3.6	0.011	0.008	0.001	0.012	3.6	0.008	0.011	0.009	0.012	3.6	-0.003	-0.001	0	0	3.6	0.017	0.017	0.017	0.017	3.6	0.006	0.002	0.004	0.01	3.6	0.017	0.016	0.019	0.017	3.601	0.001	0.001	-0.004	0.005	3.601	-0.002	-0.006	0.003	0.005	3.6	0.011	0.008	0.008	0.013	3.601	-0.002	0	-0.005	-0.005
3.8	0.01	0.003	0	0.016	3.8	0.009	0.011	0.014	0.016	3.801	-0.005	-0.002	0	-0.003	3.8	0.015	0.019	0.014	0.015	3.8	0.007	0.005	0.004	0.009	3.8	0.018	0.02	0.017	0.015	3.801	0.005	0.001	-0.001	0.003	3.801	-0.002	-0.004	-0.002	0.003	3.8	0.011	0.009	0.009	0.01	3.801	0.002	0.003	-0.004	-0.004
4	0.007	0.009	0.005	0.012	4	0.009	0.011	0.014	0.012	4	-0.003	-0.003	-0.005	0	4.001	0.018	0.013	0.017	0.018	4	0.005	0.008	0.003	0.009	4.001	0.018	0.017	0.015	0.019	4.001	0.005	0.004	0.002	-0.002	4.001	-0.007	0	0.001	-0.002	4.001	0.01	0.006	0.004	0.013	4	0.001	0.002	-0.002	-0.005
4.2	0.007	0.01	0.008	0.017	4.2	0.005	0.008	0.007	0.017	4.201	-0.005	-0.004	-0.004	-0.004	4.2	0.018	0.017	0.016	0.012	4.201	0.009	0.001	0.006	0.008	4.2	0.016	0.019	0.017	0.012	4.2	0.004	0	-0.002	0.003	4.2	-0.003	-0.002	0.001	0.003	4.201	0.006	0.005	0.009	0.011	4.2	0.001	0.001	-0.001	-0.005
4.401	0.007	0.011	0.007	0.015	4.401	0.01	0.01	0.014	0.015	4.401	-0.007	-0.007	-0.003	0	4.401	0.016	0.017	0.019	0.018	4.4	0.007	0.005	0.006	0.008	4.401	0.017	0.015	0.016	0.016	4.4	0.004	-0.002	0.001	-0.001	4.4	-0.005	-0.002	-0.001	-0.001	4.4	0.005	0.006	0.008	0.013	4.4	0	0	-0.001	-0.004
4.6	0.01	0.013	0.004	0.016	4.6	0.007	0.012	0.016	0.016	4.601	-0.009	-0.006	-0.001	-0.002	4.6	0.016	0.016	0.019	0.019	4.6	0.005	0.006	0.006	0.006	4.6	0.019	0.019	0.014	0.015	4.601	0.005	0	0	0	4.601	0.001	-0.002	0.001	0	4.6	0.008	0.008	0.006	0.011	4.6	-0.001	0.003	-0.003	-0.007
4.8	0.01	0.008	0.007	0.011	4.8	0.006	0.012	0.011	0.011	4.8	-0.004	-0.004	0.002	-0.002	4.8	0.017	0.015	0.017	0.013	4.8	0.009	-0.002	0.009	0.01	4.8	0.019	0.019	0.016	0.02	4.801	0.006	0.003	-0.002	0.001	4.801	-0.004	0.001	0.005	0.001	4.801	0.006	0.005	0.008	0.01	4.801	0.002	-0.002	-0.004	-0.006
5.001	0.009	0.01	0	0.011	5.001	0.008	0.012	0.014	0.011	5.001	-0.003	-0.003	-0.005	-0.003	5	0.017	0.015	0.02	0.02	5.001	0.008	0.006	0.005	0.01	5	0.021	0.017	0.016	0.014	5.001	0.002	-0.001	-0.002	0.002	5.001	-0.007	0.002	0.003	0.002	5	0.004	0.007	0.006	0.013	5	0	0.001	-0.004	-0.007
5.2	0.005	0.01	0.007	0.02	5.2	0.012	0.012	0.014	0.02	5.2	-0.006	-0.005	-0.004	0.001	5.201	0.017	0.015	0.022	0.019	5.201	0.009	0.003	0.006	0.008	5.201	0.017	0.017	0.016	0.017	5.2	0.005	-0.007	0.001	-0.001	5.2	-0.001	0	0	-0.001	5.2	0.009	0.006	0.007	0.012	5.2	0.004	0.003	-0.007	-0.006
5.4	0.009	0.009	0.004	0.014	5.4	0.007	0.01	0.015	0.014	5.401	-0.008	-0.001	-0.002	-0.004	5.401	0.018	0.016	0.016	0.021	5.4	0.005	0.004	0.009	0.01	5.401	0.017	0.02	0.017	0.022	5.4	0.005	0	-0.001	0.001	5.4	-0.004	-0.003	0.003	0.001	5.4	0.01	0.006	0.012	0.013	5.401	0	0	-0.006	-0.003
5.6	0.01	0.007	0.005	0.013	5.6	0.011	0.011	0.01	0.013	5.6	-0.006	-0.006	-0.003	-0.003	5.6	0.017	0.014	0.016	0.021	5.6	0.009	0.005	0.004	0.013	5.6	0.015	0.017	0.016	0.017	5.6	0.005	0.001	-0.004	0	5.6	-0.005	-0.003	-0.002	0	5.6	0.01	0.008	0.009	0.007	5.6	-0.002	0	-0.004	-0.003
5.801	0.009	0.012	0.006	0.016	5.801	0.008	0.011	0.011	0.016	5.801	-0.004	-0.005	0	-0.006	5.8	0.019	0.018	0.017	0.016	5.8	0.009	0.004	0.002	0.011	5.8	0.016	0.015	0.019	0.02	5.801	0.008	0.003	-0.002	0	5.801	-0.001	-0.002	0.002	0	5.8	0.009	0.008	0.007	0.012	5.8	0	0.005	-0.001	-0.006
6	0.009	0.015	0.002	0.017	6	0.011	0.011	0.013	0.017	6	-0.006	-0.002	0.001	-0.002	6.001	0.015	0.016	0.019	0.021	6.001	0.009	0.003	0.005	0.01	6.001	0.018	0.017	0.02	0.021	6.001	0.004	0.001	0	0.001	6.001	-0.004	-0.001	-0.002	0.001	6.001	0.009	0.004	0.003	0.01	6	0	0.001	-0.004	-0.005
6.2	0.013	0.012	0.001	0.017	6.2	0.01	0.013	0.012	0.017	6.201	-0.005	-0.001	-0.004	-0.002	6.201	0.018	0.019	0.021	0.022	6.201	0.008	0.004	0.001	0.014	6.201	0.018	0.02	0.019	0.019	6.2	0.003	-0.001	-0.002	0.002	6.2	-0.004	0.002	0.005	0.002	6.201	0.009	0.005	0.007	0.011	6.2	0	0.001	-0.005	-0.002
6.401	0.013	0.009	0.005	0.013	6.401	0.004	0.016	0.013	0.013	6.4	-0.003	-0.002	-0.004	-0.006	6.401	0.019	0.019	0.02	0.018	6.401	0.005	0.001	0.002	0.007	6.401	0.017	0.019	0.019	0.014	6.4	0.005	0.001	-0.004	0.002	6.4	-0.006	0.001	0.002	0.002	6.401	0.003	0.008	0.006	0.013	6.4	-0.001	0.004	-0.001	-0.005
6.601	0.007	0.007	0.008	0.017	6.601	0.007	0.009	0.008	0.017	6.601	-0.005	-0.006	-0.006	-0.001	6.6	0.018	0.015	0.021	0.017	6.6	0.008	0.008	0.008	0.011	6.6	0.02	0.015	0.02	0.018	6.6	0.009	0	0	0.003	6.6	-0.005	0.001	-0.003	0.003	6.6	0.012	0.007	0.007	0.013	6.601	-0.001	0.004	0	-0.008
6.8	0.008	0.011	0.005	0.016	6.8	0.008	0.013	0.017	0.016	6.8	-0.003	-0.005	-0.002	-0.001	6.801	0.021	0.021	0.016	0.021	6.801	0.009	0.005	0.007	0.009	6.801	0.018	0.019	0.015	0.017	6.8	0.004	0.003	0.001	0.001	6.8	-0.005	0.001	0.006	0.001	6.8	0.009	0.01	0.006	0.012	6.801	-0.002	-0.001	0.002	-0.007
7	0.008	0.007	0.002	0.018	7	0.007	0.012	0.011	0.018	7.001	-0.004	-0.006	-0.002	-0.002	7	0.02	0.018	0.018	0.019	7	0.007	0.001	0.003	0.007	7	0.016	0.019	0.018	0.021	7	0.005	0	0.002	0.004	7	0	-0.002	0.002	0.004	7.001	0.006	0.004	0.004	0.012	7.001	-0.001	0.002	0.002	-0.004
7.201	0.01	0.01	0.003	0.014	7.201	0.007	0.012	0.013	0.014	7.201	-0.005	-0.003	-0.002	-0.005	7.2	0.017	0.015	0.024	0.02	7.201	0.008	0.005	0.006	0.004	7.2	0.019	0.016	0.018	0.02	7.2	0.008	-0.002	0	0.001	7.2	-0.007	-0.005	0.001	0.001	7.2	0.01	0.01	0.01	0.011	7.2	0.001	0.001	-0.001	-0.005
7.4	0.009	0.012	0.004	0.014	7.4	0.007	0.013	0.01	0.014	7.4	-0.001	-0.001	-0.001	-0.005	7.4	0.018	0.019	0.02	0.02	7.401	0.007	0.001	0.008	0.006	7.4	0.017	0.017	0.017	0.018	7.401	0.005	0	-0.003	0	7.401	-0.006	-0.003	0.001	0	7.4	0.01	0.003	0.009	0.012	7.401	0	0.004	-0.001	-0.005
7.601	0.011	0.011	0.006	0.015	7.601	0.003	0.012	0.013	0.015	7.6	-0.002	-0.004	-0.005	-0.005	7.6	0.02	0.019	0.018	0.014	7.6	0.008	0.005	0.005	0.007	7.6	0.02	0.02	0.017	0.018	7.601	0.006	0.001	-0.002	-0.001	7.601	-0.004	-0.003	0.002	-0.001	7.6	0.009	0.008	0.013	0.011	7.6	0.003	0.003	-0.004	-0.008
7.801	0.008	0.012	0.002	0.017	7.801	0.005	0.013	0.017	0.017	7.8	-0.003	-0.006	-0.003	-0.003	7.8	0.021	0.015	0.02	0.015	7.8	0.011	0.001	0.009	0.006	7.8	0.018	0.023	0.018	0.016	7.801	0.009	0.001	0	0.002	7.801	-0.002	0	0.003	0.002	7.801	0.011	0.002	0.01	0.009	7.8	0	0.004	0.001	-0.003
8.001	0.008	0.009	0.007	0.019	8.001	0.01	0.015	0.014	0.019	8.001	-0.002	-0.004	-0.005	-0.002	8.001	0.024	0.014	0.021	0.02	8.001	0.01	0	0.005	0.009	8.001	0.019	0.018	0.02	0.015	8	0.005	0.001	-0.004	0.001	8	-0.006	-0.004	-0.001	0.001	8	0.01	0.004	0.008	0.009	8	0.002	0.001	0	-0.004
8.201	0.009	0.014	0.002	0.018	8.201	0.006	0.015	0.009	0.018	8.201	-0.005	-0.006	-0.004	-0.006	8.201	0.023	0.02	0.021	0.02	8.201	0.006	0.004	0.004	0.008	8.201	0.023	0.023	0.02	0.017	8.2	0.005	0	-0.005	0.002	8.2	-0.005	0	0	0.002	8.2	0.007	0.003	0.009	0.012	8.2	0.003	0	0	-0.005
8.4	0.01	0.01	0.002	0.019	8.4	0.006	0.012	0.017	0.019	8.4	-0.004	-0.008	-0.001	-0.004	8.401	0.022	0.018	0.023	0.015	8.4	0.01	0.005	0.004	0.005	8.401	0.02	0.017	0.019	0.017	8.401	0.009	-0.002	-0.006	0	8.401	-0.004	0.002	0.001	0	8.4	0.006	0.007	0.012	0.01	8.401	0.002	-0.004	-0.003	-0.006
8.6	0.008	0.013	0.009	0.01	8.6	0.007	0.011	0.013	0.01	8.6	-0.007	-0.007	-0.003	-0.004	8.6	0.018	0.017	0.017	0.017	8.6	0.005	0	0.005	0.003	8.6	0.021	0.021	0.017	0.021	8.601	0.008	-0.001	-0.003	-0.003	8.601	0	0	0.005	-0.003	8.601	0.005	0.01	0.012	0.007	8.601	0.001	0.005	-0.004	-0.006
8.801	0.006	0.011	0.001	0.016	8.801	0.007	0.01	0.017	0.016	8.801	-0.001	-0.007	-0.001	-0.002	8.8	0.018	0.016	0.019	0.015	8.8	0.007	0.001	0.005	0.006	8.8	0.016	0.02	0.022	0.016	8.801	0.006	0.002	-0.001	-0.001	8.801	-0.008	-0.003	0.001	-0.001	8.8	0.007	0.007	0.009	0.01	8.8	0.001	0.001	-0.003	-0.004
9.002	0.011	0.01	0.008	0.016	9.002	0.01	0.018	0.013	0.016	9	0.001	-0.006	0	-0.004	9	0.017	0.018	0.022	0.018	9.001	0.012	0.001	0.004	0.007	9	0.02	0.023	0.019	0.018	9.001	0.006	0	-0.006	-0.006	9.001	-0.006	0	0.002	-0.006	9	0.01	0.008	0.011	0.011	9	-0.003	0.002	0.001	-0.008
9.2	0.012	0.013	0.006	0.014	9.2	0.006	0.015	0.008	0.014	9.2	-0.007	-0.007	-0.004	-0.004	9.201	0.017	0.019	0.023	0.022	9.2	0.005	0	0.007	0.008	9.201	0.021	0.018	0.021	0.02	9.2	0.011	0	-0.006	0.001	9.2	-0.005	0.003	0.004	0.001	9.2	0.008	0.01	0.006	0.012	9.2	0.003	0.001	-0.001	-0.008
9.4	0.006	0.007	0.004	0.018	9.4	0.007	0.011	0.014	0.018	9.4	-0.01	-0.007	-0.005	-0.002	9.4	0.021	0.023	0.022	0.016	9.4	0.007	0.006	0.006	0.006	9.4	0.018	0.019	0.018	0.02	9.4	0.005	0.002	-0.003	-0.001	9.4	-0.006	-0.005	0	-0.001	9.4	0.008	0.004	0.007	0.011	9.401	0.005	-0.001	-0.002	-0.004
9.6	0.011	0.011	0.004	0.015	9.6	0.007	0.01	0.014	0.015	9.601	-0.004	-0.008	-0.005	-0.004	9.6	0.018	0.02	0.019	0.017	9.6	0.012	0.005	0.003	0.005	9.6	0.018	0.018	0.021	0.018	9.601	0.009	0.002	0.001	0.003	9.601	-0.003	0	0.002	0.003	9.6	0.008	0.01	0.009	0.01	9.601	-0.001	0.001	-0.004	-0.009
9.8	0.011	0.012	0.008	0.017	9.8	0.003	0.011	0.011	0.017	9.8	-0.004	-0.009	-0.004	-0.005	9.8	0.019	0.017	0.023	0.019	9.801	0.014	0	0.002	0.006	9.8	0.02	0.017	0.018	0.016	9.8	0.003	0	-0.002	0.002	9.8	-0.004	-0.003	0.001	0.002	9.8	0.008	0.006	0.009	0.015	9.8	0.001	0	-0.003	-0.005
10	0.012	0.01	0.005	0.014	10	0.005	0.011	0.012	0.014	10	-0.005	-0.006	-0.001	-0.007	10	0.016	0.017	0.019	0.022	10	0.009	0.003	0.002	0.006	10	0.018	0.017	0.02	0.025	10	0.005	0.002	-0.001	-0.003	10	-0.003	0	0.002	-0.003	10.01	0.007	0.005	0.012	0.012	10	0.003	0	-0.003	-0.004
10.2	0.01	0.009	0.005	0.012	10.2	0.007	0.009	0.012	0.012	10.2	-0.007	-0.004	-0.003	-0.003	10.2	0.02	0.017	0.02	0.019	10.2	0.006	0.001	0.003	0.001	10.2	0.023	0.019	0.021	0.017	10.2	0.005	0.002	0	0.002	10.2	-0.009	-0.005	0.004	0.002	10.2	0.011	0.007	0.009	0.011	10.201	-0.003	0.005	0	-0.004
10.4	0.014	0.01	0.005	0.01	10.4	0.006	0.012	0.012	0.01	10.4	-0.007	-0.008	-0.004	-0.004	10.401	0.016	0.016	0.016	0.019	10.4	0.01	0.003	0.004	0.006	10.401	0.015	0.019	0.022	0.017	10.401	0.008	-0.003	0.001	0.001	10.401	-0.006	-0.001	-0.001	0.001	10.4	0.008	0.002	0.011	0.011	10.4	-0.003	0.001	0	-0.007
10.6	0.01	0.006	0.006	0.013	10.6	0.01	0.011	0.013	0.013	10.6	-0.005	-0.005	-0.005	-0.006	10.6	0.024	0.019	0.021	0.017	10.6	0.007	0.005	0.007	0.005	10.6	0.018	0.02	0.016	0.019	10.601	0.008	0.002	-0.002	0.001	10.601	-0.004	-0.001	0	0.001	10.6	0.01	0.002	0.013	0.012	10.601	-0.002	0.004	0	-0.007
10.8	0.007	0.013	0.007	0.015	10.8	0.006	0.01	0.015	0.015	10.8	-0.002	-0.005	-0.005	-0.007	10.8	0.023	0.021	0.02	0.022	10.801	0.013	0.001	0.005	0.008	10.8	0.019	0.019	0.014	0.02	10.8	0.003	0.003	-0.006	0.002	10.8	-0.003	0	0.004	0.002	10.8	0.009	0.002	0.011	0.013	10.8	0.002	0	-0.004	-0.007
11	0.013	0.014	0.004	0.015	11	0.006	0.012	0.011	0.015	11.001	-0.006	-0.009	-0.007	-0.006	11	0.02	0.021	0.022	0.018	11.001	0.006	0.006	0.003	0.004	11	0.022	0.024	0.017	0.02	11.001	0.007	0.001	0.001	0.001	11.001	-0.005	-0.003	-0.001	0.001	11	0.008	0.005	0.01	0.008	11	0	-0.001	-0.002	-0.007
11.2	0.009	0.011	0.003	0.015	11.2	0.009	0.011	0.014	0.015	11.2	-0.003	-0.003	-0.007	-0.006	11.2	0.018	0.02	0.019	0.014	11.2	0.013	-0.002	0.005	0.006	11.2	0.02	0.019	0.024	0.016	11.2	0.004	-0.002	-0.002	0.002	11.2	-0.004	-0.003	0.004	0.002	11.2	0.007	0.004	0.008	0.011	11.2	-0.001	0.004	-0.002	-0.006
11.401	0.013	0.012	0.004	0.017	11.401	0.006	0.014	0.014	0.017	11.4	-0.005	-0.004	-0.008	-0.009	11.4	0.016	0.014	0.018	0.018	11.4	0.007	0.004	0.003	0.005	11.4	0.018	0.018	0.019	0.022	11.401	0.003	-0.001	-0.005	0	11.401	-0.004	0	-0.004	0	11.4	0.01	0.004	0.01	0.01	11.4	0.001	0.001	0	-0.005
11.601	0.01	0.013	0.003	0.015	11.601	0.004	0.012	0.015	0.015	11.6	-0.002	-0.007	-0.002	-0.003	11.601	0.024	0.019	0.023	0.019	11.601	0.008	0.006	0	0.004	11.601	0.023	0.02	0.02	0.019	11.601	0.004	0.002	0	0.004	11.601	-0.004	0.002	0.005	0.004	11.601	0.012	0.005	0.008	0.012	11.601	-0.001	0.003	0.002	-0.005
11.801	0.01	0.014	0.007	0.014	11.801	0.006	0.013	0.017	0.014	11.801	-0.008	-0.004	-0.002	-0.005	11.8	0.024	0.023	0.023	0.014	11.8	0.009	0.005	0.005	0.007	11.8	0.018	0.017	0.019	0.018	11.8	0.005	0	-0.003	0.003	11.8	-0.005	-0.004	0.002	0.003	11.801	0.008	0.004	0.008	0.012	11.8	-0.001	0.003	-0.004	-0.005
12.001	0.008	0.006	0.005	0.016	12.001	0.009	0.01	0.008	0.016	12.001	-0.006	-0.008	-0.004	-0.008	12	0.024	0.021	0.021	0.018	12	0.009	0.004	0.005	0.005	12	0.023	0.019	0.02	0.021	12.001	0.006	-0.002	-0.001	-0.001	12.001	-0.003	0	0.002	-0.001	12	0.011	0.005	0.008	0.011	12	-0.001	0.001	-0.001	-0.007
12.2	0.011	0.006	0.006	0.015	12.2	0.006	0.01	0.015	0.015	12.2	-0.004	-0.008	-0.006	-0.004	12.201	0.018	0.022	0.017	0.019	12.2	0.004	0.007	0.006	0.007	12.201	0.02	0.018	0.018	0.021	12.2	0.005	-0.003	-0.005	0	12.2	-0.008	-0.003	0.006	0	12.2	0.009	0.007	0.011	0.012	12.2	0.003	0.005	0.001	-0.004
12.4	0.01	0.012	0.004	0.015	12.4	0.007	0.013	0.015	0.015	12.4	-0.005	-0.004	-0.004	-0.005	12.401	0.019	0.019	0.023	0.017	12.4	0.007	0.007	0.009	0.005	12.401	0.019	0.02	0.023	0.017	12.401	0.01	0	-0.003	-0.003	12.401	-0.007	0	0.005	-0.003	12.401	0.004	0.008	0.008	0.009	12.4	0.001	0.003	0.001	-0.007
12.601	0.009	0.01	0.004	0.017	12.601	0.006	0.011	0.016	0.017	12.601	-0.003	-0.007	-0.005	-0.002	12.601	0.019	0.016	0.023	0.019	12.6	0.007	0.005	0.006	0.009	12.601	0.018	0.019	0.017	0.024	12.6	0.006	0.002	0	0.002	12.6	-0.001	0.002	0.005	0.002	12.6	0.009	0.003	0.006	0.012	12.6	-0.001	0.002	0	-0.007
12.801	0.012	0.014	0.003	0.017	12.801	0.009	0.013	0.015	0.017	12.801	-0.005	-0.008	-0.005	-0.006	12.8	0.022	0.02	0.021	0.02	12.801	0.007	0.001	0.003	0.009	12.8	0.019	0.019	0.018	0.02	12.8	0.006	0	-0.002	-0.002	12.8	-0.003	0	0.005	-0.002	12.8	0.011	0.003	0.01	0.014	12.8	0	0.002	-0.004	-0.007
13	0.011	0.015	0.006	0.013	13	0.007	0.015	0.015	0.013	13	-0.005	-0.006	-0.002	-0.006	13	0.023	0.019	0.019	0.018	13	0.01	0.004	-0.001	0.004	13	0.018	0.016	0.02	0.019	13	0.007	0.001	-0.005	0	13	-0.006	-0.002	0.002	0	13	0.01	0.005	0.01	0.012	13	0.002	0.003	-0.001	-0.004
13.201	0.013	0.011	0.004	0.012	13.201	0.006	0.013	0.013	0.012	13.2	-0.005	-0.007	-0.007	-0.004	13.201	0.021	0.016	0.019	0.018	13.2	0.007	0.006	0.006	0.009	13.201	0.021	0.02	0.022	0.02	13.2	0.007	0.002	-0.005	-0.002	13.2	-0.011	-0.003	0.006	-0.002	13.201	0.007	0.006	0.009	0.011	13.201	0	0.003	0	-0.004
13.4	0.007	0.01	0.006	0.014	13.4	0.004	0.014	0.014	0.014	13.401	-0.005	-0.003	-0.003	-0.004	13.401	0.02	0.019	0.025	0.021	13.401	0.007	-0.002	0.003	0.005	13.401	0.021	0.018	0.018	0.022	13.401	0.005	-0.001	-0.004	0	13.401	-0.005	0.001	0.002	0	13.402	0.005	0.006	0.008	0.012	13.401	0.001	0.002	-0.003	-0.009
13.6	0.008	0.012	0.005	0.017	13.6	0.007	0.011	0.012	0.017	13.601	-0.003	-0.006	-0.002	-0.009	13.601	0.017	0.016	0.019	0.017	13.601	0.008	0.001	0.006	0.003	13.601	0.019	0.023	0.022	0.019	13.6	0.006	0.003	-0.002	0.002	13.6	-0.002	0.001	0.002	0.002	13.6	0.011	0.003	0.008	0.015	13.6	0.001	-0.003	-0.004	-0.006
13.8	0.009	0.009	0.007	0.013	13.8	0.006	0.013	0.017	0.013	13.8	-0.006	-0.008	-0.001	-0.006	13.801	0.022	0.018	0.019	0.015	13.8	0.007	0.002	0.003	0.008	13.801	0.017	0.022	0.018	0.023	13.8	0.006	-0.003	-0.003	0	13.8	-0.004	-0.002	0.005	0	13.8	0.012	0.005	0.01	0.014	13.8	0.001	0.001	0.001	-0.006
14	0.006	0.014	0.006	0.017	14	0.005	0.013	0.01	0.017	14	-0.004	-0.007	-0.007	-0.005	14	0.02	0.02	0.019	0.016	14	0.01	0.006	0.004	0.006	14	0.02	0.021	0.019	0.016	14	0.009	0.002	-0.004	0.001	14	-0.005	-0.004	0.003	0.001	14.001	0.008	0.001	0.011	0.012	14.001	-0.001	0.001	-0.004	-0.005
14.201	0.01	0.009	0.004	0.017	14.201	0.007	0.013	0.015	0.017	14.2	-0.004	-0.001	-0.002	-0.005	14.2	0.018	0.017	0.019	0.018	14.2	0.008	0.004	0.009	0.005	14.2	0.019	0.021	0.019	0.025	14.201	0.002	0.004	-0.003	0	14.201	-0.006	-0.003	0.003	0	14.201	0.009	0.005	0.009	0.015	14.2	0.001	0.002	-0.001	-0.009
14.401	0.01	0.011	0.008	0.017	14.401	0.007	0.012	0.011	0.017	14.401	-0.003	-0.006	-0.003	-0.006	14.401	0.02	0.025	0.022	0.018	14.401	0.006	0.002	0.004	0.005	14.401	0.019	0.017	0.017	0.021	14.401	0.002	0.003	-0.008	-0.002	14.401	-0.005	-0.003	0	-0.002	14.401	0.009	0.007	0.009	0.012	14.4	0.001	-0.003	-0.003	-0.003
14.6	0.009	0.01	0.002	0.019	14.6	0.005	0.007	0.012	0.019	14.6	-0.001	-0.007	-0.001	-0.005	14.601	0.02	0.017	0.025	0.015	14.601	0.009	0.004	0.004	0	14.601	0.02	0.023	0.018	0.024	14.6	0.006	0.001	-0.004	-0.002	14.6	-0.006	-0.006	-0.002	-0.002	14.6	0.01	0.007	0.009	0.012	14.601	-0.001	0.001	0	-0.006
14.801	0.01	0.011	0.003	0.018	14.801	0.01	0.008	0.016	0.018	14.801	-0.003	-0.009	-0.004	-0.007	14.8	0.019	0.022	0.02	0.02	14.8	0.013	0.003	0.001	0.006	14.8	0.019	0.019	0.021	0.021	14.8	0.008	0.003	-0.004	0.006	14.8	-0.003	-0.002	0.005	0.006	14.8	0.01	0.004	0.011	0.013	14.801	0.003	-0.001	-0.002	-0.004
15	0.009	0.012	0.008	0.016	15	0.01	0.007	0.013	0.016	15	-0.006	-0.004	-0.001	-0.009	15	0.02	0.02	0.022	0.016	15	0.01	0.001	0.006	0.008	15	0.019	0.019	0.021	0.018	15	0.011	0.005	-0.004	0.002	15	-0.005	0.006	0.002	0.002	15.001	0.009	0.003	0.009	0.01	15.001	0	0.002	-0.009	-0.007
15.201	0.009	0.011	0.006	0.016	15.201	0.006	0.008	0.013	0.016	15.2	-0.003	-0.005	-0.007	-0.007	15.2	0.025	0.02	0.02	0.018	15.2	0.009	0.001	0.005	0.004	15.2	0.023	0.019	0.022	0.02	15.201	0.005	0.003	-0.001	0	15.201	-0.004	-0.003	0.002	0	15.2	0.008	0.009	0.009	0.016	15.2	-0.004	0.001	0.002	-0.01
15.4	0.007	0.007	0.006	0.016	15.4	0.006	0.013	0.007	0.016	15.401	-0.006	-0.008	-0.002	-0.008	15.401	0.02	0.016	0.019	0.018	15.401	0.005	0.001	0.005	0.002	15.401	0.02	0.017	0.019	0.018	15.4	0.003	0.002	-0.005	0.005	15.4	-0.004	-0.004	0.003	0.005	15.4	0.006	0.001	0.006	0.01	15.401	0.001	0.002	0	-0.004
15.601	0.004	0.01	0.006	0.016	15.601	0.006	0.012	0.013	0.016	15.6	-0.007	-0.001	-0.007	-0.008	15.6	0.017	0.02	0.024	0.017	15.6	0.009	0.006	0.004	0.007	15.6	0.022	0.017	0.02	0.019	15.601	0.008	-0.001	-0.007	-0.001	15.601	-0.007	0.004	0.002	-0.001	15.601	0.009	0.003	0.011	0.009	15.6	-0.002	0.002	0	-0.004
15.8	0.01	0.011	0.004	0.018	15.8	0.005	0.013	0.014	0.018	15.801	-0.004	-0.009	-0.006	-0.007	15.8	0.02	0.02	0.021	0.015	15.801	0.01	0.004	0	0.003	15.8	0.021	0.021	0.02	0.02	15.8	0.011	0.003	-0.007	0.001	15.8	-0.008	-0.001	0.003	0.001	15.8	0.007	0.006	0.009	0.009	15.8	-0.003	0.003	-0.003	-0.005
16	0.007	0.01	0.006	0.019	16	0.004	0.015	0.015	0.019	16	-0.004	-0.005	-0.007	-0.006	16	0.017	0.021	0.018	0.018	16	0.006	-0.001	0.007	0.001	16	0.023	0.026	0.016	0.019	16	0.009	0	-0.003	0.001	16	-0.004	-0.001	0	0.001	16	0.011	0.003	0.009	0.011	16	0.001	0.005	0	-0.007
16.2	0.005	0.011	0.004	0.014	16.2	0.009	0.012	0.016	0.014	16.2	-0.007	-0.009	-0.005	-0.006	16.201	0.023	0.017	0.026	0.014	16.201	0.008	0	0.005	0.004	16.201	0.022	0.019	0.022	0.018	16.2	0.007	-0.001	-0.004	0	16.2	-0.005	-0.003	0.003	0	16.201	0.008	0.004	0.007	0.008	16.201	0	0.002	0	-0.005
16.4	0.005	0.01	0.004	0.014	16.4	0.002	0.014	0.013	0.014	16.401	-0.003	-0.003	-0.003	-0.006	16.401	0.022	0.017	0.022	0.022	16.4	0.008	0.003	0.004	0.007	16.401	0.018	0.019	0.022	0.021	16.401	0.009	0.001	-0.004	0.001	16.401	-0.007	0	0.004	0.001	16.401	0.008	0.005	0.013	0.009	16.401	0.005	0.001	-0.001	-0.005
16.601	0.011	0.012	0.007	0.016	16.601	0.006	0.01	0.013	0.016	16.602	0.001	-0.003	-0.005	-0.01	16.6	0.024	0.02	0.02	0.021	16.6	0.014	0.002	0.004	0.004	16.6	0.021	0.025	0.02	0.021	16.601	0.005	-0.001	-0.004	0.003	16.601	-0.005	-0.004	0.001	0.003	16.6	0.01	0.004	0.011	0.013	16.6	-0.002	0.002	-0.004	-0.004
16.8	0.009	0.013	0.003	0.013	16.8	0.008	0.014	0.012	0.013	16.801	-0.005	-0.008	-0.003	-0.006	16.8	0.02	0.014	0.026	0.019	16.8	0.012	-0.001	0.005	0.005	16.8	0.019	0.023	0.019	0.016	16.801	0.005	0.003	-0.005	0.004	16.801	-0.001	0.001	-0.001	0.004	16.8	0.009	0.005	0.013	0.01	16.8	0	0	0	-0.005
17	0.006	0.012	0.004	0.02	17	0.007	0.013	0.012	0.02	17	-0.002	-0.006	-0.006	-0.005	17	0.022	0.024	0.021	0.018	17	0.007	-0.003	0.003	0.007	17	0.021	0.021	0.021	0.018	17	0.005	-0.003	-0.006	0.002	17	-0.008	0.003	0.004	0.002	17	0.003	0.004	0.012	0.012	17.001	0.002	0.001	-0.004	-0.008
17.2	0.008	0.009	0.008	0.014	17.2	0.004	0.013	0.012	0.014	17.2	-0.005	-0.006	-0.004	-0.008	17.201	0.019	0.024	0.022	0.018	17.2	0.008	0.005	0.004	0.001	17.201	0.023	0.02	0.023	0.02	17.2	0.005	0	-0.006	0.003	17.2	-0.004	-0.004	0	0.003	17.201	0.008	0.005	0.011	0.011	17.2	0.002	0.001	0.001	-0.005
17.4	0.008	0.011	0.008	0.015	17.4	0.007	0.012	0.018	0.015	17.401	-0.003	-0.007	-0.01	-0.011	17.4	0.024	0.019	0.021	0.019	17.4	0.007	0.005	0.003	0.003	17.4	0.024	0.023	0.021	0.02	17.4	0.004	0	-0.006	-0.001	17.4	-0.002	-0.002	0.002	-0.001	17.4	0.006	0.004	0.01	0.009	17.401	-0.001	0.003	-0.001	-0.006
17.6	0.007	0.011	0.004	0.017	17.6	0.009	0.012	0.012	0.017	17.601	0	-0.005	-0.004	-0.014	17.6	0.022	0.019	0.023	0.017	17.6	0.008	0.006	0.003	0.005	17.6	0.021	0.02	0.023	0.021	17.6	0.007	0.002	-0.007	-0.001	17.6	-0.004	-0.001	0.002	-0.001	17.6	0.006	0.004	0.012	0.011	17.6	0	-0.001	-0.003	-0.008
17.8	0.011	0.012	0.004	0.019	17.8	0.005	0.012	0.014	0.019	17.801	-0.002	-0.008	-0.003	-0.007	17.8	0.021	0.02	0.025	0.017	17.8	0.011	0.002	0.004	0.003	17.8	0.024	0.023	0.022	0.021	17.801	0.012	0.002	-0.003	0.002	17.801	-0.007	-0.002	0.003	0.002	17.8	0.003	0.003	0.008	0.015	17.8	-0.001	-0.003	0	-0.006
18	0.013	0.012	0.007	0.016	18	0.004	0.014	0.011	0.016	18	-0.006	-0.007	-0.002	-0.006	18.001	0.02	0.02	0.022	0.017	18.001	0.006	0.003	0.005	0.001	18.001	0.02	0.019	0.02	0.021	18.001	0.007	-0.002	-0.007	-0.001	18.001	-0.011	0.001	0.002	-0.001	18.001	0.007	0.004	0.009	0.012	18	0.003	0.002	-0.005	-0.006
18.201	0.007	0.01	0.004	0.018	18.201	0.005	0.01	0.011	0.018	18.201	-0.003	-0.006	-0.005	-0.005	18.2	0.022	0.024	0.026	0.015	18.201	0.011	0.002	0.002	0.005	18.2	0.021	0.02	0.017	0.02	18.201	0.007	0.001	-0.001	0.001	18.201	-0.008	-0.001	0.003	0.001	18.2	0.004	0.004	0.008	0.01	18.2	0	-0.001	-0.001	-0.005
18.402	0.01	0.012	0.002	0.019	18.402	0.007	0.01	0.013	0.019	18.4	-0.005	-0.007	-0.003	-0.011	18.4	0.024	0.02	0.024	0.017	18.401	0.005	0.002	0.003	0.001	18.4	0.02	0.018	0.026	0.017	18.4	0.005	0.004	-0.004	0.004	18.4	-0.001	-0.002	0.003	0.004	18.4	0.006	0	0.009	0.014	18.401	0.002	-0.002	0	-0.005
18.601	0.01	0.011	0.003	0.017	18.601	0.008	0.014	0.015	0.017	18.6	-0.002	-0.007	-0.005	-0.007	18.601	0.022	0.015	0.019	0.02	18.6	0.007	0.001	0.002	0.005	18.601	0.016	0.02	0.022	0.018	18.6	0.006	-0.003	-0.002	-0.001	18.6	-0.004	0	0	-0.001	18.6	0.004	0.01	0.011	0.012	18.601	0	0.004	-0.001	-0.004
18.8	0.005	0.012	0.003	0.013	18.8	0.006	0.013	0.011	0.013	18.8	-0.004	-0.008	0	-0.009	18.8	0.022	0.021	0.024	0.018	18.8	0.011	0.003	0.005	0.001	18.8	0.023	0.018	0.019	0.023	18.8	0.006	-0.001	-0.003	-0.001	18.8	-0.007	-0.001	-0.002	-0.001	18.801	0.009	0.002	0.011	0.013	18.801	0.001	0.002	0	-0.007
19	0.008	0.011	0.004	0.018	19	0.008	0.011	0.016	0.018	19.001	-0.003	-0.006	-0.004	-0.006	19.001	0.021	0.021	0.022	0.013	19	0.003	0.002	0.003	0.003	19.001	0.02	0.023	0.018	0.021	19.001	0.008	-0.001	-0.006	0.001	19.001	-0.006	0.002	0.001	0.001	19.001	0.008	0.006	0.01	0.012	19	0	0.001	0.001	-0.008
19.2	0.008	0.01	0.007	0.019	19.2	0.006	0.014	0.013	0.019	19.201	0	-0.006	-0.002	-0.004	19.201	0.023	0.019	0.024	0.019	19.201	0.008	0.001	0.001	0.005	19.201	0.023	0.024	0.022	0.017	19.2	0.006	-0.002	-0.002	0.002	19.2	-0.006	-0.003	0.003	0.002	19.2	0.01	0.003	0.013	0.011	19.2	0.003	0.002	-0.005	-0.008
19.401	0.009	0.013	0.007	0.012	19.401	0.008	0.009	0.017	0.012	19.4	-0.001	-0.009	-0.007	-0.007	19.4	0.022	0.021	0.022	0.016	19.401	0.009	0.001	0.001	0.003	19.4	0.022	0.019	0.018	0.021	19.401	0.004	0.001	-0.006	0.001	19.401	0	-0.001	0.001	0.001	19.401	0.009	0.004	0.011	0.012	19.4	0.001	0.001	-0.001	-0.008
19.6	0.007	0.011	0.005	0.019	19.6	0.007	0.017	0.017	0.019	19.601	-0.002	-0.008	-0.002	-0.007	19.6	0.021	0.017	0.023	0.019	19.6	0.008	0.006	0.006	0.002	19.6	0.022	0.021	0.019	0.024	19.6	0.008	0.002	-0.003	0	19.6	-0.004	-0.001	0.003	0	19.6	0.004	0.001	0.01	0.008	19.601	0.002	0.001	0.002	-0.006
19.8	0.008	0.012	0.006	0.023	19.8	0.005	0.011	0.015	0.023	19.8	0.001	-0.007	-0.003	-0.007	19.801	0.024	0.017	0.023	0.018	19.8	0.005	0.003	0.006	0.002	19.801	0.022	0.024	0.015	0.018	19.8	0.01	0.002	-0.006	0.003	19.8	-0.004	-0.002	0.002	0.003	19.8	0.006	0.003	0.009	0.01	19.8	-0.001	0.005	-0.001	-0.001
20	0.009	0.01	0.004	0.018	20	0.005	0.014	0.016	0.018	20	-0.004	-0.008	-0.005	-0.006	20.001	0.021	0.021	0.024	0.015	20	0.011	0.005	0.001	0.004	20.001	0.023	0.022	0.019	0.017	20	0.012	-0.001	-0.004	-0.003	20	-0.004	0	0.003	-0.003	20	0.006	0.006	0.012	0.015	20	-0.003	0.002	0.003	-0.006
20.2	0.009	0.011	0.008	0.022	20.2	0.007	0.01	0.016	0.022	20.2	0	-0.006	-0.002	-0.009	20.201	0.024	0.025	0.021	0.021	20.2	0.005	0.002	0.003	0.002	20.201	0.02	0.022	0.023	0.021	20.2	0.005	0.003	-0.002	0.004	20.2	-0.009	-0.001	-0.001	0.004	20.201	0.008	0.005	0.008	0.011	20.2	0.005	0.006	0	-0.01
20.401	0.009	0.012	0.005	0.016	20.401	0.004	0.011	0.014	0.016	20.401	-0.002	-0.004	-0.001	-0.007	20.4	0.018	0.021	0.022	0.022	20.4	0.009	0.004	0.003	0.002	20.4	0.02	0.019	0.02	0.016	20.4	0.008	-0.003	-0.004	0.002	20.4	-0.004	-0.001	0.001	0.002	20.4	0.007	0.005	0.008	0.014	20.4	0.001	0.003	0.001	-0.004
20.601	0.009	0.01	0.001	0.019	20.601	0.005	0.008	0.015	0.019	20.6	-0.002	-0.007	-0.006	-0.011	20.601	0.022	0.022	0.024	0.016	20.6	0.006	0.002	0.003	-0.002	20.601	0.02	0.022	0.023	0.023	20.6	0.012	-0.001	-0.006	-0.002	20.6	-0.005	-0.001	0.003	-0.002	20.601	0.007	0.005	0.009	0.011	20.6	0.001	0.002	-0.002	-0.006
20.801	0.011	0.012	0.008	0.02	20.801	0.006	0.014	0.011	0.02	20.801	-0.002	-0.009	-0.006	-0.009	20.8	0.022	0.025	0.02	0.018	20.8	0.006	0.005	0.005	-0.001	20.8	0.023	0.019	0.02	0.02	20.801	0.01	0.001	-0.005	0.004	20.801	-0.004	0	-0.001	0.004	20.8	0.006	0.002	0.013	0.01	20.8	0.005	0.005	0.003	-0.005
21.001	0.009	0.01	0.006	0.014	21.001	0.001	0.01	0.016	0.014	21	0	-0.007	-0.004	-0.006	21	0.025	0.021	0.024	0.02	21.001	0.005	0.002	0.006	0	21	0.019	0.024	0.025	0.018	21.002	0.008	0.003	-0.004	0.003	21.002	-0.003	-0.002	0.006	0.003	21.001	0.011	0.006	0.011	0.012	21.001	-0.001	0.003	0.002	-0.009
21.2	0.009	0.013	0.005	0.017	21.2	0.008	0.011	0.014	0.017	21.201	-0.003	-0.005	-0.002	-0.012	21.201	0.024	0.022	0.023	0.017	21.2	0.004	0.001	0.006	0	21.201	0.025	0.02	0.022	0.016	21.2	0.005	0.001	-0.001	0.002	21.2	-0.004	-0.003	0.006	0.002	21.201	0.008	0.005	0.007	0.013	21.201	0.002	0.001	0	-0.005
21.4	0.008	0.011	0.007	0.017	21.4	0.002	0.013	0.012	0.017	21.401	-0.001	-0.007	-0.001	-0.008	21.4	0.022	0.021	0.023	0.017	21.4	0.009	0.001	0.007	0.006	21.4	0.018	0.021	0.023	0.018	21.4	0.007	0.003	-0.004	0.005	21.4	-0.005	-0.002	0.002	0.005	21.4	0.005	0.001	0.009	0.01	21.401	-0.002	0.003	0.003	-0.007
21.6	0.008	0.014	0.006	0.018	21.6	0.005	0.015	0.011	0.018	21.601	-0.005	-0.005	-0.007	-0.011	21.6	0.02	0.024	0.02	0.021	21.6	0.008	0.002	0.005	0.007	21.6	0.025	0.02	0.02	0.022	21.601	0.006	0.003	-0.006	0	21.601	-0.004	-0.003	0.004	0	21.6	0.002	0.003	0.009	0.015	21.6	-0.002	0.003	0	-0.009
21.8	0.009	0.012	0.004	0.016	21.8	0.008	0.01	0.016	0.016	21.8	-0.006	-0.008	-0.002	-0.006	21.8	0.018	0.019	0.023	0.021	21.8	0.009	0	0	0.004	21.8	0.024	0.019	0.022	0.022	21.8	0.006	0	-0.007	0.002	21.8	-0.005	0.001	0.001	0.002	21.801	0.005	0.003	0.012	0.013	21.8	0.003	0.005	0.002	-0.005
22	0.009	0.008	0.005	0.016	22	0.004	0.01	0.017	0.016	22.001	-0.002	-0.005	-0.004	-0.01	22	0.02	0.019	0.022	0.017	22.001	0.004	0.002	0.007	-0.003	22	0.018	0.021	0.02	0.024	22.001	0.009	0.002	-0.006	0.002	22.001	-0.002	0	0.004	0.002	22.001	0.006	0.006	0.009	0.009	22.001	0.001	0.006	-0.002	-0.007
22.2	0.005	0.011	0.009	0.021	22.2	0.008	0.013	0.016	0.021	22.2	-0.006	-0.006	-0.005	-0.008	22.201	0.018	0.019	0.019	0.016	22.201	0.007	0.003	0.003	0.003	22.201	0.02	0.02	0.02	0.02	22.2	0.009	0.002	-0.003	0.001	22.2	-0.004	-0.002	0.005	0.001	22.2	0.006	0.005	0.009	0.011	22.2	0	0.003	-0.002	-0.006
22.401	0.01	0.01	0.007	0.018	22.401	0.006	0.011	0.01	0.018	22.4	-0.001	-0.01	-0.006	-0.006	22.401	0.019	0.017	0.023	0.016	22.4	0.007	0.003	0.002	0.001	22.401	0.022	0.023	0.018	0.02	22.4	0.004	0.001	-0.002	0.001	22.4	-0.004	0.002	0	0.001	22.4	0.006	0.004	0.013	0.011	22.401	0.001	0	-0.001	-0.008
22.6	0.007	0.012	0.005	0.015	22.6	0.004	0.013	0.014	0.015	22.6	-0.004	-0.007	-0.009	-0.007	22.6	0.022	0.021	0.021	0.021	22.6	0.012	0.001	0.007	0.001	22.6	0.021	0.021	0.018	0.02	22.6	0.007	0.003	-0.006	0.003	22.6	-0.008	-0.004	0.001	0.003	22.601	0.005	0.003	0.012	0.012	22.601	-0.003	-0.002	0.002	-0.003
22.801	0.005	0.011	0.004	0.018	22.801	0.004	0.015	0.016	0.018	22.8	-0.006	-0.009	-0.002	-0.007	22.8	0.023	0.021	0.021	0.015	22.8	0.01	0	0.005	0.004	22.8	0.025	0.028	0.017	0.02	22.801	0.006	0.004	-0.004	0.004	22.801	-0.004	-0.003	0.004	0.004	22.801	0.009	0.005	0.015	0.007	22.8	0.004	0.004	0	-0.006
23	0.008	0.008	0.005	0.017	23	0.005	0.01	0.016	0.017	23.001	-0.001	-0.009	-0.002	-0.006	23.001	0.021	0.024	0.025	0.02	23	0.009	-0.002	0.005	0.003	23.001	0.025	0.015	0.02	0.018	23	0.011	-0.002	-0.002	0.002	23	-0.005	0	0.002	0.002	23	0.009	0.003	0.005	0.013	23	0.003	0.002	0.003	-0.005
23.2	0.005	0.012	0.011	0.013	23.2	0.003	0.014	0.013	0.013	23.2	-0.003	-0.009	-0.007	-0.011	23.2	0.021	0.023	0.024	0.018	23.2	0.011	0.005	0.002	0	23.2	0.019	0.021	0.02	0.019	23.2	0.005	0	-0.006	0.001	23.2	-0.008	-0.001	0.002	0.001	23.2	0.01	-0.001	0.01	0.01	23.2	0.001	0.006	0.001	-0.005
23.4	0.009	0.012	0.01	0.016	23.4	0.01	0.01	0.011	0.016	23.401	-0.006	-0.006	-0.004	-0.006	23.4	0.022	0.02	0.02	0.019	23.4	0.008	0.002	0.004	0.002	23.4	0.02	0.018	0.025	0.023	23.4	0.005	-0.002	-0.007	0.001	23.4	-0.003	0	0.001	0.001	23.4	0.01	0.003	0.014	0.011	23.401	-0.001	0.001	0.001	-0.005
23.6	0.005	0.009	0.007	0.016	23.6	0.006	0.012	0.016	0.016	23.6	-0.003	-0.008	-0.005	-0.007	23.601	0.029	0.018	0.019	0.018	23.6	0.012	0.001	0.002	0.004	23.601	0.025	0.018	0.019	0.025	23.6	0.005	0.002	-0.003	0.003	23.6	-0.007	-0.004	0.006	0.003	23.601	0.009	0.002	0.01	0.008	23.6	-0.001	0.005	0.003	-0.005
23.8	0.008	0.011	0.007	0.018	23.8	0.004	0.013	0.014	0.018	23.801	-0.003	-0.006	-0.003	-0.011	23.801	0.023	0.017	0.023	0.016	23.801	0.007	-0.002	0.003	0.002	23.801	0.019	0.022	0.027	0.018	23.8	0.007	0.002	-0.001	0.004	23.8	-0.002	-0.003	0.005	0.004	23.8	0.005	0.007	0.012	0.011	23.8	-0.002	0	-0.002	-0.008
24	0.006	0.011	0.008	0.019	24	0.006	0.01	0.014	0.019	24.001	0.001	-0.004	-0.004	-0.008	24	0.021	0.026	0.024	0.017	24.001	0.007	-0.001	0.004	0.001	24	0.02	0.022	0.018	0.019	24	0.004	0.001	-0.004	0.004	24	-0.004	-0.001	0.005	0.004	24	0.008	0.002	0.008	0.011	24	-0.001	0.005	0.003	-0.002
24.2	0.006	0.011	0.008	0.019	24.2	0.003	0.011	0.015	0.019	24.201	-0.006	-0.007	-0.006	-0.009	24.2	0.025	0.018	0.026	0.012	24.2	0.006	0.001	0.001	0.004	24.2	0.02	0.023	0.023	0.019	24.201	0.007	-0.003	-0.007	-0.001	24.201	-0.007	-0.001	0.004	-0.001	24.2	0.006	0.002	0.017	0.01	24.2	0.001	0.006	-0.002	-0.004
24.4	0.01	0.013	0.011	0.018	24.4	0.007	0.011	0.013	0.018	24.4	-0.005	-0.009	-0.007	-0.007	24.4	0.023	0.02	0.02	0.022	24.4	0.008	0.003	0.005	0	24.4	0.026	0.019	0.022	0.021	24.4	0.006	0.003	-0.004	-0.001	24.4	-0.008	-0.001	0.005	-0.001	24.401	0.009	0.005	0.013	0.013	24.4	-0.001	0.003	-0.003	-0.002
24.601	0.004	0.013	0.004	0.022	24.601	0.006	0.013	0.012	0.022	24.601	-0.004	-0.009	-0.006	-0.008	24.6	0.019	0.021	0.024	0.013	24.6	0.005	0.002	0.002	0.001	24.6	0.019	0.022	0.021	0.019	24.601	0.01	0.004	-0.005	0.003	24.601	-0.003	-0.002	0.004	0.003	24.6	0.004	0.005	0.008	0.01	24.601	0.003	0.005	0.004	-0.006
24.801	0.011	0.015	0.004	0.012	24.801	0.008	0.014	0.015	0.012	24.8	-0.001	-0.007	-0.003	-0.006	24.801	0.023	0.02	0.022	0.017	24.801	0.009	0.006	0.004	0.004	24.801	0.022	0.023	0.022	0.021	24.8	0.005	0	-0.003	-0.001	24.8	-0.006	0.003	0.001	-0.001	24.801	0.006	0.005	0.01	0.012	24.801	0.003	0.003	-0.001	-0.008
25.001	0.007	0.007	0.009	0.016	25.001	0.007	0.015	0.011	0.016	25.001	-0.002	-0.008	-0.005	-0.01	25	0.022	0.019	0.02	0.016	25	0.005	0	0.004	0.003	25	0.024	0.025	0.019	0.019	25	0.006	0.003	-0.003	0	25	-0.006	0.001	0.004	0	25	0.006	0.005	0.013	0.015	25	0.001	0.005	0	-0.006
25.2	0.005	0.011	0.006	0.015	25.2	0.006	0.01	0.014	0.015	25.2	-0.002	-0.011	-0.002	-0.008	25.2	0.024	0.021	0.025	0.019	25.2	0.007	-0.002	0.003	0	25.2	0.024	0.021	0.017	0.021	25.2	0.004	0.002	-0.007	0.004	25.2	-0.007	-0.004	0.004	0.004	25.201	0.007	0.002	0.009	0.01	25.2	0	0.005	0.002	-0.009
25.4	0.004	0.013	0.007	0.021	25.4	0.004	0.014	0.013	0.021	25.4	-0.006	-0.008	-0.004	-0.009	25.4	0.024	0.025	0.023	0.02	25.4	0.002	0.002	0	0.005	25.4	0.026	0.021	0.021	0.022	25.401	0.006	0.001	-0.007	0.003	25.401	-0.007	0	0.007	0.003	25.4	0.006	0.005	0.013	0.011	25.4	0.001	0.002	-0.001	-0.005
25.6	0.006	0.015	0.009	0.019	25.6	0.007	0.012	0.012	0.019	25.6	-0.004	-0.01	-0.002	-0.009	25.601	0.023	0.023	0.024	0.019	25.601	0.004	0.001	0.003	0.001	25.601	0.024	0.019	0.023	0.018	25.601	0.009	-0.001	-0.005	-0.001	25.601	-0.005	-0.001	0.003	-0.001	25.6	0.004	0.003	0.008	0.013	25.601	0	0.002	-0.002	-0.01
25.8	0.007	0.012	0.006	0.016	25.8	0.004	0.01	0.012	0.016	25.8	-0.006	-0.007	0	-0.008	25.8	0.026	0.022	0.025	0.019	25.801	0.007	-0.002	0.005	0.003	25.8	0.022	0.02	0.022	0.021	25.8	0.01	0.001	-0.005	0.005	25.8	-0.006	0	-0.005	0.005	25.8	0.005	0.005	0.009	0.011	25.801	0	0.003	0.003	-0.005
26	0.009	0.013	0.001	0.018	26	0.005	0.011	0.015	0.018	26	-0.006	-0.008	-0.004	-0.006	26	0.019	0.018	0.025	0.019	26	0.006	0.004	0.004	-0.002	26	0.02	0.021	0.019	0.02	26.001	0.01	0	-0.009	0.006	26.001	-0.006	-0.002	0.007	0.006	26	0.007	0.001	0.009	0.008	26	0.003	0.005	0.002	-0.005
26.2	0.005	0.012	0.006	0.016	26.2	0.007	0.014	0.012	0.016	26.2	-0.004	-0.008	-0.005	-0.013	26.2	0.022	0.025	0.019	0.014	26.2	0.009	0.003	0.002	0.008	26.2	0.021	0.023	0.021	0.023	26.2	0.007	0.002	-0.003	0.003	26.2	-0.005	-0.002	0	0.003	26.2	0.003	0.001	0.01	0.013	26.2	-0.001	0.004	0.001	-0.006
26.4	0.007	0.011	0.009	0.016	26.4	0.005	0.015	0.015	0.016	26.4	-0.003	-0.007	-0.004	-0.007	26.4	0.025	0.02	0.022	0.019	26.402	0.009	-0.002	0.002	0	26.4	0.022	0.024	0.022	0.015	26.4	0.006	0.005	-0.008	0.003	26.4	-0.007	0	0.006	0.003	26.4	0.01	0.003	0.01	0.01	26.401	0.001	0.001	0.002	-0.005
26.6	0.007	0.012	0.005	0.017	26.6	0.006	0.015	0.015	0.017	26.601	-0.008	-0.011	-0.004	-0.011	26.6	0.021	0.023	0.022	0.019	26.601	0.007	-0.003	0.003	-0.003	26.6	0.027	0.022	0.022	0.022	26.6	0.006	-0.001	-0.001	-0.004	26.6	-0.005	0	0.002	-0.004	26.601	0.006	0.005	0.009	0.012	26.6	0	0	0.002	-0.005
26.801	0.009	0.007	0.014	0.02	26.801	0.004	0.013	0.013	0.02	26.801	-0.006	-0.007	-0.002	-0.011	26.8	0.024	0.02	0.025	0.016	26.8	0.012	0.001	0.002	0.001	26.8	0.018	0.021	0.024	0.02	26.8	0.011	0.004	-0.007	0.009	26.8	-0.005	-0.005	0.003	0.009	26.8	0.006	0.003	0.013	0.013	26.8	0.001	0.003	0	-0.002
27	0.006	0.015	0.008	0.017	27	0.005	0.012	0.016	0.017	27	-0.004	-0.005	-0.005	-0.009	27	0.019	0.02	0.027	0.021	27.001	0.008	0	0.001	0.001	27	0.024	0.026	0.018	0.023	27	0.006	0.003	-0.007	0.002	27	-0.003	-0.001	0.001	0.002	27.001	0.005	0.001	0.008	0.01	27	0.002	0.005	0.003	-0.003
27.201	0.008	0.013	0.008	0.016	27.201	0.006	0.014	0.015	0.016	27.201	-0.006	-0.006	-0.007	-0.013	27.2	0.023	0.021	0.028	0.013	27.2	0.007	-0.001	0.004	0.005	27.2	0.024	0.018	0.022	0.022	27.201	0.008	0.001	-0.008	0.004	27.201	-0.008	-0.003	0.001	0.004	27.2	0.006	0.002	0.01	0.012	27.201	0.006	0.005	-0.003	-0.005
27.401	0.009	0.013	0.006	0.021	27.401	0.004	0.013	0.014	0.021	27.4	-0.003	-0.008	-0.004	-0.009	27.401	0.022	0.019	0.025	0.019	27.4	0.007	0.002	0.002	-0.001	27.401	0.019	0.021	0.019	0.019	27.401	0.009	0.002	-0.007	0.003	27.401	-0.006	-0.001	0.005	0.003	27.401	0.007	0.001	0.014	0.015	27.4	-0.003	0.001	0.003	-0.007
27.601	0.005	0.011	0.007	0.02	27.601	0.005	0.009	0.016	0.02	27.601	-0.006	-0.006	-0.005	-0.009	27.6	0.022	0.023	0.025	0.016	27.601	0.008	0.001	0.003	0.001	27.6	0.018	0.021	0.022	0.024	27.6	0.007	0.004	-0.003	0.003	27.6	-0.006	-0.001	0	0.003	27.601	0.01	0.004	0.01	0.012	27.6	0.001	-0.002	0	-0.007
27.8	0.002	0.011	0.005	0.019	27.8	0.006	0.014	0.01	0.019	27.8	-0.003	-0.004	-0.006	-0.009	27.801	0.026	0.021	0.021	0.021	27.801	0.008	0.003	0.004	0.003	27.801	0.024	0.021	0.02	0.022	27.801	0.007	0.002	-0.006	0.003	27.801	-0.005	-0.002	0.002	0.003	27.8	0.004	0	0.012	0.015	27.8	0	0.005	0.001	-0.003
28	0.003	0.01	0.01	0.015	28	0	0.016	0.016	0.015	28	-0.003	-0.003	-0.006	-0.011	28	0.022	0.021	0.021	0.017	28	0.005	0.001	-0.002	0	28	0.025	0.02	0.024	0.023	28	0.005	0	-0.004	0.002	28	-0.007	-0.003	0.003	0.002	28	0.008	0.003	0.01	0.014	28	-0.003	0.007	0.001	-0.003
28.2	0.009	0.011	0.006	0.017	28.2	0.005	0.011	0.012	0.017	28.2	-0.003	-0.007	-0.004	-0.012	28.201	0.022	0.015	0.023	0.02	28.2	0.008	0.004	0.001	0.001	28.201	0.024	0.02	0.023	0.022	28.2	0.002	0.002	-0.005	0.002	28.2	-0.006	-0.001	0.002	0.002	28.201	0.003	0.001	0.01	0.012	28.2	0	0.005	0.001	-0.006
28.401	0.005	0.012	0.005	0.019	28.401	0.004	0.014	0.013	0.019	28.401	-0.003	-0.005	-0.005	-0.006	28.4	0.023	0.02	0.025	0.017	28.401	0.006	-0.001	0.002	0.001	28.4	0.025	0.023	0.026	0.018	28.401	0.009	0.003	-0.008	0	28.401	-0.005	-0.002	0.006	0	28.4	0.007	0	0.009	0.01	28.4	-0.003	0.003	0.001	-0.007
28.601	0.003	0.013	0.007	0.018	28.601	0.004	0.011	0.015	0.018	28.601	-0.001	-0.009	-0.004	-0.008	28.601	0.02	0.019	0.02	0.017	28.601	0.011	-0.002	-0.001	0.001	28.601	0.024	0.025	0.021	0.017	28.601	0.003	0.004	-0.007	0.005	28.601	-0.006	-0.003	0.006	0.005	28.6	0.004	0.002	0.013	0.013	28.6	-0.003	0.003	-0.004	-0.002
28.801	0.005	0.014	0.005	0.02	28.801	0.005	0.013	0.013	0.02	28.8	-0.004	-0.005	-0.007	-0.01	28.8	0.024	0.019	0.024	0.021	28.8	0.008	0.001	0.002	-0.001	28.8	0.026	0.02	0.022	0.02	28.8	0.007	0.002	-0.008	0.001	28.8	-0.009	-0.002	0.005	0.001	28.8	0.002	0.005	0.008	0.011	28.801	0.002	0.002	0.004	-0.004
29	0.011	0.013	0.011	0.015	29	0.001	0.011	0.013	0.015	29	-0.004	-0.006	-0.004	-0.008	29	0.022	0.021	0.023	0.02	29	0.007	0.003	0.003	-0.001	29	0.025	0.022	0.021	0.018	29	0.004	0.004	-0.007	-0.001	29	-0.006	-0.002	0.003	-0.001	29	0.006	0.001	0.009	0.011	29.001	0	0.004	0.003	-0.004
29.201	0.009	0.01	0.004	0.014	29.201	0.007	0.015	0.016	0.014	29.201	-0.002	-0.007	-0.008	-0.012	29.201	0.023	0.02	0.018	0.015	29.2	0.007	0	0.003	0.001	29.201	0.022	0.023	0.023	0.02	29.2	0.007	0.001	-0.009	0	29.2	-0.002	-0.002	0.006	0	29.2	0.008	0.002	0.015	0.008	29.201	0.001	0.001	0.001	-0.008
29.4	0.008	0.012	0.006	0.018	29.4	0.002	0.013	0.018	0.018	29.401	-0.001	-0.006	-0.005	-0.015	29.401	0.021	0.017	0.024	0.014	29.401	0.007	0.001	0.002	0	29.401	0.027	0.02	0.017	0.02	29.401	0.008	0	-0.008	0.001	29.401	-0.006	-0.003	-0.002	0.001	29.4	0.002	0.001	0.007	0.011	29.401	0.003	0.002	0.001	-0.002
29.601	0.006	0.011	0.003	0.017	29.601	0.003	0.011	0.017	0.017	29.6	-0.004	-0.006	-0.005	-0.009	29.601	0.019	0.025	0.022	0.019	29.602	0.007	-0.001	0.003	0	29.601	0.021	0.024	0.02	0.02	29.6	0.006	0.003	-0.005	0.002	29.6	-0.008	0	0.004	0.002	29.6	0.007	0	0.012	0.01	29.6	0.002	0.001	0.002	-0.004
29.801	0.009	0.013	0.008	0.015	29.801	0.009	0.012	0.012	0.015	29.801	-0.007	-0.006	-0.005	-0.009	29.8	0.026	0.023	0.027	0.015	29.801	0.006	-0.002	0.002	0.001	29.8	0.024	0.019	0.021	0.023	29.8	0.01	0.004	-0.004	0.004	29.8	-0.004	0	0.005	0.004	29.801	0.006	0.001	0.013	0.01	29.8	-0.003	0	0.002	-0.004
30	0.005	0.014	0.007	0.018	30	0.008	0.015	0.015	0.018	30	-0.008	-0.004	-0.002	-0.01	30	0.021	0.019	0.022	0.016	30	0.002	0.001	0.004	-0.001	30	0.022	0.023	0.021	0.02	30.001	0.006	0.002	-0.005	0.003	30.001	-0.004	-0.001	0.003	0.003	30	0.006	-0.001	0.009	0.016	30	0.002	0.003	0.003	-0.006
30.2	0.009	0.012	0.009	0.021	30.2	0.008	0.012	0.013	0.021	30.2	-0.004	-0.005	-0.005	-0.016	30.201	0.02	0.021	0.022	0.02	30.201	0.003	0	0.002	0.001	30.201	0.023	0.022	0.02	0.018	30.2	0.004	0.002	-0.006	0.001	30.2	-0.006	0	0.003	0.001	30.2	0.003	0.002	0.011	0.012	30.201	0.003	0.001	0.003	-0.01
30.4	0.009	0.011	0.008	0.012	30.4	0.003	0.011	0.007	0.012	30.401	-0.003	-0.01	-0.007	-0.01	30.401	0.025	0.023	0.026	0.019	30.401	0.006	0	0.006	0.002	30.401	0.021	0.021	0.022	0.018	30.4	0.008	0.001	-0.005	0.003	30.4	-0.005	-0.004	0.005	0.003	30.4	0.002	0.002	0.013	0.011	30.4	0.001	0.006	0	-0.005
30.6	0.005	0.008	0.006	0.015	30.6	0.005	0.011	0.015	0.015	30.601	-0.007	-0.006	-0.005	-0.012	30.6	0.024	0.017	0.022	0.014	30.6	0.006	0.002	0.006	0	30.6	0.022	0.018	0.02	0.02	30.601	0.01	-0.001	-0.006	0	30.601	-0.005	0	0	0	30.6	0.007	0.004	0.011	0.012	30.601	-0.001	0.002	-0.001	-0.009
30.8	0.007	0.012	0.007	0.015	30.8	0.004	0.017	0.017	0.015	30.8	-0.007	-0.008	-0.003	-0.01	30.8	0.023	0.022	0.029	0.017	30.801	0.004	-0.001	0.003	-0.002	30.8	0.022	0.027	0.024	0.023	30.8	0.008	0.004	-0.003	0.003	30.8	-0.007	0	0.003	0.003	30.8	0.001	0	0.009	0.011	30.8	0	0.005	0	-0.01
31.001	0.006	0.011	0.008	0.02	31.001	0.005	0.013	0.014	0.02	31	0.001	-0.007	-0.004	-0.014	31	0.026	0.019	0.024	0.019	31	0.008	0.001	0.002	0	31	0.02	0.025	0.023	0.022	31.001	0.009	0	-0.005	0.001	31.001	-0.006	0.001	0.005	0.001	31.001	0.004	0.002	0.014	0.014	31	-0.002	0.005	0.001	-0.005
31.201	0.008	0.012	0.003	0.017	31.201	0.004	0.013	0.014	0.017	31.2	-0.004	-0.007	-0.007	-0.006	31.201	0.022	0.024	0.025	0.019	31.201	0.009	0.004	0	0	31.201	0.025	0.019	0.021	0.022	31.201	0.01	0.004	-0.004	-0.001	31.201	-0.003	0	0.003	-0.001	31.201	0.004	-0.002	0.011	0.011	31.201	0.003	0.008	0.006	-0.007
31.401	0.01	0.013	0.007	0.018	31.401	-0.001	0.012	0.014	0.018	31.401	0	-0.002	-0.005	-0.01	31.4	0.025	0.02	0.025	0.02	31.401	0.008	-0.001	0.006	-0.003	31.4	0.022	0.02	0.021	0.019	31.401	0.006	0.005	-0.005	0	31.401	-0.003	-0.004	0.006	0	31.4	0.005	0.002	0.014	0.009	31.4	0	0.004	0.002	-0.008
31.6	0.008	0.01	0.005	0.016	31.6	0.006	0.015	0.011	0.016	31.601	-0.003	-0.007	-0.003	-0.01	31.6	0.024	0.02	0.028	0.015	31.6	0.01	-0.001	0.007	-0.002	31.6	0.025	0.02	0.021	0.021	31.6	0.008	0.002	-0.005	0	31.6	-0.009	-0.001	0.004	0	31.6	0.007	0.003	0.009	0.01	31.6	0.002	0	0.001	-0.008
31.801	0.008	0.014	0.005	0.02	31.801	0.006	0.011	0.015	0.02	31.801	-0.003	-0.007	-0.001	-0.012	31.8	0.023	0.026	0.024	0.018	31.8	0.007	-0.003	0.001	-0.002	31.8	0.02	0.023	0.018	0.021	31.8	0.007	0.005	-0.004	0.006	31.8	-0.005	0	0.005	0.006	31.8	0.004	0.001	0.01	0.011	31.801	0.001	0.003	-0.001	-0.006
32	0.004	0.009	0.007	0.017	32	0.005	0.016	0.017	0.017	32	-0.001	-0.008	-0.006	-0.015	32	0.021	0.024	0.022	0.021	32	0.005	0.002	0.002	-0.001	32	0.025	0.022	0.021	0.022	32.001	0.005	0.002	-0.01	0.007	32.001	-0.003	-0.002	0.006	0.007	32.001	0.005	0	0.008	0.009	32.001	0	0.003	0.001	-0.01
32.201	0.005	0.014	0.006	0.021	32.201	0.006	0.016	0.011	0.021	32.2	-0.004	-0.007	-0.002	-0.013	32.2	0.023	0.022	0.025	0.017	32.2	0.008	0	0	-0.001	32.2	0.025	0.018	0.021	0.02	32.2	0.007	0.001	-0.006	0.007	32.2	-0.007	-0.001	0.002	0.007	32.201	0.008	0	0.011	0.01	32.2	0	0.002	0	-0.001
32.401	0.004	0.011	0.005	0.016	32.401	0.008	0.007	0.011	0.016	32.401	-0.004	-0.004	-0.004	-0.009	32.401	0.025	0.023	0.024	0.017	32.401	0.004	-0.001	-0.003	-0.002	32.401	0.021	0.022	0.024	0.023	32.4	0.007	0.002	-0.003	0	32.4	-0.007	-0.002	0.006	0	32.401	0.006	0.001	0.011	0.01	32.4	0.002	0.005	0.003	-0.004
32.601	0.009	0.012	0.007	0.02	32.601	0.005	0.012	0.014	0.02	32.6	-0.004	-0.005	-0.008	-0.011	32.6	0.024	0.024	0.024	0.017	32.6	0.006	0	0.001	-0.002	32.6	0.021	0.025	0.023	0.019	32.6	0.007	0	-0.007	0.001	32.6	-0.005	0.001	0.006	0.001	32.6	0.008	0.001	0.011	0.012	32.6	0.001	0.002	0.003	-0.009
32.8	0.008	0.008	0.007	0.017	32.8	0.007	0.013	0.016	0.017	32.8	-0.002	-0.003	-0.004	-0.011	32.801	0.024	0.023	0.026	0.017	32.801	0.009	0.001	0.004	-0.001	32.801	0.026	0.018	0.018	0.02	32.8	0.007	0.002	-0.005	-0.001	32.8	-0.005	-0.001	0.001	-0.001	32.8	0.003	0.001	0.01	0.014	32.801	-0.001	0.005	0	-0.004
33	0.007	0.015	0.007	0.016	33	0	0.013	0.013	0.016	33.001	-0.004	-0.009	-0.006	-0.013	33.001	0.024	0.022	0.026	0.02	33.001	0.006	-0.005	0.003	0.002	33.001	0.023	0.023	0.023	0.022	33.001	0.007	-0.001	-0.008	0.005	33.001	-0.005	-0.004	0.006	0.005	33	0.008	0.003	0.012	0.01	33.001	0.001	0.004	0.002	-0.008
33.2	0.005	0.015	0.005	0.015	33.2	0.011	0.012	0.016	0.015	33.201	-0.002	-0.007	-0.002	-0.012	33.201	0.025	0.019	0.028	0.018	33.201	0.009	0	0.004	0	33.201	0.021	0.021	0.021	0.02	33.2	0.006	-0.001	-0.007	0.002	33.2	-0.005	-0.002	0.002	0.002	33.2	0.004	0.003	0.012	0.011	33.2	0.002	0.004	0.002	-0.006
33.4	0.01	0.012	0.008	0.015	33.4	0.005	0.012	0.013	0.015	33.4	-0.003	-0.009	-0.004	-0.014	33.401	0.026	0.018	0.025	0.017	33.4	0.005	0.001	-0.001	0	33.401	0.026	0.021	0.022	0.021	33.4	0.003	0	-0.011	0.001	33.4	-0.009	-0.005	0.002	0.001	33.4	0.006	0.003	0.009	0.012	33.4	-0.002	0.002	0.002	-0.003
33.601	0.005	0.013	0.007	0.013	33.601	0.008	0.01	0.017	0.013	33.6	-0.003	-0.008	-0.007	-0.011	33.6	0.022	0.019	0.026	0.018	33.6	0.006	0.002	0.001	0	33.6	0.023	0.021	0.022	0.017	33.6	0.002	0.005	-0.003	0.001	33.6	-0.008	0.002	0.002	0.001	33.601	0.006	0.001	0.011	0.014	33.6	0	0.009	0.001	-0.007
33.8	0.004	0.01	0.007	0.019	33.8	0.007	0.012	0.017	0.019	33.8	0	-0.007	-0.003	-0.01	33.8	0.021	0.02	0.025	0.021	33.801	0.003	0.001	0.004	0	33.8	0.02	0.02	0.023	0.018	33.8	0.011	0.002	-0.005	0.003	33.8	-0.007	0.001	0	0.003	33.8	0.005	0.002	0.009	0.01	33.801	-0.001	0.002	0.003	-0.004
34.001	0.004	0.009	0.006	0.02	34.001	0.005	0.012	0.015	0.02	34.001	-0.004	-0.009	-0.004	-0.009	34	0.024	0.02	0.022	0.018	34.001	0.006	0	0.004	-0.001	34	0.023	0.021	0.02	0.019	34	0.01	-0.002	-0.006	0.001	34	-0.007	-0.004	0	0.001	34	0.004	0	0.011	0.009	34.001	0.002	0.004	0.004	-0.003
34.2	0.007	0.014	0.005	0.017	34.2	0.003	0.014	0.014	0.017	34.201	-0.007	-0.009	-0.004	-0.013	34.2	0.023	0.022	0.026	0.018	34.201	0.005	0.003	0.002	-0.002	34.2	0.022	0.022	0.021	0.024	34.2	0.005	0	-0.008	0.005	34.2	-0.008	0.002	0.007	0.005	34.2	0.007	-0.001	0.008	0.013	34.2	0	0.003	-0.002	-0.007
34.4	0.009	0.01	0.01	0.018	34.4	0.006	0.008	0.013	0.018	34.4	-0.004	-0.008	-0.006	-0.014	34.401	0.022	0.023	0.024	0.024	34.4	0.006	0.001	0.004	0	34.401	0.023	0.021	0.021	0.021	34.4	0.005	0.003	-0.007	0.004	34.4	-0.006	0.001	0.002	0.004	34.4	0.009	-0.002	0.013	0.012	34.401	0	0.004	0.001	-0.011
34.601	0.006	0.013	0.006	0.016	34.601	0.007	0.014	0.015	0.016	34.6	-0.004	-0.005	-0.002	-0.012	34.601	0.02	0.02	0.022	0.017	34.6	0.009	0	0.002	-0.001	34.601	0.025	0.023	0.018	0.021	34.6	0.007	0.003	-0.009	0.003	34.6	-0.008	-0.002	0.001	0.003	34.601	0.006	0	0.012	0.011	34.6	0	0.003	0	-0.005
34.8	0.01	0.01	0.008	0.022	34.8	0.005	0.014	0.017	0.022	34.801	-0.005	-0.005	-0.001	-0.012	34.8	0.022	0.02	0.026	0.015	34.8	0.008	0.003	0.003	-0.004	34.8	0.022	0.021	0.02	0.02	34.801	0.005	0.002	-0.006	0.003	34.801	-0.008	0	0.006	0.003	34.801	0.006	0.001	0.009	0.008	34.801	0.002	0.004	0.002	-0.007
35.001	0.007	0.014	0.006	0.017	35.001	0.005	0.013	0.013	0.017	35	-0.004	-0.006	-0.003	-0.012	35	0.025	0.022	0.019	0.013	35.001	0.005	0	0.001	-0.003	35	0.024	0.021	0.024	0.019	35.001	0.004	-0.001	-0.01	0.002	35.001	-0.008	-0.004	0.001	0.002	35	0.004	0.002	0.01	0.01	35	0.001	0.006	0	-0.006
35.201	0.011	0.009	0.007	0.02	35.201	0.005	0.009	0.015	0.02	35.201	-0.005	-0.007	-0.009	-0.009	35.2	0.018	0.022	0.026	0.019	35.201	0.008	0.001	0.002	0.001	35.2	0.024	0.022	0.024	0.025	35.201	0.006	-0.002	-0.006	0.002	35.201	-0.004	-0.004	0.003	0.002	35.2	0.007	0.003	0.011	0.011	35.201	0	0.002	0.002	-0.006
35.4	0.005	0.013	0.004	0.017	35.4	0.003	0.013	0.014	0.017	35.401	-0.007	-0.007	-0.004	-0.015	35.4	0.02	0.022	0.024	0.016	35.4	0.006	-0.001	0.001	-0.003	35.4	0.025	0.021	0.023	0.02	35.4	0.01	0.002	-0.007	0.001	35.4	-0.008	-0.002	0.004	0.001	35.4	0.005	0.005	0.01	0.012	35.401	0.003	0.003	0.006	-0.006
35.6	0.008	0.013	0.003	0.019	35.6	0.004	0.014	0.017	0.019	35.6	-0.002	-0.004	-0.008	-0.01	35.601	0.026	0.019	0.028	0.017	35.6	0.003	-0.002	0.002	0.002	35.601	0.021	0.021	0.021	0.021	35.6	0.009	0.003	-0.008	0	35.6	-0.01	-0.003	0	0	35.6	0.004	-0.002	0.014	0.013	35.6	0.002	0.003	0.006	-0.004
35.8	0.008	0.013	0.003	0.017	35.8	0.001	0.015	0.011	0.017	35.8	-0.006	-0.009	-0.006	-0.012	35.801	0.023	0.021	0.025	0.017	35.801	0.009	-0.001	0.002	-0.001	35.801	0.025	0.02	0.022	0.021	35.8	0.01	0	-0.006	0.002	35.8	-0.009	-0.004	0.004	0.002	35.801	0.009	0.003	0.012	0.012	35.801	0.003	0.006	0.003	-0.005
36	0.007	0.011	0.008	0.017	36	0.008	0.015	0.011	0.017	36.001	-0.002	-0.007	-0.005	-0.013	36	0.02	0.023	0.024	0.018	36.001	0.006	0.001	-0.002	0	36	0.024	0.024	0.024	0.025	36	0.005	-0.001	-0.007	0.002	36	-0.004	-0.004	0.004	0.002	36.001	0.008	0.002	0.015	0.009	36	0.004	0.009	0.004	-0.006
36.201	0.005	0.015	0.01	0.016	36.201	0.007	0.013	0.016	0.016	36.201	-0.007	-0.011	-0.003	-0.015	36.2	0.023	0.019	0.029	0.019	36.201	0.01	-0.002	0	0	36.2	0.026	0.022	0.022	0.023	36.2	0.011	0.002	-0.011	-0.001	36.2	-0.008	-0.001	0.001	-0.001	36.2	0.004	-0.001	0.014	0.012	36.2	0.003	0.002	-0.001	-0.004
36.4	0.004	0.015	0.006	0.017	36.4	0.005	0.012	0.013	0.017	36.4	-0.005	-0.008	-0.005	-0.014	36.4	0.021	0.019	0.025	0.017	36.4	0.007	0	0.002	0.001	36.4	0.025	0.021	0.022	0.021	36.401	0.007	0.003	-0.009	-0.001	36.401	-0.006	-0.001	0.007	-0.001	36.4	0.004	0.001	0.013	0.013	36.4	-0.001	0.003	0	-0.008
36.6	0.006	0.013	0.006	0.019	36.6	0.002	0.01	0.012	0.019	36.601	-0.005	-0.008	-0.002	-0.013	36.6	0.025	0.021	0.023	0.019	36.601	0.01	0.002	0.003	-0.005	36.6	0.026	0.02	0.018	0.024	36.601	0.007	0.001	-0.006	0.003	36.601	0	0.001	-0.003	0.003	36.6	0.006	0	0.013	0.011	36.601	0	0.003	0.001	-0.005
36.8	0.007	0.01	0.009	0.017	36.8	0.005	0.012	0.014	0.017	36.8	-0.008	-0.011	-0.004	-0.012	36.8	0.021	0.024	0.024	0.018	36.8	0.007	0.004	0	-0.002	36.8	0.025	0.022	0.022	0.024	36.8	0.009	-0.002	-0.008	0.004	36.8	-0.002	-0.001	0.002	0.004	36.801	0.008	0	0.01	0.015	36.801	-0.001	0.005	0	-0.008
37.001	0.009	0.012	0.006	0.019	37.001	0.002	0.012	0.018	0.019	37.001	-0.003	-0.011	-0.004	-0.013	37	0.023	0.023	0.027	0.017	37	0.007	0.001	0.001	-0.003	37	0.026	0.025	0.02	0.018	37	0.009	0.001	-0.008	0.001	37	-0.006	-0.002	0.002	0.001	37.001	0.007	-0.001	0.012	0.012	37.001	0.005	0.003	0.005	-0.004
37.2	0.008	0.011	0.008	0.013	37.2	0.003	0.009	0.017	0.013	37.2	-0.005	-0.009	-0.008	-0.008	37.201	0.025	0.023	0.024	0.015	37.201	0.003	-0.001	0.003	0.001	37.201	0.021	0.024	0.02	0.024	37.2	0.005	0	-0.002	0.008	37.2	-0.01	0	0.006	0.008	37.2	0.007	-0.002	0.01	0.011	37.2	0.003	0.001	0	-0.008
37.4	0.004	0.012	0.007	0.017	37.4	0.004	0.012	0.013	0.017	37.4	-0.004	-0.007	-0.001	-0.012	37.4	0.023	0.023	0.025	0.016	37.401	0.009	0.004	0.003	-0.002	37.4	0.02	0.018	0.026	0.02	37.4	0.006	-0.002	-0.008	0.001	37.4	-0.006	-0.002	0.003	0.001	37.401	0.009	0	0.012	0.012	37.401	0.004	0.006	0.005	-0.008
37.6	0.006	0.01	0.005	0.02	37.6	0.005	0.014	0.011	0.02	37.6	-0.002	-0.013	-0.008	-0.013	37.6	0.023	0.024	0.027	0.013	37.6	0.01	0.002	-0.001	0.002	37.6	0.024	0.024	0.025	0.021	37.601	0.01	0.001	-0.005	0	37.601	-0.009	-0.001	0.002	0	37.601	0.005	0.002	0.012	0.009	37.6	0.005	0.003	0.005	-0.002
37.8	0.005	0.009	0.006	0.02	37.8	0.005	0.012	0.007	0.02	37.801	-0.003	-0.009	-0.006	-0.015	37.8	0.021	0.023	0.027	0.02	37.8	0.005	-0.004	-0.002	-0.002	37.8	0.021	0.019	0.022	0.026	37.801	0.003	-0.001	-0.009	0.004	37.801	-0.006	0	0.006	0.004	37.801	0.003	0.002	0.014	0.01	37.8	-0.001	0.007	0.005	-0.006
38	0.008	0.013	0.009	0.017	38	0.001	0.014	0.015	0.017	38	-0.004	-0.008	-0.005	-0.016	38.001	0.023	0.016	0.026	0.021	38.001	0.008	-0.005	0.003	-0.002	38.001	0.023	0.023	0.02	0.021	38	0.006	0.002	-0.002	0.005	38	-0.006	-0.001	0.008	0.005	38	0.008	0	0.01	0.006	38.001	0.007	0.007	0.002	-0.006
38.2	0.004	0.012	0.012	0.018	38.2	0.004	0.012	0.014	0.018	38.2	-0.005	-0.006	-0.007	-0.013	38.2	0.023	0.018	0.025	0.017	38.2	0.006	0.003	0.001	-0.003	38.2	0.021	0.021	0.022	0.02	38.201	0.005	0.002	-0.009	0.004	38.201	-0.006	-0.002	0.001	0.004	38.2	0.005	-0.001	0.007	0.009	38.201	0	0.008	0.003	-0.006
38.4	0.006	0.007	0.008	0.017	38.4	0.005	0.012	0.015	0.017	38.401	-0.004	-0.011	-0.004	-0.012	38.4	0.021	0.019	0.025	0.015	38.4	0.008	0.002	0.002	-0.006	38.4	0.024	0.025	0.024	0.021	38.4	0.01	0.003	-0.007	0.003	38.4	-0.009	-0.003	0.005	0.003	38.401	0.006	0	0.01	0.01	38.401	0.005	0.008	0.002	-0.005
38.601	0.005	0.013	0.006	0.02	38.601	-0.001	0.01	0.015	0.02	38.6	-0.005	-0.006	-0.003	-0.012	38.6	0.022	0.019	0.024	0.021	38.6	0.008	0.002	0.004	-0.003	38.6	0.022	0.021	0.023	0.023	38.601	0.009	0.002	-0.006	0.003	38.601	-0.005	0	0.007	0.003	38.6	0.004	-0.003	0.011	0.008	38.6	0.002	0.004	0.004	-0.006
38.8	0.002	0.012	0.007	0.019	38.8	0.007	0.011	0.016	0.019	38.8	-0.002	-0.011	-0.002	-0.011	38.8	0.022	0.019	0.027	0.018	38.801	0.006	0.001	0.004	-0.003	38.8	0.023	0.022	0.023	0.022	38.8	0.009	-0.002	-0.011	0.003	38.8	-0.012	-0.001	0.003	0.003	38.8	0.003	-0.002	0.006	0.009	38.801	0.004	0.006	0.005	-0.01
39.001	0.009	0.007	0.007	0.015	39.001	0.003	0.014	0.016	0.015	39	-0.008	-0.009	-0.006	-0.014	39	0.025	0.021	0.027	0.018	39	0.01	0.002	0	-0.003	39	0.022	0.021	0.021	0.022	39.001	0.007	0.004	-0.013	0.003	39.001	-0.007	-0.004	0.003	0.003	39.001	0.005	0.004	0.012	0.009	39	0.003	0.002	0.001	-0.003
39.2	0.008	0.006	0.009	0.013	39.2	0.006	0.015	0.015	0.013	39.2	-0.003	-0.01	-0.005	-0.014	39.2	0.026	0.02	0.023	0.014	39.2	0.004	0.003	0.004	-0.002	39.2	0.022	0.021	0.022	0.022	39.2	0.008	0.001	-0.008	0.003	39.2	-0.005	-0.001	0.003	0.003	39.2	0.008	-0.001	0.011	0.007	39.201	0.001	0.008	0.003	-0.007
39.4	0.008	0.012	0.009	0.019	39.4	0.008	0.014	0.014	0.019	39.4	0	-0.011	-0.003	-0.011	39.401	0.024	0.022	0.023	0.018	39.4	0.007	0	0.002	-0.001	39.401	0.022	0.019	0.023	0.021	39.401	0.011	-0.001	-0.01	0.001	39.401	-0.007	-0.002	0.005	0.001	39.4	0.003	0.001	0.015	0.01	39.4	0.005	0.006	0.005	-0.011
39.6	0.01	0.017	0.006	0.019	39.6	0.006	0.013	0.018	0.019	39.601	-0.004	-0.009	-0.007	-0.013	39.6	0.02	0.024	0.026	0.014	39.601	0.009	0.003	0.001	-0.003	39.6	0.022	0.02	0.021	0.023	39.6	0.005	-0.001	-0.006	0.002	39.6	-0.004	0	0.002	0.002	39.6	0.004	0	0.011	0.013	39.6	0.001	0	0.005	-0.005
39.801	0.011	0.009	0.006	0.017	39.801	0.007	0.01	0.016	0.017	39.801	-0.004	-0.007	-0.004	-0.014	39.801	0.024	0.02	0.022	0.023	39.8	0.005	-0.001	0	-0.001	39.801	0.028	0.019	0.023	0.021	39.801	0.007	0.004	-0.005	0.002	39.801	-0.002	-0.001	0.006	0.002	39.801	0.006	-0.003	0.012	0.009	39.8	0.004	0.006	-0.001	-0.006
40	0.009	0.012	0.009	0.017	40	0.004	0.015	0.015	0.017	40	-0.002	-0.011	-0.005	-0.016	40	0.024	0.025	0.025	0.017	40	0.005	0.002	0.004	-0.001	40	0.019	0.018	0.022	0.022	40.001	0.007	-0.001	-0.008	0.003	40.001	-0.004	-0.003	0.006	0.003	40.001	0.006	0.004	0.012	0.013	40.001	0.005	0.002	-0.001	-0.006
40.201	0.009	0.012	0.01	0.014	40.201	0.006	0.01	0.014	0.014	40.2	-0.001	-0.006	-0.002	-0.017	40.2	0.025	0.018	0.023	0.015	40.2	0.008	0	0.004	-0.005	40.2	0.025	0.022	0.022	0.025	40.201	0.008	-0.002	-0.008	0.002	40.201	-0.008	-0.005	0.002	0.002	40.2	0.002	0.001	0.006	0.013	40.2	0.001	0.005	0.003	-0.006
40.401	0.005	0.013	0.005	0.017	40.401	0	0.013	0.014	0.017	40.401	-0.002	-0.004	-0.003	-0.011	40.401	0.027	0.023	0.028	0.016	40.4	0	0	0.005	-0.003	40.401	0.024	0.019	0.019	0.02	40.4	0.011	0.004	-0.009	0.003	40.4	-0.007	0.002	0.004	0.003	40.401	0.004	0	0.01	0.01	40.401	-0.001	0.003	0.001	-0.001
40.601	0.008	0.013	0.007	0.021	40.601	0.006	0.012	0.015	0.021	40.6	-0.001	-0.01	-0.008	-0.014	40.601	0.024	0.022	0.024	0.017	40.601	0.002	0.001	0.004	-0.003	40.601	0.022	0.022	0.023	0.022	40.6	0.006	-0.001	-0.007	-0.002	40.6	-0.003	0	0.004	-0.002	40.601	0.008	-0.001	0.013	0.007	40.601	-0.001	0.006	0.003	-0.008
40.801	0.007	0.01	0.009	0.018	40.801	0	0.011	0.015	0.018	40.801	-0.004	-0.008	-0.004	-0.013	40.8	0.026	0.023	0.025	0.014	40.8	0.007	0	0.002	-0.006	40.8	0.023	0.023	0.022	0.018	40.8	0.005	0	-0.007	0.002	40.8	-0.007	-0.003	0.01	0.002	40.8	0.006	0	0.012	0.009	40.801	0.002	0.006	-0.002	-0.005
41	0.008	0.009	0.011	0.012	41	0.002	0.008	0.015	0.012	41	-0.005	-0.008	-0.003	-0.015	41.001	0.021	0.023	0.025	0.017	41	0.006	0.001	0.002	-0.003	41.001	0.026	0.022	0.023	0.022	41	0.008	0	-0.008	0.002	41	-0.004	-0.003	0.003	0.002	41	0.004	0	0.008	0.009	41	0	0.001	0.003	-0.006
41.2	0.006	0.014	0.005	0.017	41.2	0.004	0.014	0.012	0.017	41.201	-0.006	-0.011	-0.005	-0.014	41.2	0.02	0.021	0.027	0.016	41.2	0.009	0	0.002	0.002	41.2	0.024	0.023	0.021	0.019	41.201	0.002	0.002	-0.007	0.003	41.201	-0.004	0	0.006	0.003	41.2	0.004	0	0.013	0.011	41.2	0	0.004	0.004	-0.007
41.4	0.005	0.005	0.008	0.018	41.4	0.003	0.009	0.016	0.018	41.4	-0.007	-0.007	-0.005	-0.012	41.4	0.022	0.018	0.026	0.017	41.401	0.007	0	0.003	-0.001	41.4	0.026	0.022	0.023	0.022	41.401	0.004	0.002	-0.01	0.002	41.401	-0.007	-0.001	0.003	0.002	41.401	0.007	0.001	0.011	0.014	41.4	0.001	0.004	0.001	-0.006
41.6	0.003	0.01	0.008	0.018	41.6	0.004	0.015	0.01	0.018	41.601	-0.001	-0.006	-0.003	-0.013	41.6	0.02	0.021	0.021	0.014	41.601	0.008	0.001	0.001	-0.005	41.6	0.021	0.023	0.025	0.021	41.601	0.005	0.003	-0.011	0.004	41.601	-0.005	0	0.006	0.004	41.601	0.004	-0.001	0.011	0.01	41.601	0	0.003	0.004	-0.007
41.8	0.007	0.011	0.006	0.022	41.8	0.004	0.015	0.01	0.022	41.8	-0.004	-0.01	-0.002	-0.016	41.8	0.025	0.02	0.025	0.016	41.801	0.005	-0.003	0	-0.001	41.8	0.022	0.024	0.024	0.02	41.8	0.004	0	-0.005	0	41.8	-0.007	-0.001	0.003	0	41.801	0	0	0.013	0.015	41.8	0.001	0.008	0.002	-0.009
42	0.009	0.012	0.006	0.019	42	0.004	0.016	0.013	0.019	42	0	-0.005	-0.002	-0.016	42.001	0.024	0.021	0.024	0.013	42	0.005	-0.003	0.002	-0.003	42.001	0.024	0.021	0.02	0.022	42	0.008	-0.002	-0.009	0.001	42	-0.009	0	0.003	0.001	42	0.003	0	0.011	0.01	42	0	0.003	0.004	-0.001
42.2	0.007	0.013	0.003	0.016	42.2	0.005	0.008	0.015	0.016	42.201	-0.004	-0.006	-0.006	-0.015	42.2	0.019	0.021	0.023	0.017	42.2	0.006	-0.002	0.001	-0.002	42.2	0.026	0.025	0.02	0.022	42.2	0.004	-0.001	-0.006	0.005	42.2	-0.01	0	0.005	0.005	42.201	0.008	-0.004	0.012	0.01	42.202	-0.004	0.001	0.003	-0.008
42.401	0.006	0.008	0.009	0.018	42.401	0.002	0.011	0.015	0.018	42.4	-0.003	-0.005	-0.005	-0.014	42.4	0.02	0.023	0.023	0.016	42.4	0.006	0.003	-0.002	-0.003	42.4	0.026	0.02	0.02	0.022	42.401	0.006	-0.001	-0.006	0.002	42.401	-0.007	0	0.005	0.002	42.4	0.006	-0.002	0.009	0.007	42.401	0.003	0.005	0.003	-0.007
42.6	0.006	0.016	0.006	0.017	42.6	0.006	0.01	0.016	0.017	42.601	-0.001	-0.01	-0.004	-0.012	42.6	0.017	0.023	0.022	0.015	42.601	0.01	0	0.004	-0.002	42.6	0.024	0.024	0.022	0.021	42.6	0.007	-0.001	-0.008	0.006	42.6	-0.006	-0.004	0.009	0.006	42.6	0.007	-0.001	0.007	0.01	42.6	0.002	-0.001	0.002	-0.003
42.8	0.007	0.009	0.008	0.018	42.8	0.004	0.012	0.016	0.018	42.8	-0.007	-0.007	-0.006	-0.014	42.8	0.023	0.018	0.021	0.018	42.801	0.005	0.001	-0.001	-0.003	42.8	0.027	0.021	0.022	0.017	42.801	0.004	0.002	-0.007	0.005	42.801	-0.008	0.001	-0.001	0.005	42.8	0.007	0.004	0.01	0.013	42.8	0.001	0.004	0.003	-0.006
43.001	0.009	0.011	0.008	0.018	43.001	0.006	0.018	0.016	0.018	43	-0.006	-0.008	-0.002	-0.012	43	0.023	0.021	0.023	0.019	43.001	0.006	0.001	0	-0.008	43	0.022	0.023	0.022	0.02	43.001	0.009	0.002	-0.007	0.003	43.001	-0.007	-0.004	0.009	0.003	43	0.006	0	0.013	0.011	43.001	0.001	0.002	0.001	-0.006
43.201	0.003	0.008	0.005	0.019	43.201	0.008	0.014	0.018	0.019	43.2	-0.006	-0.009	-0.006	-0.012	43.201	0.024	0.024	0.029	0.018	43.2	0.007	-0.001	0.001	-0.004	43.201	0.022	0.024	0.022	0.02	43.2	0.009	0.002	-0.007	-0.001	43.2	-0.007	-0.002	0.005	-0.001	43.2	0.007	-0.003	0.012	0.01	43.2	0	0.005	0	-0.005
43.4	0.004	0.015	0.008	0.02	43.4	0.005	0.015	0.015	0.02	43.401	-0.005	-0.013	-0.001	-0.013	43.401	0.019	0.019	0.026	0.014	43.401	0.004	0.002	0.004	-0.003	43.401	0.02	0.022	0.023	0.021	43.4	0.005	-0.001	-0.01	0.003	43.4	-0.008	-0.002	0	0.003	43.4	0.004	-0.001	0.011	0.011	43.401	-0.001	0.003	0.007	-0.002
43.6	0.01	0.01	0.009	0.018	43.6	0.005	0.019	0.014	0.018	43.601	-0.004	-0.004	-0.003	-0.015	43.601	0.022	0.017	0.025	0.017	43.601	0.007	-0.001	0.004	-0.001	43.601	0.023	0.024	0.022	0.018	43.6	0.008	0.004	-0.012	0.007	43.6	-0.005	-0.001	0.004	0.007	43.601	0.005	-0.005	0.014	0.009	43.6	0.002	0.005	0.002	-0.006
43.8	0.005	0.009	0.009	0.023	43.8	0.004	0.014	0.014	0.023	43.8	-0.003	-0.006	-0.005	-0.017	43.8	0.023	0.025	0.024	0.018	43.8	0	-0.002	0.005	-0.003	43.8	0.022	0.021	0.021	0.02	43.801	0.008	0	-0.011	0.004	43.801	-0.005	0.001	0.001	0.004	43.8	0.002	-0.001	0.014	0.006	43.8	-0.001	0.002	0.001	-0.006
44	0.003	0.012	0.009	0.013	44	0.001	0.013	0.013	0.013	44	-0.006	-0.01	-0.003	-0.011	44	0.025	0.022	0.026	0.019	44	0.008	0.003	0.001	-0.001	44	0.021	0.023	0.021	0.017	44.001	0.01	0.002	-0.007	0	44.001	-0.005	-0.001	0.005	0	44	0.008	-0.003	0.01	0.008	44	0.005	0.006	0.001	-0.008
44.201	0.005	0.011	0.009	0.015	44.201	0.006	0.015	0.016	0.015	44.201	-0.006	-0.013	-0.003	-0.015	44.2	0.028	0.019	0.026	0.018	44.201	0.004	-0.002	0	-0.006	44.2	0.027	0.018	0.019	0.018	44.201	0.009	0.001	-0.007	0.006	44.201	-0.007	0	0.003	0.006	44.2	0.006	-0.002	0.012	0.011	44.2	-0.002	0.003	0.003	-0.005
44.4	0.005	0.012	0.007	0.017	44.4	0.008	0.014	0.013	0.017	44.4	-0.005	-0.007	-0.003	-0.013	44.401	0.022	0.021	0.025	0.018	44.401	0.006	0.004	-0.001	-0.003	44.401	0.02	0.022	0.021	0.015	44.401	0.008	0.004	-0.01	0.001	44.401	-0.007	-0.004	0.009	0.001	44.401	0.004	-0.001	0.014	0.005	44.4	0.002	0.004	0.001	-0.009
44.601	0.006	0.012	0.006	0.019	44.601	0.008	0.014	0.014	0.019	44.601	-0.005	-0.007	-0.007	-0.01	44.6	0.017	0.021	0.024	0.016	44.6	0.007	-0.002	0.004	-0.004	44.6	0.026	0.024	0.024	0.022	44.6	0.007	0.002	-0.009	0	44.6	-0.009	-0.005	0	0	44.6	0.005	-0.001	0.012	0.013	44.6	0.004	0.002	0	-0.006
44.8	0.01	0.013	0.007	0.019	44.8	0.002	0.014	0.015	0.019	44.8	-0.001	-0.009	-0.005	-0.013	44.8	0.017	0.021	0.024	0.013	44.8	0.005	0	0.005	-0.007	44.8	0.022	0.024	0.024	0.021	44.8	0.008	-0.001	-0.012	0.001	44.8	-0.006	0.002	0.005	0.001	44.8	0.004	0.001	0.01	0.01	44.801	-0.001	0.006	0.003	-0.008
45.001	0.008	0.009	0.007	0.018	45.001	0.003	0.015	0.013	0.018	45	-0.007	-0.009	-0.008	-0.012	45	0.024	0.02	0.023	0.015	45	0.004	0.002	-0.002	-0.006	45	0.026	0.024	0.021	0.021	45.001	0.007	0	-0.01	0.002	45.001	-0.009	-0.001	0.005	0.002	45	0.006	0.004	0.011	0.006	45.001	0	0	0.001	-0.005
45.2	0.006	0.014	0.008	0.015	45.2	0.002	0.014	0.013	0.015	45.2	-0.003	-0.008	-0.005	-0.017	45.201	0.025	0.022	0.025	0.017	45.201	0.005	0.002	0.003	-0.003	45.201	0.027	0.021	0.023	0.021	45.201	0.006	-0.001	-0.007	0.004	45.201	-0.01	0	0.002	0.004	45.201	0.006	-0.005	0.008	0.008	45.2	-0.001	0.003	0.005	-0.005
45.4	0.01	0.013	0.004	0.017	45.4	0	0.014	0.013	0.017	45.4	-0.002	-0.011	-0.007	-0.019	45.401	0.021	0.019	0.028	0.015	45.401	0.008	0	0.001	-0.006	45.401	0.025	0.019	0.021	0.021	45.4	0.01	0.003	-0.01	0.001	45.4	-0.004	0	0.005	0.001	45.4	0.007	0	0.014	0.011	45.4	0.001	0.005	0.002	-0.008
45.601	0.006	0.016	0.01	0.02	45.601	0.005	0.012	0.013	0.02	45.6	-0.005	-0.009	-0.004	-0.012	45.6	0.021	0.023	0.026	0.017	45.6	0.004	0.001	-0.001	-0.001	45.6	0.021	0.024	0.024	0.022	45.6	0.008	0.002	-0.009	0.003	45.6	-0.007	-0.001	0.004	0.003	45.601	0.005	0.002	0.012	0.012	45.601	0.003	0.005	0.005	-0.005
45.801	0.006	0.011	0.008	0.021	45.801	0.01	0.012	0.015	0.021	45.801	-0.005	-0.01	-0.006	-0.017	45.8	0.022	0.021	0.026	0.018	45.8	0.007	0.002	-0.001	-0.002	45.8	0.021	0.024	0.022	0.023	45.801	0.01	0.002	-0.007	0.005	45.801	-0.006	0	0.006	0.005	45.8	0.006	0.001	0.011	0.012	45.8	0.003	0.005	0.003	-0.006
46	0.005	0.013	0.01	0.02	46	0.001	0.014	0.016	0.02	46	-0.007	-0.006	-0.003	-0.009	46.001	0.021	0.019	0.025	0.017	46	0.002	0.002	0.003	-0.004	46.001	0.025	0.023	0.021	0.019	46.001	0.009	0	-0.006	0.003	46.001	-0.009	-0.001	0	0.003	46	0.007	0.001	0.01	0.01	46	0.001	0.001	0.001	-0.009
46.2	0.006	0.017	0.009	0.018	46.2	0.004	0.012	0.014	0.018	46.201	-0.004	-0.009	-0.006	-0.014	46.2	0.024	0.021	0.025	0.014	46.2	0.007	-0.003	0	-0.009	46.2	0.022	0.019	0.022	0.024	46.2	0.005	-0.001	-0.007	0.007	46.2	-0.009	-0.001	0.008	0.007	46.2	0.003	0.001	0.009	0.011	46.201	0.003	0.007	0.003	-0.007
46.401	0.006	0.012	0.002	0.018	46.401	0.003	0.014	0.014	0.018	46.401	-0.006	-0.006	-0.006	-0.014	46.401	0.027	0.018	0.026	0.018	46.401	0.003	-0.001	0.003	-0.005	46.401	0.028	0.023	0.021	0.02	46.4	0.012	-0.001	-0.013	0.002	46.4	-0.004	-0.004	0.004	0.002	46.4	0.002	-0.003	0.01	0.009	46.4	-0.002	0.006	0.004	-0.01
46.6	0.006	0.014	0.008	0.017	46.6	0.005	0.012	0.013	0.017	46.6	-0.006	-0.007	-0.003	-0.013	46.6	0.02	0.022	0.025	0.019	46.6	0.002	-0.002	0	-0.002	46.6	0.024	0.024	0.024	0.023	46.6	0.008	-0.001	-0.01	0.003	46.6	-0.007	0	0.001	0.003	46.601	0.002	0.001	0.011	0.012	46.6	0.001	0.003	0.002	-0.009
46.801	0.005	0.013	0.01	0.021	46.801	0.004	0.015	0.017	0.021	46.8	-0.004	-0.008	-0.004	-0.013	46.8	0.023	0.02	0.028	0.018	46.8	0.005	0	0.002	-0.002	46.8	0.02	0.023	0.021	0.022	46.801	0.007	-0.001	-0.01	0.002	46.801	-0.009	-0.001	0.001	0.002	46.801	0.004	0.002	0.013	0.012	46.8	0	0.007	0.004	-0.006
47.001	0.007	0.011	0.003	0.02	47.001	0	0.013	0.013	0.02	47	-0.004	-0.009	-0.002	-0.011	47.001	0.019	0.019	0.022	0.016	47	0.006	-0.003	0.002	-0.005	47.001	0.024	0.023	0.023	0.022	47.001	0.009	0	-0.008	0.006	47.001	-0.007	-0.002	0.005	0.006	47	0.008	-0.001	0.013	0.009	47.001	-0.001	0.006	-0.002	-0.003
47.201	0.004	0.015	0.008	0.017	47.201	0.007	0.016	0.017	0.017	47.201	-0.005	-0.007	-0.009	-0.012	47.2	0.03	0.019	0.028	0.017	47.2	0.006	-0.001	0	-0.005	47.2	0.026	0.023	0.023	0.02	47.2	0.006	0	-0.009	0	47.2	-0.008	-0.003	0.003	0	47.2	0.002	-0.001	0.012	0.012	47.2	-0.002	0.002	0.003	-0.005
47.4	0.009	0.01	0.002	0.016	47.4	0.003	0.01	0.018	0.016	47.401	-0.003	-0.009	-0.006	-0.015	47.401	0.023	0.019	0.029	0.017	47.401	0.005	-0.003	0	-0.004	47.401	0.025	0.025	0.024	0.026	47.4	0.007	0	-0.008	0.005	47.4	-0.007	-0.002	0.002	0.005	47.4	0.004	-0.002	0.01	0.012	47.4	0.003	0.005	0.006	-0.005
47.6	0.005	0.013	0.008	0.016	47.6	0.001	0.014	0.013	0.016	47.6	-0.006	-0.009	-0.006	-0.014	47.6	0.022	0.02	0.023	0.013	47.601	0.004	0	0.002	-0.004	47.6	0.021	0.019	0.017	0.02	47.601	0.009	0	-0.008	0	47.601	-0.003	-0.003	0.003	0	47.6	0.001	-0.002	0.008	0.01	47.6	-0.005	0.002	0.005	-0.005
47.8	0.005	0.014	0.006	0.02	47.8	0.002	0.012	0.014	0.02	47.8	-0.008	-0.013	-0.007	-0.013	47.802	0.024	0.02	0.025	0.019	47.801	0.004	0.001	0	-0.002	47.802	0.027	0.025	0.019	0.021	47.801	0.006	0	-0.006	-0.001	47.801	-0.008	-0.002	-0.001	-0.001	47.801	0.001	0	0.014	0.013	47.8	-0.001	0.006	0.003	-0.008
48.001	0.008	0.014	0.005	0.015	48.001	0	0.016	0.013	0.015	48.001	-0.004	-0.01	-0.008	-0.015	48	0.02	0.02	0.022	0.016	48	0.005	0.003	0	-0.002	48	0.029	0.024	0.026	0.016	48.001	0.003	-0.001	-0.014	0.008	48.001	-0.006	-0.004	0.001	0.008	48.001	0.004	-0.002	0.01	0.012	48.001	-0.003	0.006	0.004	-0.007
48.201	0.005	0.011	0.008	0.019	48.201	0.007	0.015	0.017	0.019	48.2	-0.001	-0.01	-0.001	-0.011	48.2	0.021	0.019	0.025	0.016	48.201	0.004	-0.001	0.003	-0.003	48.2	0.026	0.019	0.026	0.023	48.201	0.003	0.001	-0.009	0.002	48.201	-0.008	-0.001	0.005	0.002	48.201	0.004	0.002	0.012	0.01	48.2	-0.001	0.008	0.003	-0.008
48.401	0.005	0.011	0.01	0.017	48.401	0.005	0.012	0.013	0.017	48.4	-0.004	-0.009	-0.007	-0.018	48.4	0.023	0.02	0.023	0.015	48.4	0.008	0	0.002	-0.003	48.4	0.026	0.026	0.021	0.019	48.4	0.002	0	-0.013	0.002	48.4	-0.007	0	0.008	0.002	48.4	0.002	-0.006	0.012	0.01	48.4	-0.001	0.003	0.005	-0.004
48.6	0.007	0.009	0.007	0.014	48.6	0.003	0.011	0.017	0.014	48.6	-0.003	-0.006	-0.005	-0.017	48.6	0.026	0.02	0.029	0.013	48.6	0.004	-0.003	-0.003	-0.006	48.6	0.024	0.025	0.021	0.021	48.6	0.005	-0.002	-0.013	0.003	48.6	-0.007	-0.002	0.004	0.003	48.6	0.005	-0.002	0.014	0.011	48.601	-0.001	0.002	0.001	-0.005
48.801	0.004	0.013	0.009	0.015	48.801	0.003	0.011	0.015	0.015	48.801	-0.004	-0.012	-0.002	-0.013	48.8	0.024	0.02	0.024	0.018	48.8	0.003	0	0.005	-0.004	48.8	0.021	0.019	0.022	0.02	48.801	0.004	0.004	-0.009	0.003	48.801	-0.005	-0.003	0.003	0.003	48.801	0.003	-0.001	0.01	0.009	48.801	-0.001	0.004	0.005	-0.004
49	0.006	0.012	0.011	0.021	49	0.005	0.014	0.016	0.021	49.001	-0.004	-0.007	-0.004	-0.013	49.001	0.023	0.023	0.027	0.016	49.001	0.004	0.004	-0.001	-0.005	49.001	0.024	0.02	0.02	0.02	49.001	0.009	0.002	-0.007	0.004	49.001	-0.008	-0.002	0.003	0.004	49.001	0.005	-0.004	0.014	0.011	49.001	0.001	0.001	0.004	-0.008
49.2	0.01	0.011	0.008	0.02	49.2	0.001	0.013	0.012	0.02	49.2	-0.002	-0.009	-0.003	-0.013	49.2	0.023	0.021	0.028	0.018	49.2	0.007	-0.002	0.001	-0.008	49.2	0.021	0.024	0.019	0.023	49.201	0.011	-0.002	-0.008	0.001	49.201	-0.001	-0.001	0.004	0.001	49.201	0.006	-0.001	0.012	0.01	49.2	-0.005	0.003	0.002	-0.004
49.4	0.005	0.012	0.005	0.019	49.4	0.003	0.01	0.014	0.019	49.4	-0.005	-0.008	-0.006	-0.016	49.4	0.022	0.018	0.023	0.014	49.4	0.009	-0.003	0.003	-0.007	49.4	0.023	0.022	0.02	0.021	49.4	0.008	0.003	-0.007	0.002	49.4	-0.008	-0.003	0.001	0.002	49.401	0.001	0.001	0.015	0.008	49.4	0	0.005	0.003	-0.008
49.601	0.006	0.012	0.006	0.016	49.601	0.003	0.013	0.012	0.016	49.601	0	-0.009	-0.003	-0.016	49.601	0.022	0.02	0.023	0.017	49.6	0.004	-0.005	0.004	-0.004	49.601	0.021	0.019	0.025	0.021	49.601	0.007	-0.001	-0.009	0.006	49.601	-0.008	-0.003	0.005	0.006	49.6	0.002	-0.005	0.01	0.009	49.6	-0.004	0.005	0.004	-0.005
49.801	0.006	0.011	0.007	0.021	49.801	0.007	0.016	0.013	0.021	49.801	-0.002	-0.01	-0.009	-0.013	49.8	0.024	0.024	0.028	0.017	49.8	0.008	0	0.001	-0.006	49.8	0.024	0.022	0.023	0.023	49.801	0.006	0.003	-0.007	0.005	49.801	-0.004	-0.003	0.002	0.005	49.8	0.004	-0.002	0.013	0.012	49.8	-0.005	0.008	0.006	-0.009
50	0.003	0.014	0.007	0.018	50	-0.002	0.013	0.016	0.018	50.001	-0.007	-0.012	-0.006	-0.015	50	0.018	0.023	0.026	0.02	50	0.003	0	0	-0.004	50	0.024	0.025	0.023	0.017	50	0.009	0.002	-0.01	0.002	50	-0.007	-0.001	0.005	0.002	50	0.006	0.001	0.014	0.013	50.001	-0.002	0.002	0.006	-0.004
50.2	0.01	0.014	0.006	0.018	50.2	0.003	0.017	0.014	0.018	50.2	-0.005	-0.009	-0.002	-0.014	50.2	0.022	0.024	0.023	0.012	50.2	0.005	0	0.001	-0.004	50.2	0.023	0.022	0.022	0.022	50.201	0.008	-0.001	-0.006	-0.002	50.201	-0.005	-0.001	0.002	-0.002	50.2	0.006	-0.002	0.013	0.011	50.201	-0.001	0.004	0.003	-0.007
50.4	0.005	0.01	0.006	0.02	50.4	0.005	0.015	0.012	0.02	50.4	-0.008	-0.013	-0.005	-0.014	50.4	0.022	0.023	0.025	0.016	50.401	0.005	-0.002	0.002	-0.003	50.4	0.024	0.024	0.02	0.02	50.4	0.008	0.002	-0.009	0.003	50.4	-0.004	0	0.004	0.003	50.401	0.003	-0.001	0.011	0.01	50.4	-0.001	0.006	0.004	-0.009
50.601	0.006	0.009	0.007	0.018	50.601	0.003	0.011	0.017	0.018	50.6	-0.002	-0.008	-0.003	-0.013	50.6	0.022	0.02	0.024	0.015	50.6	0.006	-0.003	-0.002	-0.002	50.6	0.024	0.024	0.025	0.02	50.601	0.004	0.003	-0.011	0.004	50.601	-0.005	-0.004	0	0.004	50.601	0.001	-0.003	0.016	0.009	50.601	0.001	0.001	0.002	-0.009
50.801	0.005	0.013	0.012	0.019	50.801	0.003	0.013	0.012	0.019	50.8	-0.003	-0.009	-0.004	-0.015	50.8	0.021	0.022	0.027	0.017	50.802	0.009	0.001	0.005	-0.006	50.8	0.019	0.024	0.019	0.023	50.801	0.006	-0.001	-0.011	0.002	50.801	-0.007	-0.002	0.001	0.002	50.801	0.003	-0.001	0.013	0.011	50.801	0.001	0.004	0.005	-0.004
51.001	0.004	0.013	0.007	0.017	51.001	0.004	0.013	0.014	0.017	51	-0.003	-0.007	-0.007	-0.011	51	0.022	0.023	0.023	0.016	51.001	0.006	-0.003	0.003	-0.005	51	0.025	0.022	0.025	0.02	51.002	0.007	0.002	-0.005	0.004	51.002	-0.006	0.002	0.005	0.004	51	0.002	-0.002	0.009	0.011	51	-0.003	0.003	0.005	-0.004
51.201	0.011	0.013	0.014	0.014	51.201	0.004	0.014	0.012	0.014	51.201	-0.005	-0.006	-0.005	-0.013	51.2	0.022	0.021	0.024	0.021	51.201	0.007	-0.004	0.002	-0.003	51.2	0.026	0.022	0.022	0.023	51.2	0.009	0.005	-0.012	0.003	51.2	-0.008	-0.001	0.003	0.003	51.2	0.006	-0.002	0.015	0.009	51.2	0.003	0.002	0.004	-0.007
51.4	0.009	0.01	0.007	0.018	51.4	0.003	0.012	0.012	0.018	51.401	-0.003	-0.009	-0.003	-0.014	51.401	0.026	0.019	0.024	0.017	51.4	0.009	-0.001	-0.001	-0.006	51.401	0.026	0.024	0.024	0.021	51.401	0.009	0.002	-0.012	0.002	51.401	-0.007	0	0.004	0.002	51.4	0.002	-0.002	0.013	0.007	51.4	0.003	0	0.003	-0.006
51.6	0.005	0.01	0.01	0.021	51.6	0.006	0.011	0.014	0.021	51.601	-0.006	-0.009	-0.006	-0.015	51.601	0.023	0.02	0.024	0.019	51.601	0.005	0	0.002	-0.004	51.601	0.025	0.023	0.023	0.022	51.6	0.003	0	-0.009	0.002	51.6	-0.007	0	0.004	0.002	51.601	0.002	-0.001	0.01	0.008	51.6	0.004	0.006	0.008	-0.007
51.801	0.004	0.013	0.006	0.016	51.801	0.005	0.012	0.013	0.016	51.8	-0.002	-0.009	-0.004	-0.012	51.801	0.026	0.023	0.029	0.015	51.8	0.006	-0.002	-0.002	-0.008	51.801	0.027	0.021	0.017	0.022	51.801	0.007	0.003	-0.01	0.004	51.801	-0.004	-0.005	0.011	0.004	51.801	0.002	-0.003	0.016	0.011	51.8	0.001	0.003	0.005	-0.006
52.001	0.005	0.011	0.007	0.021	52.001	0.005	0.009	0.014	0.021	52.001	-0.005	-0.012	-0.004	-0.018	52	0.024	0.021	0.027	0.015	52.001	0.005	0.001	-0.001	-0.006	52	0.024	0.023	0.023	0.018	52	0.004	0.001	-0.006	0.002	52	-0.006	0	0.005	0.002	52	0.005	-0.004	0.017	0.01	52	0.001	0.003	0.006	-0.009
52.2	0.005	0.01	0.007	0.023	52.2	0.003	0.014	0.016	0.023	52.2	-0.006	-0.009	-0.004	-0.017	52.2	0.024	0.021	0.026	0.018	52.2	0.007	-0.001	0	-0.006	52.2	0.026	0.023	0.022	0.019	52.2	0.011	0.002	-0.011	0.003	52.2	-0.005	-0.001	0.004	0.003	52.2	0.003	-0.003	0.009	0.009	52.201	0	0.008	0.006	-0.005
52.4	0.002	0.015	0.01	0.019	52.4	0.004	0.009	0.012	0.019	52.4	-0.003	-0.008	-0.006	-0.013	52.4	0.026	0.018	0.024	0.016	52.401	0.004	-0.003	0.002	-0.008	52.4	0.026	0.025	0.02	0.019	52.4	0.004	0.003	-0.012	0.001	52.4	-0.01	0	-0.002	0.001	52.401	0.003	0.001	0.008	0.014	52.4	-0.001	0.006	0.005	-0.007
52.6	0.006	0.008	0.006	0.019	52.6	0.004	0.012	0.009	0.019	52.6	-0.006	-0.008	-0.004	-0.013	52.601	0.018	0.02	0.027	0.017	52.6	0.004	0	0	-0.006	52.601	0.022	0.025	0.025	0.021	52.601	0.009	0.002	-0.008	0.006	52.601	-0.008	-0.003	0.003	0.006	52.601	0.001	-0.003	0.012	0.01	52.601	-0.001	0.006	0.003	-0.004
52.8	0.007	0.014	0.007	0.018	52.8	0.004	0.013	0.015	0.018	52.801	-0.008	-0.013	-0.005	-0.016	52.801	0.022	0.021	0.028	0.017	52.801	0.004	0	-0.003	-0.007	52.801	0.029	0.023	0.02	0.021	52.801	0.006	0.003	-0.012	0.001	52.801	-0.007	-0.004	0.003	0.001	52.8	0.004	0	0.014	0.01	52.801	0.001	0.004	0.001	-0.008
53	0.007	0.009	0.005	0.02	53	0.005	0.009	0.017	0.02	53	-0.005	-0.009	-0.005	-0.013	53	0.024	0.022	0.03	0.017	53	0.005	-0.002	0	-0.004	53	0.021	0.023	0.021	0.023	53	0.008	0.002	-0.007	0.002	53	-0.007	0	0.002	0.002	53	0	-0.001	0.014	0.011	53	0.003	0.005	0.004	-0.009
53.201	0.002	0.012	0.009	0.016	53.201	0.003	0.013	0.014	0.016	53.2	-0.001	-0.011	-0.002	-0.016	53.2	0.025	0.021	0.024	0.016	53.2	0.008	0	0.001	-0.006	53.2	0.022	0.023	0.024	0.019	53.2	0.005	0.001	-0.006	0.005	53.2	-0.013	0	0.006	0.005	53.201	-0.001	-0.006	0.014	0.008	53.2	0.002	0.005	0.005	-0.011
53.4	0.005	0.011	0.007	0.019	53.4	0	0.014	0.017	0.019	53.4	-0.006	-0.008	-0.007	-0.017	53.4	0.023	0.02	0.029	0.017	53.401	0.007	-0.001	0.002	-0.007	53.4	0.022	0.023	0.021	0.02	53.401	0.009	0	-0.01	0.003	53.401	-0.006	-0.003	0.006	0.003	53.4	0.004	-0.003	0.011	0.011	53.4	-0.003	0.005	0.006	-0.007
53.601	0.008	0.011	0.008	0.022	53.601	0.003	0.013	0.015	0.022	53.601	-0.001	-0.012	-0.006	-0.016	53.601	0.024	0.022	0.027	0.015	53.601	0.007	-0.001	-0.001	-0.003	53.601	0.022	0.023	0.023	0.02	53.601	0.005	0	-0.008	0.004	53.601	-0.005	0.001	0.005	0.004	53.6	0.002	-0.001	0.012	0.013	53.601	0	0.003	0.01	-0.006
53.8	0.009	0.012	0.008	0.015	53.8	0.003	0.015	0.017	0.015	53.8	-0.008	-0.009	-0.008	-0.015	53.801	0.024	0.024	0.024	0.019	53.801	0.004	0	0.002	-0.006	53.801	0.022	0.022	0.02	0.023	53.8	0.007	0.002	-0.009	0.001	53.8	-0.007	-0.002	0.001	0.001	53.8	0.003	-0.004	0.012	0.008	53.801	0.004	0.003	0.004	-0.008
54	0.005	0.008	0.009	0.022	54	0.005	0.014	0.015	0.022	54.001	-0.003	-0.013	-0.003	-0.016	54.001	0.026	0.019	0.027	0.018	54	0.003	-0.003	0.001	-0.007	54.001	0.024	0.019	0.025	0.019	54	0.008	0.001	-0.008	0	54	-0.009	-0.004	0.002	0	54	0.001	-0.001	0.007	0.009	54.001	-0.001	0.004	0.002	-0.009
54.2	0.008	0.013	0.012	0.017	54.2	0.001	0.013	0.015	0.017	54.2	-0.006	-0.008	0	-0.016	54.2	0.023	0.025	0.021	0.017	54.2	0.004	-0.004	0.001	-0.004	54.2	0.025	0.023	0.022	0.023	54.2	0.009	0.002	-0.01	0.006	54.2	-0.01	-0.001	0.005	0.006	54.201	0.003	-0.001	0.013	0.011	54.2	0.001	0.003	0.005	-0.009
54.4	0.006	0.016	0.006	0.019	54.4	0.008	0.014	0.016	0.019	54.4	-0.008	-0.007	-0.005	-0.013	54.4	0.023	0.023	0.026	0.017	54.4	0.004	-0.001	0.002	-0.01	54.4	0.021	0.024	0.024	0.024	54.401	0.009	0.004	-0.01	0.004	54.401	-0.008	0.003	0.003	0.004	54.401	0	-0.004	0.012	0.013	54.4	-0.002	0.001	0.002	-0.012
54.601	0.004	0.012	0.009	0.02	54.601	0.006	0.012	0.016	0.02	54.6	-0.008	-0.012	-0.005	-0.013	54.6	0.027	0.02	0.024	0.019	54.601	0.003	0.002	0	-0.004	54.6	0.023	0.021	0.023	0.02	54.601	0.006	0	-0.01	0.002	54.601	-0.006	-0.008	0	0.002	54.601	0.005	-0.002	0.012	0.008	54.601	0.002	0.001	0.004	-0.004
54.8	0.007	0.012	0.008	0.018	54.8	-0.001	0.012	0.015	0.018	54.801	-0.003	-0.01	-0.003	-0.017	54.8	0.026	0.02	0.027	0.013	54.801	0.002	-0.001	0	-0.007	54.8	0.026	0.02	0.025	0.025	54.801	0.006	0.004	-0.011	0.003	54.801	-0.004	-0.003	0	0.003	54.801	0.007	0.001	0.012	0.008	54.8	0.002	0.008	0	-0.006
55	0.003	0.011	0.009	0.021	55	0.003	0.014	0.014	0.021	55	-0.005	-0.01	-0.005	-0.013	55	0.025	0.02	0.029	0.018	55	0.006	0	0.001	-0.006	55	0.024	0.023	0.02	0.016	55	0.006	0.001	-0.009	0.001	55	-0.009	-0.003	0.006	0.001	55	0.005	0	0.011	0.009	55	-0.001	0.004	0	-0.009
55.2	0.007	0.007	0.006	0.017	55.2	0.002	0.013	0.014	0.017	55.2	-0.004	-0.011	-0.004	-0.019	55.201	0.027	0.019	0.026	0.016	55.201	0.003	0	0	-0.005	55.201	0.024	0.02	0.021	0.021	55.2	0.005	0.001	-0.01	0.003	55.2	-0.009	-0.003	0.003	0.003	55.2	0.004	-0.004	0.011	0.009	55.2	0	0.003	0.006	-0.008
55.4	0.007	0.009	0.007	0.015	55.4	0.001	0.012	0.013	0.015	55.4	-0.002	-0.013	-0.006	-0.015	55.4	0.025	0.022	0.028	0.018	55.4	0.004	0.001	0.004	-0.006	55.4	0.026	0.024	0.022	0.022	55.401	0.008	0.003	-0.009	0.005	55.401	-0.009	-0.003	0.004	0.005	55.4	0.002	0.002	0.018	0.01	55.4	0.001	0.007	0.006	-0.006
55.6	0.005	0.01	0.008	0.016	55.6	0.003	0.012	0.016	0.016	55.601	-0.009	-0.01	-0.004	-0.015	55.601	0.021	0.021	0.027	0.018	55.6	0.008	-0.005	0.001	-0.008	55.601	0.024	0.023	0.019	0.019	55.6	0.01	0.001	-0.006	0.003	55.6	-0.006	-0.002	0.005	0.003	55.6	0.006	0	0.016	0.011	55.6	0.003	0.005	0.001	-0.009
55.801	0.007	0.014	0.008	0.02	55.801	0.003	0.012	0.013	0.02	55.801	-0.003	-0.009	-0.007	-0.017	55.8	0.025	0.017	0.024	0.018	55.8	0.007	-0.004	-0.001	-0.008	55.8	0.023	0.022	0.02	0.02	55.8	0.006	0.005	-0.012	0.003	55.8	-0.006	-0.002	0.002	0.003	55.8	0.004	-0.005	0.008	0.011	55.8	0.001	0.004	0.006	-0.001
56	0.007	0.011	0.009	0.015	56	0.008	0.012	0.02	0.015	56	-0.003	-0.011	-0.004	-0.011	56	0.024	0.021	0.028	0.012	56	0.003	0.002	-0.002	-0.007	56	0.024	0.021	0.02	0.022	56	0.007	0.001	-0.013	0.002	56	-0.007	-0.003	0.004	0.002	56	0.007	-0.002	0.014	0.008	56	-0.001	0.005	0.005	-0.008
56.2	0.006	0.013	0.006	0.016	56.2	0	0.012	0.013	0.016	56.2	-0.01	-0.009	-0.005	-0.015	56.2	0.02	0.019	0.026	0.019	56.2	0.003	-0.001	0	-0.005	56.2	0.024	0.023	0.022	0.02	56.2	0.007	0.003	-0.013	0.001	56.2	-0.006	-0.003	0.003	0.001	56.201	0.002	-0.004	0.012	0.009	56.201	-0.004	0.005	0.004	-0.009
56.4	0.007	0.011	0.006	0.02	56.4	0.004	0.018	0.012	0.02	56.401	-0.008	-0.009	-0.008	-0.012	56.4	0.022	0.017	0.021	0.016	56.401	0.007	0	-0.004	-0.006	56.4	0.022	0.019	0.023	0.02	56.4	0.005	0.003	-0.011	0.003	56.4	-0.007	0.002	0.003	0.003	56.401	0.001	-0.008	0.012	0.009	56.4	-0.002	0.003	0.002	-0.009
56.6	0.003	0.01	0.006	0.017	56.6	0.004	0.012	0.019	0.017	56.601	-0.003	-0.012	-0.005	-0.014	56.6	0.024	0.023	0.025	0.014	56.601	0.008	-0.002	-0.002	-0.007	56.6	0.026	0.022	0.022	0.023	56.6	0.008	0.003	-0.01	-0.002	56.6	-0.007	-0.007	0.003	-0.002	56.6	0.003	-0.005	0.013	0.01	56.601	-0.001	0.001	0.004	-0.009
56.8	0.005	0.012	0.006	0.016	56.8	0.003	0.013	0.016	0.016	56.801	-0.002	-0.011	-0.008	-0.017	56.8	0.022	0.02	0.027	0.022	56.8	0.004	-0.001	0.002	-0.006	56.8	0.024	0.023	0.018	0.021	56.801	0.01	0.002	-0.011	0	56.801	-0.011	-0.004	0.002	0	56.8	0.001	-0.004	0.011	0.008	56.8	0.001	0.004	0.003	-0.005
57.001	0.002	0.007	0.011	0.02	57.001	0.001	0.016	0.015	0.02	57.002	-0.003	-0.014	-0.008	-0.017	57	0.025	0.023	0.027	0.016	57	0.008	0.003	-0.001	-0.007	57	0.026	0.019	0.023	0.019	57.001	0.01	0	-0.013	0.003	57.001	-0.005	-0.001	0.004	0.003	57	0.003	0	0.012	0.008	57	0.002	0.007	0.005	-0.008
57.201	0.003	0.015	0.005	0.02	57.201	0.002	0.011	0.015	0.02	57.2	-0.007	-0.01	-0.006	-0.02	57.2	0.023	0.016	0.026	0.016	57.2	0.005	0	-0.001	-0.007	57.2	0.026	0.021	0.022	0.024	57.201	0.006	0	-0.012	0.003	57.201	-0.005	0	0	0.003	57.2	0.004	-0.002	0.013	0.011	57.201	0.001	0.007	0.006	-0.008
57.4	0.002	0.011	0.009	0.018	57.4	0	0.011	0.014	0.018	57.401	-0.004	-0.013	-0.009	-0.015	57.4	0.025	0.02	0.027	0.015	57.4	0.009	-0.004	0	-0.004	57.4	0.022	0.022	0.023	0.023	57.401	0.008	0.004	-0.012	0	57.401	-0.007	-0.003	0.006	0	57.4	0.002	-0.001	0.013	0.013	57.4	-0.002	0.005	0.004	-0.007
57.6	0.006	0.013	0.011	0.015	57.6	0.002	0.014	0.015	0.015	57.6	-0.008	-0.009	-0.004	-0.017	57.6	0.023	0.018	0.027	0.019	57.601	0.005	-0.004	0	-0.008	57.6	0.025	0.022	0.025	0.019	57.6	0.009	0.003	-0.012	0.003	57.6	-0.01	-0.002	0.002	0.003	57.6	0.004	-0.003	0.012	0.009	57.6	0.002	0.007	0.004	-0.009
57.8	0.007	0.012	0.009	0.02	57.8	0.002	0.015	0.015	0.02	57.8	-0.007	-0.009	-0.004	-0.017	57.8	0.026	0.022	0.025	0.016	57.8	0.007	0.002	-0.003	-0.004	57.8	0.025	0.021	0.021	0.022	57.8	0.007	-0.002	-0.01	0.002	57.8	-0.01	0.002	0.002	0.002	57.801	0.006	-0.003	0.011	0.007	57.801	0	0	0.006	-0.004
58	0.001	0.012	0.005	0.018	58	0.002	0.009	0.015	0.018	58	-0.003	-0.008	-0.004	-0.016	58.001	0.023	0.021	0.028	0.016	58	0.007	0	0.001	-0.008	58.001	0.022	0.022	0.025	0.018	58	0.01	0.004	-0.008	0.002	58	-0.009	-0.005	0.005	0.002	58	0.001	-0.006	0.012	0.006	58.001	0.001	0.006	0.003	-0.005
58.201	0.007	0.01	0.006	0.018	58.201	0	0.013	0.016	0.018	58.2	-0.006	-0.009	-0.003	-0.013	58.2	0.026	0.024	0.024	0.018	58.2	0.005	0	0	-0.002	58.2	0.026	0.023	0.022	0.019	58.201	0.005	0.002	-0.009	0.002	58.201	-0.008	-0.005	0.004	0.002	58.2	0.001	0	0.013	0.01	58.2	0.003	0.006	0.002	-0.011
58.4	0.007	0.012	0.003	0.018	58.4	0.004	0.018	0.011	0.018	58.401	-0.005	-0.011	-0.004	-0.019	58.4	0.022	0.021	0.027	0.017	58.4	0.002	-0.003	-0.002	-0.008	58.4	0.023	0.023	0.022	0.022	58.4	0.009	0.003	-0.01	0.001	58.4	-0.005	-0.001	0.007	0.001	58.401	0.001	-0.001	0.014	0.011	58.401	0.001	0.004	0.003	-0.007
58.6	0.008	0.011	0.01	0.014	58.6	0.001	0.013	0.014	0.014	58.6	-0.01	-0.012	-0.004	-0.018	58.6	0.021	0.018	0.027	0.016	58.601	0.004	-0.004	0	-0.009	58.6	0.024	0.025	0.02	0.025	58.601	0.006	0.003	-0.013	0.002	58.601	-0.004	-0.001	0.002	0.002	58.6	0.003	-0.005	0.015	0.009	58.6	0	0.006	0.004	-0.005
58.8	0.006	0.013	0.008	0.016	58.8	0.003	0.011	0.011	0.016	58.8	-0.007	-0.01	-0.008	-0.02	58.8	0.024	0.02	0.025	0.019	58.8	0.006	-0.002	-0.001	-0.007	58.8	0.02	0.021	0.023	0.019	58.8	0.009	0.004	-0.009	0.001	58.8	-0.008	0	0.002	0.001	58.8	0.004	-0.003	0.013	0.009	58.801	-0.002	0.008	0.002	-0.01
59.001	0.002	0.013	0.009	0.018	59.001	-0.001	0.014	0.019	0.018	59	-0.006	-0.012	-0.005	-0.016	59.001	0.02	0.023	0.026	0.015	59.001	0.001	0	0.002	-0.006	59.001	0.022	0.019	0.024	0.022	59	0.002	0.006	-0.016	0.003	59	-0.008	-0.002	0.005	0.003	59	0.003	-0.003	0.009	0.013	59	0.002	0.007	0.005	-0.007
59.2	0.006	0.014	0.007	0.021	59.2	0.003	0.013	0.014	0.021	59.201	-0.004	-0.007	-0.008	-0.014	59.201	0.022	0.021	0.026	0.014	59.2	-0.001	-0.002	0	-0.006	59.201	0.019	0.018	0.022	0.019	59.2	0.006	-0.002	-0.01	0.004	59.2	-0.008	0	0.006	0.004	59.2	0	-0.001	0.008	0.01	59.201	-0.004	0.006	0.003	-0.008
59.4	0.005	0.011	0.006	0.018	59.4	0.001	0.015	0.016	0.018	59.401	-0.006	-0.012	-0.006	-0.01	59.4	0.025	0.018	0.028	0.018	59.4	0.001	-0.004	0.004	-0.008	59.4	0.027	0.023	0.022	0.022	59.4	0.008	0.002	-0.009	0.005	59.4	-0.011	-0.001	0.002	0.005	59.401	-0.001	-0.004	0.015	0.008	59.4	0.004	-0.003	0.006	-0.007
59.601	0.01	0.011	0.007	0.017	59.601	0.004	0.014	0.016	0.017	59.601	-0.005	-0.014	-0.008	-0.018	59.6	0.026	0.019	0.025	0.015	59.6	0.006	-0.002	0.002	-0.002	59.6	0.025	0.02	0.019	0.02	59.6	0.008	0.002	-0.008	0.002	59.6	-0.009	0	0.002	0.002	59.6	0.001	0	0.016	0.01	59.6	0.001	0.003	0.005	-0.008
59.801	0.008	0.01	0.005	0.018	59.801	-0.002	0.01	0.014	0.018	59.8	-0.006	-0.008	-0.007	-0.018	59.8	0.026	0.023	0.024	0.017	59.8	0.01	0	-0.003	-0.005	59.8	0.026	0.021	0.022	0.018	59.8	0.006	0.001	-0.009	0.001	59.8	-0.01	-0.006	0.007	0.001	59.801	0.005	-0.005	0.011	0.007	59.8	0	0.007	0.001	-0.005
60.001	0.007	0.014	0.011	0.017	60.001	0.004	0.012	0.014	0.017	60.001	-0.006	-0.012	-0.004	-0.019	60	0.021	0.021	0.029	0.014	60.001	0.007	-0.005	0	-0.009	60	0.023	0.025	0.023	0.018	60.001	0.007	0.001	-0.014	0.004	60.001	-0.005	-0.005	0.004	0.004	60	0	-0.004	0.012	0.011	60	0	0.004	0.007	-0.009
60.2	0.004	0.013	0.01	0.015	60.2	-0.001	0.011	0.014	0.015	60.2	-0.007	-0.009	-0.004	-0.016	60.2	0.023	0.023	0.028	0.017	60.2	0.004	0.001	0.002	-0.009	60.2	0.022	0.021	0.021	0.027	60.2	0.008	0.001	-0.011	0.002	60.2	-0.009	-0.003	0.001	0.002	60.2	0.001	-0.001	0.009	0.011	60.201	-0.004	0	0.006	-0.009
60.401	0.004	0.012	0.009	0.018	60.401	0.004	0.014	0.014	0.018	60.401	-0.009	-0.007	-0.008	-0.017	60.4	0.022	0.023	0.028	0.02	60.4	0.007	0.001	0.002	-0.004	60.4	0.022	0.027	0.02	0.02	60.4	0.007	-0.004	-0.009	-0.001	60.4	-0.008	-0.002	0.008	-0.001	60.4	0.004	-0.004	0.012	0.008	60.4	0.003	0.005	0.004	-0.007
60.6	0.006	0.011	0.012	0.021	60.6	0.002	0.01	0.016	0.021	60.6	-0.007	-0.013	-0.006	-0.017	60.6	0.03	0.021	0.024	0.016	60.6	0.004	-0.003	-0.003	-0.004	60.6	0.029	0.023	0.021	0.019	60.6	0.005	0.001	-0.011	0.002	60.6	-0.01	-0.001	0.003	0.002	60.6	0.005	-0.004	0.01	0.012	60.6	0.001	0.003	0.006	-0.011
60.801	0.007	0.014	0.005	0.018	60.801	0.005	0.008	0.016	0.018	60.8	-0.001	-0.013	-0.006	-0.017	60.8	0.027	0.021	0.025	0.013	60.8	0.007	-0.003	-0.006	-0.007	60.8	0.023	0.024	0.019	0.022	60.8	0.006	0.002	-0.009	0.003	60.8	-0.009	-0.003	0.003	0.003	60.8	-0.002	-0.003	0.012	0.013	60.8	-0.003	0.003	-0.001	-0.01
61	0.004	0.011	0.008	0.016	61	0.004	0.011	0.015	0.016	61	-0.004	-0.01	-0.005	-0.016	61	0.024	0.023	0.025	0.016	61.001	0.006	-0.002	0.002	-0.007	61	0.024	0.023	0.021	0.021	61.001	0.008	0	-0.009	0.003	61.001	-0.008	-0.005	0.004	0.003	61.001	0.005	-0.003	0.013	0.013	61	-0.001	0.005	0.002	-0.007
61.201	0.006	0.011	0.009	0.017	61.201	0.002	0.012	0.013	0.017	61.2	-0.007	-0.006	-0.008	-0.023	61.2	0.026	0.022	0.03	0.014	61.201	0.003	-0.003	-0.002	-0.009	61.2	0.022	0.026	0.021	0.021	61.201	0.008	0.004	-0.014	0.002	61.201	-0.01	-0.002	0.009	0.002	61.2	0.003	-0.002	0.012	0.006	61.201	0.004	0.006	0.004	-0.005
61.4	0.006	0.008	0.009	0.014	61.4	0.003	0.009	0.015	0.014	61.4	-0.002	-0.01	-0.004	-0.018	61.4	0.025	0.023	0.027	0.014	61.4	0.002	-0.001	-0.002	-0.008	61.4	0.021	0.021	0.021	0.019	61.4	0.004	0.002	-0.008	0.002	61.4	-0.001	0.001	0.006	0.002	61.4	0.003	0.002	0.012	0.011	61.4	0	0.003	0.002	-0.01
61.601	0.008	0.012	0.008	0.015	61.601	0.001	0.015	0.015	0.015	61.6	-0.004	-0.011	-0.007	-0.017	61.601	0.024	0.024	0.026	0.014	61.6	0.006	0.002	-0.002	-0.007	61.601	0.022	0.023	0.025	0.023	61.601	0.01	0.004	-0.013	0.005	61.601	-0.008	-0.002	0.006	0.005	61.6	0.005	-0.006	0.011	0.009	61.6	0.001	0.005	0.005	-0.004
61.8	0.002	0.014	0.008	0.021	61.8	0.004	0.009	0.018	0.021	61.801	-0.007	-0.011	-0.005	-0.016	61.8	0.023	0.018	0.027	0.015	61.8	0.008	-0.001	-0.001	-0.008	61.8	0.023	0.024	0.023	0.019	61.801	0.01	-0.002	-0.012	0	61.801	-0.007	-0.005	0.003	0	61.8	0.002	-0.003	0.01	0.011	61.801	0	0.004	0.001	-0.008
62	0.004	0.012	0.007	0.018	62	0.004	0.016	0.012	0.018	62	-0.008	-0.006	-0.006	-0.014	62	0.023	0.023	0.027	0.019	62	0.003	-0.007	0	-0.008	62	0.022	0.026	0.021	0.02	62.001	0.008	0.001	-0.009	0.005	62.001	-0.006	-0.003	0.001	0.005	62	0	-0.003	0.014	0.011	62.001	0.001	0.004	0.005	-0.006
62.2	0.006	0.012	0.01	0.019	62.2	0.002	0.012	0.017	0.019	62.201	-0.007	-0.01	-0.005	-0.017	62.2	0.021	0.023	0.02	0.012	62.201	0.002	-0.001	-0.001	-0.009	62.2	0.023	0.023	0.023	0.019	62.2	0.005	-0.001	-0.01	0.004	62.2	-0.008	-0.003	-0.002	0.004	62.2	0.004	-0.002	0.011	0.008	62.2	0	0	0.007	-0.01
62.4	0.005	0.012	0.01	0.022	62.4	0.007	0.012	0.018	0.022	62.4	-0.005	-0.012	-0.007	-0.018	62.401	0.024	0.022	0.024	0.015	62.4	0.003	0.001	0	-0.008	62.401	0.027	0.023	0.026	0.022	62.401	0.009	-0.002	-0.011	0.001	62.401	-0.005	-0.003	0.002	0.001	62.4	-0.001	-0.009	0.007	0.014	62.4	0.001	0.001	0.007	-0.009
62.601	0.001	0.009	0.006	0.019	62.601	0.004	0.013	0.016	0.019	62.6	-0.004	-0.013	-0.008	-0.019	62.6	0.018	0.024	0.021	0.019	62.6	0.003	-0.003	0.003	-0.011	62.6	0.023	0.021	0.022	0.021	62.6	0.003	0.001	-0.014	0.002	62.6	-0.007	-0.005	0.006	0.002	62.6	0.004	-0.004	0.008	0.009	62.601	0	0.004	0.004	-0.011
62.801	0.007	0.013	0.007	0.019	62.801	0.003	0.011	0.014	0.019	62.8	-0.008	-0.007	-0.005	-0.018	62.801	0.025	0.019	0.026	0.014	62.8	0.005	-0.005	0.002	-0.005	62.801	0.023	0.02	0.024	0.022	62.801	0.007	0.002	-0.011	0.003	62.801	-0.004	-0.002	0.005	0.003	62.8	0.005	-0.005	0.014	0.008	62.801	0	0.009	0.006	-0.008
63.001	0.004	0.01	0.007	0.02	63.001	0.003	0.014	0.013	0.02	63.001	-0.005	-0.01	-0.001	-0.019	63	0.022	0.017	0.028	0.013	63.001	0.005	0.001	-0.002	-0.011	63	0.024	0.023	0.023	0.02	63	0.004	0	-0.011	0.003	63	-0.006	-0.006	0.006	0.003	63	0.004	-0.001	0.013	0.007	63	0.002	0.007	0.002	-0.009
63.2	0.007	0.013	0.008	0.024	63.2	0.004	0.012	0.014	0.024	63.201	-0.002	-0.013	-0.004	-0.017	63.201	0.021	0.021	0.023	0.015	63.201	0.002	0	0.001	-0.009	63.201	0.023	0.024	0.02	0.025	63.201	0.008	0.003	-0.01	0.001	63.201	-0.009	-0.001	0.006	0.001	63.2	0.001	-0.005	0.012	0.01	63.2	0	0.008	0.006	-0.007
63.4	0.002	0.009	0.011	0.018	63.4	0.005	0.009	0.017	0.018	63.4	-0.005	-0.011	-0.004	-0.018	63.4	0.024	0.021	0.026	0.015	63.4	0.007	-0.004	0.001	-0.005	63.4	0.024	0.024	0.027	0.019	63.401	0.007	0.002	-0.009	0.004	63.401	-0.006	-0.005	-0.001	0.004	63.401	0.002	-0.003	0.013	0.012	63.4	0	0.001	0.006	-0.007
63.601	0.006	0.009	0.008	0.019	63.601	-0.001	0.013	0.013	0.019	63.6	-0.008	-0.011	-0.008	-0.013	63.6	0.021	0.019	0.024	0.015	63.6	0.006	0	0.001	-0.011	63.6	0.022	0.02	0.022	0.021	63.601	0.005	0.003	-0.011	-0.002	63.601	-0.006	-0.004	0.004	-0.002	63.6	0.002	-0.002	0.013	0.006	63.6	0	0.007	0.001	-0.007
63.8	0.003	0.006	0.009	0.02	63.8	-0.002	0.011	0.016	0.02	63.801	-0.004	-0.01	-0.008	-0.014	63.8	0.019	0.022	0.028	0.02	63.801	0.005	0.001	0	-0.01	63.8	0.023	0.023	0.019	0.023	63.801	0.006	0	-0.01	0.003	63.801	-0.01	-0.005	0.007	0.003	63.801	0.001	-0.007	0.013	0.008	63.801	0	0.004	0.002	-0.005
64	0.006	0.01	0.011	0.02	64	0.003	0.015	0.016	0.02	64	-0.005	-0.008	-0.006	-0.019	64	0.024	0.02	0.026	0.019	64.001	0.005	0.001	0.003	-0.009	64	0.025	0.023	0.022	0.025	64	0.009	-0.001	-0.01	0.001	64	-0.006	-0.001	0.005	0.001	64.001	-0.002	-0.003	0.01	0.009	64	0.001	0.005	0.006	-0.005
64.202	0.007	0.012	0.006	0.018	64.202	0	0.012	0.015	0.018	64.2	-0.009	-0.012	-0.004	-0.019	64.2	0.018	0.017	0.028	0.016	64.201	0.002	-0.004	0.002	-0.011	64.2	0.024	0.021	0.024	0.021	64.2	0.004	-0.001	-0.009	0.005	64.2	-0.005	0	0.001	0.005	64.2	0	-0.007	0.008	0.007	64.2	-0.002	0.001	0	-0.006
64.4	0.005	0.011	0.01	0.019	64.4	0	0.016	0.012	0.019	64.401	-0.009	-0.007	-0.005	-0.017	64.4	0.022	0.019	0.025	0.016	64.401	0.007	-0.007	-0.002	-0.008	64.4	0.028	0.021	0.02	0.022	64.4	0.01	0.004	-0.013	0.003	64.4	-0.008	0.001	0.006	0.003	64.4	0.002	-0.007	0.014	0.008	64.4	-0.001	0.004	0.004	-0.009
64.6	0.004	0.01	0.008	0.017	64.6	-0.001	0.016	0.015	0.017	64.6	-0.01	-0.01	-0.002	-0.021	64.6	0.021	0.018	0.03	0.016	64.6	0.002	-0.001	-0.002	-0.01	64.6	0.023	0.024	0.018	0.019	64.601	0.007	0.002	-0.013	0	64.601	-0.007	-0.002	0.004	0	64.6	0.003	-0.003	0.01	0.01	64.6	0	0.004	0.004	-0.011
64.8	0.005	0.013	0.007	0.018	64.8	0.001	0.01	0.012	0.018	64.8	-0.01	-0.01	-0.005	-0.018	64.8	0.025	0.023	0.029	0.014	64.801	0.007	-0.005	0.004	-0.007	64.8	0.022	0.025	0.024	0.021	64.801	0.008	0.004	-0.011	0.005	64.801	-0.007	-0.004	0.003	0.005	64.801	-0.001	-0.003	0.01	0.005	64.8	0.003	0.005	0.005	-0.006
65	0.002	0.012	0.013	0.014	65	0.005	0.011	0.016	0.014	65.001	-0.008	-0.011	-0.006	-0.014	65.001	0.021	0.023	0.027	0.014	65.001	0.004	0.002	-0.001	-0.007	65.001	0.026	0.02	0.02	0.023	65.001	0.01	-0.001	-0.01	0.009	65.001	-0.003	-0.003	0.007	0.009	65.001	0.004	-0.002	0.014	0.012	65.001	0.003	0.006	0.005	-0.005
65.201	0.005	0.013	0.008	0.018	65.201	0.003	0.013	0.018	0.018	65.2	-0.005	-0.006	-0.008	-0.015	65.2	0.023	0.024	0.024	0.016	65.201	0.002	-0.003	-0.003	-0.007	65.2	0.025	0.021	0.021	0.023	65.2	0.011	-0.002	-0.012	0.004	65.2	-0.004	-0.001	0.006	0.004	65.201	0.001	-0.004	0.013	0.007	65.2	-0.001	0.002	0.001	-0.009
65.4	0.003	0.01	0.007	0.017	65.4	0.004	0.014	0.018	0.017	65.4	-0.005	-0.012	-0.006	-0.018	65.401	0.027	0.023	0.03	0.016	65.4	0.005	-0.003	-0.002	-0.008	65.401	0.028	0.024	0.026	0.021	65.401	0.009	0.003	-0.014	0.004	65.401	-0.007	0	0.002	0.004	65.4	0.003	-0.004	0.011	0.012	65.4	-0.001	0.005	0.002	-0.009
65.6	0.002	0.01	0.01	0.019	65.6	0.003	0.014	0.015	0.019	65.601	-0.01	-0.011	-0.002	-0.018	65.6	0.023	0.021	0.024	0.016	65.601	0.002	-0.002	-0.001	-0.008	65.6	0.025	0.021	0.022	0.021	65.601	0.005	0	-0.011	0.003	65.601	-0.009	0	0.002	0.003	65.601	0.004	-0.003	0.009	0.01	65.6	-0.001	0.004	0.005	-0.008
65.8	0.004	0.013	0.007	0.018	65.8	0	0.009	0.018	0.018	65.801	-0.005	-0.013	-0.003	-0.018	65.801	0.021	0.02	0.023	0.017	65.8	0.004	-0.003	0.003	-0.008	65.801	0.023	0.019	0.022	0.019	65.801	0.004	0.003	-0.011	0.004	65.801	-0.009	-0.006	0.005	0.004	65.8	0.004	-0.004	0.01	0.011	65.8	-0.003	0.004	0.002	-0.012
66	0.008	0.015	0.008	0.022	66	0.003	0.013	0.01	0.022	66.001	-0.008	-0.012	-0.008	-0.019	66	0.024	0.021	0.026	0.018	66	0.002	-0.001	-0.004	-0.006	66	0.024	0.021	0.02	0.02	66	0.008	0.001	-0.01	0.003	66	-0.006	-0.004	0.007	0.003	66	-0.001	-0.004	0.011	0.009	66.001	0.002	0.006	0.002	-0.004
66.2	0.008	0.011	0.008	0.02	66.2	0.005	0.012	0.016	0.02	66.2	-0.008	-0.01	-0.003	-0.016	66.2	0.023	0.023	0.028	0.019	66.201	0.005	0	0	-0.008	66.2	0.027	0.022	0.023	0.02	66.2	0.005	0.001	-0.01	0.003	66.2	-0.011	-0.001	0.003	0.003	66.201	0.001	-0.007	0.013	0.009	66.2	-0.001	0.006	0.003	-0.009
66.401	0	0.008	0.012	0.018	66.401	0.004	0.01	0.013	0.018	66.4	-0.007	-0.012	-0.006	-0.016	66.4	0.024	0.02	0.027	0.015	66.4	0.004	-0.003	0	-0.008	66.4	0.026	0.027	0.023	0.021	66.4	0.005	0	-0.013	0.002	66.4	-0.009	-0.004	0.004	0.002	66.401	0.001	-0.003	0.011	0.008	66.401	-0.001	0.004	0.005	-0.011
66.6	0.003	0.013	0.01	0.018	66.6	0.002	0.013	0.01	0.018	66.6	-0.005	-0.009	-0.004	-0.014	66.6	0.024	0.02	0.027	0.016	66.6	0.007	-0.006	0	-0.006	66.6	0.023	0.022	0.019	0.021	66.6	0.008	0	-0.01	0.007	66.6	-0.01	0	0.005	0.007	66.601	0.002	-0.009	0.012	0.011	66.6	-0.001	0.004	0.001	-0.007
66.801	0.004	0.014	0.009	0.016	66.801	0.002	0.011	0.016	0.016	66.801	-0.006	-0.01	-0.004	-0.015	66.8	0.02	0.022	0.025	0.013	66.801	0.005	-0.007	-0.001	-0.007	66.8	0.023	0.023	0.023	0.022	66.8	0.005	-0.001	-0.01	0.005	66.8	-0.007	0	-0.001	0.005	66.8	0.001	-0.005	0.011	0.008	66.8	-0.001	0.007	0.004	-0.011
67	0.001	0.011	0.012	0.016	67	0.004	0.013	0.016	0.016	67.001	-0.005	-0.01	-0.007	-0.02	67	0.023	0.02	0.028	0.014	67.001	0	-0.002	0.003	-0.011	67	0.023	0.024	0.023	0.022	67	0.011	0.002	-0.011	0	67	-0.007	0	0.004	0	67	0.006	-0.004	0.014	0.01	67	-0.001	0.004	0.004	-0.007
67.2	0.005	0.01	0.012	0.02	67.2	-0.002	0.009	0.02	0.02	67.2	-0.003	-0.013	-0.007	-0.014	67.201	0.02	0.018	0.026	0.016	67.201	0.001	-0.005	-0.002	-0.008	67.201	0.024	0.023	0.027	0.021	67.2	0.008	0	-0.01	0.004	67.2	-0.005	-0.002	0.005	0.004	67.2	0.003	-0.003	0.013	0.006	67.2	0	0.006	0.004	-0.006
67.4	0.007	0.011	0.008	0.017	67.4	0	0.011	0.013	0.017	67.4	-0.005	-0.009	-0.004	-0.017	67.401	0.025	0.021	0.024	0.016	67.401	0.005	0	-0.001	-0.008	67.401	0.023	0.022	0.024	0.018	67.4	0.006	0.002	-0.011	0.001	67.4	-0.006	-0.002	0.004	0.001	67.401	0.004	0.002	0.008	0.01	67.4	0	0.003	0.002	-0.008
67.601	0.005	0.012	0.008	0.018	67.601	0.001	0.008	0.016	0.018	67.601	-0.004	-0.01	-0.009	-0.017	67.6	0.022	0.022	0.025	0.015	67.6	0.005	-0.003	0	-0.007	67.6	0.02	0.02	0.024	0.019	67.601	0.006	0.003	-0.012	0.003	67.601	-0.009	-0.005	0.006	0.003	67.6	0.004	-0.006	0.013	0.011	67.6	-0.002	0.004	0.002	-0.006
67.801	0.007	0.011	0.009	0.018	67.801	0.003	0.01	0.015	0.018	67.801	-0.009	-0.01	-0.007	-0.017	67.801	0.023	0.019	0.028	0.017	67.801	0.006	-0.005	0.005	-0.008	67.801	0.024	0.021	0.022	0.022	67.8	0.006	-0.001	-0.009	0.002	67.8	-0.007	-0.003	0.003	0.002	67.8	0.003	-0.004	0.013	0.011	67.801	0.001	0.004	0.004	-0.01
68.001	0.004	0.009	0.009	0.02	68.001	0.004	0.014	0.012	0.02	68	-0.005	-0.015	-0.008	-0.014	68	0.026	0.026	0.027	0.016	68.001	0.002	-0.003	0.001	-0.008	68	0.028	0.021	0.026	0.023	68	0.005	-0.001	-0.009	0.004	68	-0.005	-0.003	0.005	0.004	68	-0.002	-0.002	0.014	0.006	68.001	0.003	0.002	0.01	-0.008
68.2	0.003	0.011	0.009	0.017	68.2	0.003	0.015	0.014	0.017	68.2	-0.007	-0.012	-0.008	-0.016	68.2	0.021	0.022	0.027	0.018	68.2	0.007	-0.003	0	-0.01	68.2	0.029	0.024	0.025	0.021	68.2	0.004	0.001	-0.014	0.001	68.2	-0.008	-0.005	0.007	0.001	68.2	0.004	-0.002	0.011	0.009	68.202	-0.001	0.005	0.005	-0.013
68.401	0.002	0.01	0.005	0.017	68.401	0.002	0.016	0.016	0.017	68.401	-0.008	-0.012	-0.005	-0.02	68.4	0.021	0.021	0.027	0.016	68.4	0.004	-0.003	0	-0.011	68.4	0.022	0.024	0.018	0.02	68.401	0.007	-0.003	-0.012	0.003	68.401	-0.01	-0.001	0.005	0.003	68.401	-0.001	-0.003	0.011	0.008	68.4	0.001	0.003	0.009	-0.009
68.6	0.003	0.011	0.006	0.019	68.6	0.006	0.013	0.013	0.019	68.6	-0.011	-0.007	-0.006	-0.017	68.6	0.023	0.02	0.026	0.017	68.601	-0.001	-0.002	-0.005	-0.008	68.6	0.028	0.026	0.022	0.023	68.6	0.01	0.002	-0.014	0.007	68.6	-0.004	-0.002	0.005	0.007	68.601	-0.001	-0.002	0.012	0.008	68.6	0	0.005	0.002	-0.007
68.801	0.004	0.009	0.007	0.02	68.801	0.002	0.016	0.014	0.02	68.8	-0.002	-0.013	-0.005	-0.016	68.801	0.023	0.021	0.026	0.019	68.8	0.001	-0.005	-0.007	-0.012	68.801	0.027	0.025	0.025	0.021	68.8	0.001	-0.001	-0.011	0.005	68.8	-0.005	-0.001	0.006	0.005	68.801	-0.001	-0.002	0.008	0.009	68.8	-0.003	0.008	0.003	-0.009
69	0.003	0.011	0.009	0.022	69	0	0.015	0.013	0.022	69	-0.005	-0.011	-0.008	-0.016	69	0.025	0.02	0.029	0.012	69	0.004	0	0	-0.009	69	0.024	0.023	0.02	0.019	69	0.008	-0.002	-0.008	-0.001	69	-0.005	-0.002	0.006	-0.001	69.001	0.002	-0.003	0.012	0.006	69.001	0.004	0.005	0.002	-0.009
69.201	0.007	0.009	0.004	0.019	69.201	0.002	0.01	0.012	0.019	69.2	-0.002	-0.009	-0.008	-0.017	69.201	0.024	0.022	0.027	0.011	69.2	0.002	-0.005	0.003	-0.008	69.201	0.022	0.028	0.025	0.026	69.201	0.005	0.002	-0.011	0.005	69.201	-0.007	-0.001	0.005	0.005	69.2	0.005	-0.006	0.01	0.004	69.2	-0.001	0.003	0.005	-0.005
69.401	0.007	0.013	0.013	0.018	69.401	0.002	0.011	0.013	0.018	69.401	-0.005	-0.012	-0.005	-0.014	69.4	0.021	0.02	0.027	0.016	69.401	0.004	-0.006	-0.005	-0.008	69.4	0.023	0.023	0.023	0.016	69.401	0.012	0.001	-0.015	0.002	69.401	-0.006	-0.006	0.006	0.002	69.4	0.003	-0.002	0.011	0.007	69.401	0	0	0.006	-0.007
69.6	0.002	0.008	0.01	0.018	69.6	0.003	0.011	0.018	0.018	69.6	-0.008	-0.011	-0.008	-0.016	69.6	0.022	0.019	0.027	0.014	69.601	0.004	-0.001	0	-0.01	69.6	0.024	0.026	0.022	0.02	69.6	0.007	0.001	-0.014	0.002	69.6	-0.005	-0.007	0.001	0.002	69.6	0.002	-0.006	0.013	0.008	69.601	0.001	0.003	0.003	-0.011
69.8	0.007	0.012	0.01	0.019	69.8	0.003	0.009	0.014	0.019	69.801	-0.004	-0.012	-0.009	-0.017	69.8	0.026	0.021	0.023	0.017	69.8	0.005	0	-0.001	-0.013	69.8	0.021	0.025	0.023	0.022	69.8	0.008	-0.001	-0.01	0.001	69.8	-0.011	-0.005	0.001	0.001	69.8	0.001	-0.005	0.01	0.005	69.801	0.002	0.002	0.003	-0.008
70	0.004	0.014	0.007	0.019	70	0	0.01	0.017	0.019	70	-0.006	-0.013	-0.009	-0.019	70	0.024	0.019	0.026	0.016	70	0.004	-0.007	0	-0.008	70	0.025	0.023	0.024	0.019	70	0.004	-0.002	-0.011	0.001	70	-0.008	0	0.007	0.001	70.001	0.001	-0.005	0.014	0.011	70	0	0.005	0.008	-0.009
70.2	0.002	0.011	0.011	0.017	70.2	0.001	0.014	0.015	0.017	70.201	-0.006	-0.009	-0.004	-0.015	70.201	0.022	0.022	0.025	0.015	70.2	0.004	-0.004	-0.004	-0.012	70.201	0.027	0.024	0.021	0.025	70.201	0.006	0	-0.013	0.001	70.201	-0.01	-0.003	0.003	0.001	70.201	0.001	-0.004	0.012	0.011	70.2	-0.001	0.002	0.006	-0.009
70.401	0.005	0.012	0.005	0.018	70.401	0.007	0.017	0.015	0.018	70.4	-0.007	-0.01	-0.011	-0.013	70.4	0.024	0.021	0.025	0.014	70.401	0.005	-0.004	0.001	-0.01	70.4	0.027	0.02	0.019	0.024	70.4	0.006	-0.003	-0.012	0.003	70.4	-0.008	-0.002	0.007	0.003	70.401	0.002	-0.003	0.009	0.01	70.401	0	0.005	0.005	-0.007
70.601	0.007	0.012	0.007	0.015	70.601	0.001	0.012	0.013	0.015	70.6	-0.003	-0.006	-0.007	-0.02	70.6	0.022	0.019	0.031	0.011	70.601	0.002	-0.005	-0.001	-0.006	70.6	0.026	0.024	0.023	0.018	70.601	0.01	0.005	-0.01	0.005	70.601	-0.01	-0.001	0.002	0.005	70.6	0.002	-0.003	0.01	0.011	70.6	0	0.001	0.004	-0.01
70.8	0.003	0.011	0.01	0.021	70.8	0.002	0.015	0.017	0.021	70.801	-0.007	-0.01	-0.007	-0.017	70.8	0.023	0.022	0.026	0.015	70.801	0.006	-0.004	-0.001	-0.013	70.8	0.022	0.02	0.024	0.02	70.8	0.005	0.004	-0.013	0.001	70.8	-0.009	-0.007	0.001	0.001	70.8	0.002	-0.007	0.011	0.008	70.8	0	0.006	0.003	-0.006
71	0.003	0.012	0.009	0.019	71	0	0.013	0.015	0.019	71.001	-0.005	-0.009	-0.005	-0.02	71	0.024	0.021	0.024	0.019	71	0.008	-0.001	-0.004	-0.008	71	0.024	0.023	0.021	0.022	71.001	0.007	-0.002	-0.013	0.007	71.001	-0.008	0.002	0	0.007	71	0.002	-0.001	0.012	0.008	71	0	0.001	0.002	-0.008
71.2	0.001	0.015	0.012	0.018	71.2	0.001	0.011	0.014	0.018	71.2	0.001	-0.013	-0.006	-0.02	71.2	0.022	0.025	0.026	0.014	71.201	0.005	-0.002	-0.003	-0.01	71.2	0.024	0.027	0.023	0.02	71.2	0.008	0	-0.011	0.001	71.2	-0.011	-0.002	0.004	0.001	71.201	0	-0.004	0.014	0.012	71.2	-0.001	0.006	0.006	-0.01
71.401	0.005	0.012	0.012	0.023	71.401	0	0.013	0.012	0.023	71.4	-0.004	-0.014	-0.007	-0.019	71.401	0.027	0.021	0.028	0.011	71.4	0.003	-0.004	-0.004	-0.011	71.401	0.023	0.022	0.024	0.019	71.401	0.007	0.004	-0.01	0.003	71.401	-0.01	0	0.002	0.003	71.401	0.005	-0.006	0.009	0.009	71.4	0.003	0.007	0.002	-0.007
71.601	0.004	0.009	0.006	0.016	71.601	0.003	0.008	0.014	0.016	71.601	-0.008	-0.008	-0.006	-0.019	71.6	0.025	0.019	0.026	0.02	71.601	-0.001	-0.002	0.002	-0.007	71.6	0.022	0.02	0.025	0.023	71.6	0.008	-0.003	-0.01	0.002	71.6	-0.008	-0.003	0.006	0.002	71.601	0.003	-0.005	0.011	0.007	71.601	-0.003	0.008	0.005	-0.008
71.801	0.004	0.012	0.009	0.018	71.801	0.004	0.011	0.015	0.018	71.8	-0.005	-0.013	-0.006	-0.016	71.8	0.024	0.023	0.027	0.015	71.8	0.002	-0.001	-0.003	-0.007	71.8	0.027	0.025	0.025	0.02	71.8	0.008	0.002	-0.012	0.003	71.8	-0.007	-0.003	0.004	0.003	71.8	0	-0.006	0.011	0.007	71.801	-0.006	0.002	0.006	-0.01
72	0.007	0.013	0.013	0.018	72	0.004	0.013	0.013	0.018	72	-0.005	-0.014	-0.008	-0.017	72	0.021	0.02	0.023	0.015	72.001	0.001	-0.002	0.001	-0.005	72	0.022	0.023	0.021	0.021	72	0.005	0.001	-0.011	0.004	72	-0.011	-0.002	0	0.004	72	0	-0.004	0.013	0.011	72.001	0.003	0.008	0.003	-0.006
72.2	0.003	0.012	0.01	0.018	72.2	0.004	0.011	0.015	0.018	72.201	-0.006	-0.012	-0.006	-0.017	72.201	0.024	0.021	0.026	0.013	72.2	0.004	-0.003	-0.002	-0.008	72.201	0.024	0.022	0.019	0.022	72.201	0.007	0.002	-0.013	0.002	72.201	-0.008	-0.003	0	0.002	72.2	0.002	-0.003	0.012	0.006	72.201	0	0.004	0.005	-0.007
72.4	0.007	0.012	0.008	0.014	72.4	0	0.015	0.016	0.014	72.401	-0.01	-0.013	-0.005	-0.012	72.4	0.028	0.023	0.027	0.018	72.401	0.002	-0.005	-0.002	-0.008	72.4	0.024	0.024	0.019	0.018	72.401	0.007	0.002	-0.009	0	72.401	-0.009	-0.003	0.004	0	72.401	0.001	-0.003	0.014	0.009	72.401	-0.003	0.005	0.006	-0.008
72.6	0.007	0.01	0.011	0.015	72.6	0.003	0.012	0.012	0.015	72.6	-0.01	-0.012	-0.003	-0.014	72.6	0.023	0.019	0.031	0.018	72.6	0.004	-0.003	-0.002	-0.006	72.6	0.021	0.021	0.027	0.023	72.601	0.01	0.003	-0.014	0.002	72.601	-0.008	0	0.007	0.002	72.6	0.005	-0.009	0.015	0.011	72.6	0.003	0.008	0.001	-0.009
72.801	0.005	0.012	0.012	0.015	72.801	0.004	0.015	0.016	0.015	72.801	-0.007	-0.011	-0.004	-0.017	72.801	0.027	0.019	0.027	0.014	72.8	0.001	-0.004	0	-0.01	72.801	0.024	0.022	0.026	0.021	72.8	0.006	0.002	-0.014	-0.001	72.8	-0.01	0.001	0.004	-0.001	72.801	0	-0.007	0.013	0.008	72.8	0.004	0.002	0.003	-0.008
73.001	-0.001	0.01	0.006	0.02	73.001	0.001	0.014	0.014	0.02	73	-0.006	-0.015	-0.009	-0.017	73	0.024	0.019	0.026	0.013	73	0.001	-0.003	0	-0.009	73	0.026	0.023	0.023	0.02	73.001	0.005	0.001	-0.015	0.004	73.001	-0.009	-0.002	0.002	0.004	73	0.005	-0.001	0.014	0.011	73	-0.003	0.004	0.008	-0.008
73.201	0.003	0.009	0.008	0.019	73.201	0.002	0.014	0.011	0.019	73.201	-0.005	-0.012	-0.01	-0.019	73.2	0.023	0.023	0.028	0.018	73.201	0.004	-0.003	0	-0.008	73.2	0.027	0.023	0.02	0.021	73.201	0.004	0.002	-0.007	0.005	73.201	-0.009	-0.008	0	0.005	73.2	0.004	-0.003	0.015	0.01	73.2	0.002	0.003	0	-0.007
73.4	0.005	0.01	0.007	0.015	73.4	0.003	0.012	0.016	0.015	73.4	-0.008	-0.011	-0.01	-0.016	73.4	0.025	0.02	0.027	0.015	73.401	0.003	-0.004	-0.005	-0.008	73.4	0.024	0.022	0.021	0.021	73.4	0.003	0.003	-0.011	0.004	73.4	-0.01	-0.005	0.005	0.004	73.4	-0.001	-0.002	0.012	0.006	73.401	0	0.002	0.006	-0.008
73.6	0.002	0.01	0.005	0.021	73.6	-0.001	0.014	0.012	0.021	73.6	-0.008	-0.01	-0.007	-0.017	73.6	0.026	0.025	0.027	0.015	73.6	0.005	-0.001	-0.001	-0.01	73.6	0.025	0.022	0.021	0.019	73.6	0.004	0.001	-0.013	-0.001	73.6	-0.01	-0.008	0.005	-0.001	73.6	-0.002	-0.005	0.013	0.006	73.6	-0.003	0.001	0.005	-0.007
73.8	0.006	0.013	0.01	0.017	73.8	0.002	0.013	0.015	0.017	73.8	-0.004	-0.011	-0.008	-0.019	73.801	0.022	0.023	0.025	0.015	73.8	0.004	-0.003	-0.002	-0.01	73.801	0.025	0.022	0.025	0.019	73.8	0.008	0.007	-0.01	0.001	73.8	-0.009	-0.004	0.005	0.001	73.801	0.003	-0.002	0.01	0.008	73.8	0	0	0.003	-0.006
74.001	0.003	0.012	0.007	0.017	74.001	0.003	0.014	0.016	0.017	74	-0.006	-0.013	-0.008	-0.019	74	0.021	0.025	0.022	0.013	74	0.003	-0.001	-0.001	-0.008	74	0.023	0.022	0.023	0.021	74	0.004	0	-0.016	0.003	74	-0.004	0	0.006	0.003	74.001	0.002	-0.004	0.013	0.007	74	-0.003	0.008	0.008	-0.011
74.2	0.004	0.01	0.011	0.018	74.2	0.004	0.012	0.013	0.018	74.2	-0.01	-0.012	-0.006	-0.019	74.2	0.026	0.023	0.022	0.017	74.201	0.005	-0.003	0	-0.011	74.2	0.025	0.02	0.022	0.02	74.2	0.007	0.003	-0.011	-0.001	74.2	-0.008	0	0.007	-0.001	74.201	0.002	-0.003	0.012	0.006	74.2	0.002	0.006	0.009	-0.01
74.401	0.005	0.011	0.007	0.02	74.401	0.002	0.011	0.017	0.02	74.4	-0.006	-0.013	-0.007	-0.019	74.4	0.03	0.019	0.023	0.018	74.401	0.002	-0.004	-0.004	-0.011	74.4	0.027	0.021	0.025	0.021	74.401	0.008	-0.004	-0.013	0	74.401	-0.006	-0.005	0.001	0	74.401	0	-0.006	0.01	0.009	74.4	0.001	0.004	0.007	-0.007
74.601	0.004	0.015	0.011	0.017	74.601	0.002	0.01	0.014	0.017	74.6	-0.013	-0.007	-0.009	-0.016	74.6	0.022	0.02	0.029	0.011	74.6	0.005	-0.005	-0.001	-0.008	74.6	0.025	0.021	0.024	0.019	74.6	0.005	0.001	-0.014	0.006	74.6	-0.007	-0.002	0.003	0.006	74.6	0.001	-0.005	0.011	0.011	74.6	0.004	0.005	0.007	-0.01
74.8	0.008	0.015	0.004	0.018	74.8	-0.003	0.015	0.015	0.018	74.8	-0.007	-0.008	-0.003	-0.017	74.801	0.024	0.019	0.024	0.013	74.8	-0.003	-0.003	-0.001	-0.006	74.801	0.025	0.021	0.023	0.019	74.8	0.005	-0.001	-0.012	0.001	74.8	-0.011	-0.005	0.002	0.001	74.8	0.005	-0.003	0.012	0.011	74.8	0.002	0.004	0.002	-0.006
75	0.005	0.013	0.01	0.022	75	0.004	0.008	0.014	0.022	75	-0.005	-0.012	-0.003	-0.017	75.001	0.023	0.024	0.027	0.015	75.001	0.001	-0.001	-0.002	-0.011	75.001	0.024	0.023	0.023	0.019	75	0.008	0.005	-0.013	0.003	75	-0.009	-0.003	0.006	0.003	75.001	0	-0.004	0.012	0.01	75.001	0.001	0.004	0.001	-0.01
75.201	0.007	0.014	0.011	0.022	75.201	-0.001	0.015	0.017	0.022	75.201	-0.004	-0.009	-0.007	-0.016	75.201	0.026	0.023	0.027	0.015	75.201	0.001	-0.003	-0.007	-0.009	75.201	0.02	0.021	0.022	0.021	75.2	0.005	0.002	-0.015	0.002	75.2	-0.009	-0.003	0.004	0.002	75.201	-0.001	-0.007	0.011	0.012	75.2	0.002	0.002	0.003	-0.011
75.401	0.005	0.013	0.005	0.017	75.401	-0.001	0.013	0.012	0.017	75.4	-0.008	-0.011	-0.003	-0.02	75.4	0.023	0.021	0.027	0.016	75.4	0.004	0.003	0	-0.011	75.4	0.026	0.02	0.024	0.02	75.4	0.008	0.002	-0.01	0.004	75.4	-0.008	-0.003	0.006	0.004	75.4	0.002	-0.004	0.009	0.016	75.4	0	0.004	0.007	-0.006
75.6	0.005	0.011	0.011	0.017	75.6	0.001	0.015	0.011	0.017	75.601	-0.005	-0.011	-0.006	-0.02	75.6	0.02	0.021	0.022	0.018	75.6	0	-0.003	0.001	-0.011	75.6	0.024	0.028	0.023	0.017	75.601	0.009	-0.003	-0.013	0.001	75.601	-0.006	-0.003	0.004	0.001	75.6	0	-0.006	0.015	0.008	75.6	0	0.002	0.005	-0.01
75.8	0.007	0.011	0.01	0.016	75.8	0.002	0.01	0.017	0.016	75.8	-0.005	-0.014	-0.009	-0.02	75.8	0.026	0.022	0.027	0.012	75.801	0.003	-0.003	-0.001	-0.01	75.8	0.021	0.021	0.027	0.023	75.8	0.006	0.002	-0.015	0.001	75.8	-0.008	-0.003	0.004	0.001	75.801	0	-0.006	0.015	0.006	75.801	0	0.006	0.006	-0.009
76	0.004	0.007	0.007	0.02	76	0.007	0.011	0.015	0.02	76	-0.006	-0.012	-0.004	-0.017	76	0.024	0.019	0.028	0.015	76	0.002	-0.004	0	-0.01	76	0.023	0.021	0.023	0.023	76	0.01	-0.001	-0.01	0.002	76	-0.007	-0.005	-0.001	0.002	76.001	0.004	-0.002	0.014	0.007	76	-0.004	0.001	0.004	-0.008
76.2	0.004	0.014	0.006	0.016	76.2	0.002	0.011	0.015	0.016	76.201	-0.005	-0.011	-0.003	-0.018	76.2	0.025	0.02	0.025	0.013	76.2	0.003	-0.004	-0.005	-0.008	76.2	0.024	0.022	0.024	0.019	76.2	0.003	0.001	-0.012	0.008	76.2	-0.008	-0.006	0.003	0.008	76.2	0.001	-0.003	0.013	0.01	76.201	0.001	0.003	0.006	-0.007
76.4	0.001	0.013	0.005	0.019	76.4	0.003	0.013	0.014	0.019	76.401	-0.008	-0.01	-0.01	-0.02	76.401	0.021	0.02	0.026	0.013	76.4	0.001	-0.003	-0.001	-0.008	76.401	0.023	0.021	0.021	0.019	76.4	0.005	0.002	-0.014	0.003	76.4	-0.006	-0.002	0.004	0.003	76.4	0.003	-0.004	0.014	0.009	76.4	0.001	0.003	0.001	-0.01
76.6	0.002	0.01	0.009	0.017	76.6	0.002	0.011	0.014	0.017	76.6	-0.007	-0.007	-0.006	-0.017	76.601	0.026	0.022	0.027	0.018	76.6	0.005	-0.001	-0.001	-0.01	76.601	0.021	0.021	0.025	0.022	76.6	0.008	0.001	-0.01	0.002	76.6	-0.008	-0.003	0.002	0.002	76.601	0.004	-0.006	0.011	0.005	76.6	-0.005	0.003	0.004	-0.009
76.8	0.005	0.013	0.007	0.018	76.8	0.002	0.018	0.015	0.018	76.8	-0.012	-0.017	-0.004	-0.021	76.801	0.023	0.019	0.027	0.015	76.801	0.003	-0.002	-0.003	-0.008	76.801	0.028	0.023	0.023	0.018	76.8	0.008	-0.001	-0.011	0.003	76.8	-0.009	-0.003	0.003	0.003	76.801	0.001	-0.005	0.012	0.006	76.8	0.002	0.008	0.003	-0.007
77.001	0.002	0.014	0.007	0.02	77.001	0.005	0.011	0.019	0.02	77.001	-0.004	-0.012	-0.005	-0.016	77	0.023	0.023	0.027	0.012	77.001	0.001	0	-0.001	-0.013	77	0.022	0.021	0.022	0.019	77.001	0.007	0.002	-0.015	0.002	77.001	-0.011	0.003	0.001	0.002	77.001	0.002	-0.004	0.015	0.011	77.001	0.001	0.002	-0.001	-0.009
77.201	0.003	0.01	0.008	0.022	77.201	0.001	0.016	0.015	0.022	77.2	-0.005	-0.011	-0.008	-0.02	77.2	0.027	0.023	0.024	0.014	77.201	0.004	-0.003	-0.001	-0.01	77.2	0.024	0.025	0.024	0.019	77.2	0.01	-0.001	-0.014	-0.002	77.2	-0.008	-0.004	0.007	-0.002	77.2	-0.001	-0.006	0.013	0.006	77.2	0	0.007	0.002	-0.005
77.401	0.002	0.012	0.007	0.017	77.401	0.002	0.014	0.014	0.017	77.4	-0.01	-0.01	-0.006	-0.017	77.4	0.028	0.022	0.025	0.014	77.4	0.002	-0.005	-0.001	-0.007	77.4	0.027	0.022	0.023	0.023	77.4	0.01	-0.003	-0.011	0.003	77.4	-0.007	-0.004	0.001	0.003	77.4	0	-0.007	0.014	0.011	77.4	-0.003	0.003	0.004	-0.008
77.6	0.007	0.013	0.01	0.018	77.6	0.001	0.014	0.013	0.018	77.6	-0.006	-0.012	-0.007	-0.02	77.601	0.022	0.022	0.028	0.018	77.6	0.007	-0.005	0.001	-0.011	77.601	0.021	0.025	0.024	0.021	77.6	0.01	0.001	-0.012	0.003	77.6	-0.01	-0.003	0	0.003	77.601	0.003	-0.003	0.013	0.008	77.6	0.003	0.004	0.005	-0.01
77.8	0.007	0.011	0.007	0.02	77.8	0	0.01	0.018	0.02	77.8	-0.007	-0.011	-0.005	-0.021	77.801	0.022	0.024	0.028	0.011	77.8	0.003	-0.005	-0.003	-0.012	77.801	0.022	0.024	0.025	0.019	77.801	0.005	0.001	-0.013	0.002	77.801	-0.007	-0.004	0.001	0.002	77.801	0.001	-0.006	0.01	0.01	77.8	-0.003	0.008	0.004	-0.009
78	0.003	0.014	0.007	0.017	78	-0.003	0.014	0.011	0.017	78.001	-0.008	-0.011	-0.002	-0.018	78	0.023	0.024	0.026	0.012	78.001	0.001	-0.004	0	-0.01	78	0.02	0.019	0.021	0.021	78.001	0.006	0.002	-0.011	0.002	78.001	-0.009	-0.002	0.002	0.002	78.001	-0.001	-0.005	0.011	0.008	78	0.001	0.005	0.005	-0.008
78.2	0.002	0.008	0.006	0.018	78.2	0.002	0.011	0.014	0.018	78.2	-0.006	-0.008	-0.011	-0.022	78.2	0.024	0.021	0.026	0.016	78.2	0.001	-0.001	-0.002	-0.013	78.2	0.023	0.024	0.019	0.022	78.201	0.006	0.003	-0.01	0.004	78.201	-0.009	0.002	0.005	0.004	78.201	0.002	-0.007	0.011	0.013	78.2	-0.001	0.002	0.006	-0.009
78.401	0.004	0.014	0.009	0.02	78.401	-0.001	0.014	0.014	0.02	78.401	-0.011	-0.014	-0.004	-0.021	78.4	0.025	0.019	0.025	0.014	78.4	0.003	-0.007	-0.001	-0.011	78.4	0.023	0.019	0.024	0.017	78.4	0.005	-0.003	-0.013	0.003	78.4	-0.012	-0.004	0.005	0.003	78.401	0	-0.005	0.011	0.014	78.401	-0.002	0.007	0.009	-0.008
78.601	-0.001	0.008	0.008	0.017	78.601	0.002	0.013	0.015	0.017	78.601	-0.009	-0.013	-0.008	-0.02	78.601	0.025	0.022	0.031	0.016	78.6	0.006	-0.003	0.001	-0.01	78.601	0.024	0.019	0.022	0.019	78.6	0.009	0	-0.012	0.001	78.6	-0.009	0.001	0.007	0.001	78.6	-0.003	-0.003	0.012	0.008	78.601	0	0.005	0.003	-0.007
78.8	0.003	0.01	0.006	0.02	78.8	-0.001	0.012	0.011	0.02	78.801	-0.008	-0.011	-0.006	-0.021	78.8	0.022	0.015	0.027	0.014	78.801	0.002	-0.008	-0.003	-0.007	78.8	0.024	0.021	0.021	0.02	78.801	0.01	0	-0.015	0.002	78.801	-0.009	-0.004	0.002	0.002	78.801	0.007	-0.006	0.015	0.01	78.801	-0.002	0.006	0.004	-0.006
79	0.003	0.009	0.01	0.016	79	0.003	0.014	0.015	0.016	79.001	-0.007	-0.014	-0.008	-0.017	79.001	0.024	0.023	0.029	0.016	79.001	0.005	-0.006	0	-0.01	79.001	0.022	0.02	0.021	0.02	79	0.007	-0.001	-0.013	0.006	79	-0.007	-0.001	0.004	0.006	79.001	0.005	-0.005	0.012	0.008	79	0	0.005	0.005	-0.009
79.2	0.002	0.011	0.007	0.02	79.2	0	0.014	0.013	0.02	79.2	-0.004	-0.011	-0.007	-0.019	79.2	0.025	0.017	0.031	0.014	79.2	0.006	-0.002	-0.002	-0.007	79.2	0.027	0.022	0.024	0.022	79.2	0.009	0.002	-0.014	0.002	79.2	-0.01	-0.002	0.001	0.002	79.2	0.002	-0.005	0.011	0.009	79.2	-0.004	0.002	0.003	-0.009
79.4	0	0.012	0.008	0.013	79.4	0.005	0.012	0.017	0.013	79.4	-0.005	-0.01	-0.007	-0.015	79.4	0.026	0.019	0.025	0.013	79.4	0.002	-0.001	-0.001	-0.01	79.4	0.025	0.02	0.024	0.021	79.401	0.01	0.002	-0.012	0.001	79.401	-0.004	-0.005	0.009	0.001	79.4	0.001	-0.007	0.01	0.004	79.4	-0.001	0.002	0.004	-0.007
79.6	0	0.009	0.011	0.02	79.6	-0.001	0.012	0.014	0.02	79.601	-0.001	-0.01	-0.004	-0.02	79.6	0.023	0.02	0.027	0.012	79.601	0.004	-0.005	-0.002	-0.013	79.6	0.02	0.021	0.021	0.023	79.601	0.004	0	-0.015	0.005	79.601	-0.008	-0.003	0.004	0.005	79.601	0.001	-0.008	0.01	0.01	79.6	0.002	0.004	0.003	-0.004
79.8	0.005	0.007	0.01	0.021	79.8	0.002	0.011	0.013	0.021	79.8	-0.006	-0.013	-0.004	-0.019	79.8	0.025	0.022	0.02	0.015	79.801	0	-0.003	-0.002	-0.008	79.8	0.022	0.019	0.025	0.021	79.8	0.007	-0.002	-0.014	0	79.8	-0.002	-0.006	0.004	0	79.801	-0.004	-0.006	0.011	0.012	79.8	0.003	0.005	0.008	-0.012
80	0.004	0.014	0.01	0.017	80	0.002	0.015	0.014	0.017	80.001	-0.009	-0.011	-0.006	-0.018	80	0.024	0.02	0.025	0.015	80.001	-0.001	-0.006	0	-0.011	80	0.026	0.023	0.018	0.022	80	0.01	-0.001	-0.013	0.002	80	-0.009	-0.002	0.004	0.002	80.001	0.003	-0.007	0.008	0.009	80.001	0	0.007	0.002	-0.004
80.2	0.002	0.012	0.01	0.019	80.2	0.003	0.013	0.016	0.019	80.2	-0.003	-0.012	-0.006	-0.02	80.2	0.025	0.024	0.026	0.014	80.2	0.001	-0.002	0.002	-0.01	80.2	0.023	0.022	0.019	0.02	80.2	0.005	-0.002	-0.014	0.001	80.2	-0.006	-0.005	0.009	0.001	80.2	0.001	-0.004	0.011	0.008	80.2	-0.002	0.004	0.005	-0.005
80.4	0.005	0.012	0.007	0.019	80.4	0.006	0.009	0.009	0.019	80.4	-0.003	-0.011	-0.008	-0.02	80.4	0.019	0.017	0.024	0.014	80.4	0.001	-0.004	-0.001	-0.014	80.4	0.025	0.02	0.022	0.018	80.401	0.007	0.005	-0.013	-0.001	80.401	-0.01	-0.001	0.002	-0.001	80.4	0.002	-0.011	0.013	0.01	80.4	0.001	0.002	0.007	-0.005
80.6	0.001	0.01	0.01	0.019	80.6	0.002	0.006	0.014	0.019	80.6	-0.008	-0.014	-0.006	-0.017	80.6	0.023	0.021	0.025	0.011	80.601	0.003	-0.008	-0.004	-0.009	80.6	0.023	0.022	0.023	0.024	80.601	0.003	-0.001	-0.016	0.003	80.601	-0.005	-0.003	0.002	0.003	80.601	-0.003	-0.002	0.011	0.009	80.6	0	0.001	0.003	-0.011
80.801	0.004	0.014	0.009	0.014	80.801	0.003	0.009	0.014	0.014	80.8	-0.006	-0.011	-0.004	-0.02	80.801	0.025	0.02	0.025	0.012	80.801	0.003	-0.004	0.001	-0.009	80.801	0.023	0.021	0.022	0.02	80.801	0.007	-0.001	-0.014	0.002	80.801	-0.002	0	0.005	0.002	80.8	0.001	-0.002	0.015	0.006	80.8	-0.001	0.003	0.006	-0.011
81.001	0.003	0.009	0.009	0.02	81.001	0.001	0.011	0.016	0.02	81	-0.005	-0.014	-0.005	-0.018	81	0.025	0.023	0.025	0.014	81.001	0.003	-0.005	-0.001	-0.01	81	0.025	0.021	0.019	0.022	81.001	0.005	-0.002	-0.013	0.001	81.001	-0.009	-0.006	0.004	0.001	81.001	0.004	-0.003	0.012	0.008	81.001	0.002	0.001	0.003	-0.011
81.2	-0.001	0.008	0.009	0.014	81.2	0	0.013	0.014	0.014	81.2	-0.009	-0.01	-0.008	-0.02	81.2	0.026	0.022	0.022	0.017	81.2	0.005	-0.005	-0.002	-0.008	81.2	0.025	0.026	0.021	0.02	81.2	0.006	0	-0.014	0.002	81.2	-0.006	-0.002	0.005	0.002	81.2	0.001	-0.002	0.009	0.008	81.201	0.002	0.006	0.002	-0.01
81.4	0.002	0.01	0.008	0.016	81.4	-0.003	0.012	0.011	0.016	81.4	-0.007	-0.016	-0.009	-0.021	81.401	0.027	0.021	0.028	0.016	81.4	0.005	-0.001	-0.001	-0.01	81.401	0.024	0.023	0.023	0.016	81.4	0.012	-0.001	-0.013	0.003	81.4	-0.008	-0.001	0.005	0.003	81.4	0	-0.006	0.01	0.007	81.401	0	0.006	0.006	-0.01
81.6	0.004	0.009	0.007	0.018	81.6	0.002	0.011	0.011	0.018	81.601	-0.008	-0.014	-0.008	-0.019	81.601	0.023	0.019	0.027	0.014	81.601	0.005	-0.004	0.001	-0.01	81.601	0.02	0.021	0.024	0.019	81.6	0.005	-0.002	-0.014	-0.002	81.6	-0.009	-0.006	0	-0.002	81.6	-0.002	-0.008	0.003	0.008	81.6	-0.003	0.006	0.003	-0.009
81.801	0.007	0.01	0.01	0.017	81.801	0.005	0.008	0.015	0.017	81.801	-0.01	-0.013	-0.007	-0.019	81.801	0.023	0.018	0.029	0.014	81.8	0.001	-0.003	-0.003	-0.009	81.801	0.028	0.021	0.022	0.018	81.8	0.007	0.003	-0.008	0.001	81.8	-0.013	-0.004	0.006	0.001	81.801	-0.005	-0.006	0.008	0.007	81.8	-0.002	0.006	0.005	-0.007
82.001	0.003	0.016	0.01	0.016	82.001	0.006	0.013	0.014	0.016	82	-0.01	-0.013	-0.005	-0.022	82	0.026	0.022	0.027	0.012	82	0.001	-0.006	-0.002	-0.01	82	0.03	0.024	0.025	0.021	82.001	0.008	-0.001	-0.013	0.001	82.001	-0.007	-0.005	0.004	0.001	82.001	0	-0.004	0.013	0.012	82.001	0.002	0.003	0.006	-0.01
82.2	0.001	0.011	0.007	0.02	82.2	0.002	0.015	0.014	0.02	82.2	-0.005	-0.013	-0.002	-0.018	82.2	0.026	0.023	0.024	0.016	82.2	0.003	-0.005	0	-0.011	82.2	0.027	0.023	0.024	0.021	82.2	0.007	0.001	-0.014	0.005	82.2	-0.009	0	-0.001	0.005	82.201	-0.001	-0.007	0.009	0.008	82.201	-0.001	0.005	0.006	-0.009
82.401	0.002	0.009	0.006	0.014	82.401	0.005	0.009	0.014	0.014	82.4	-0.009	-0.009	-0.005	-0.018	82.401	0.024	0.021	0.027	0.015	82.4	0	-0.006	0	-0.01	82.401	0.022	0.022	0.022	0.022	82.401	0.008	-0.001	-0.015	0.003	82.401	-0.012	-0.008	0.003	0.003	82.4	0.001	-0.005	0.012	0.009	82.401	-0.002	0.005	0.002	-0.01
82.6	0.005	0.012	0.009	0.018	82.6	0.001	0.009	0.018	0.018	82.601	-0.009	-0.015	-0.008	-0.022	82.6	0.022	0.022	0.024	0.015	82.6	0.004	-0.004	-0.005	-0.009	82.6	0.023	0.02	0.025	0.022	82.601	0.008	-0.005	-0.014	0.001	82.601	-0.01	-0.004	0	0.001	82.6	0.003	-0.002	0.012	0.008	82.6	-0.004	0.003	0.007	-0.01
82.8	0.002	0.01	0.007	0.019	82.8	0.003	0.012	0.013	0.019	82.801	-0.006	-0.016	-0.009	-0.02	82.8	0.022	0.016	0.03	0.019	82.801	0.004	0	-0.004	-0.006	82.8	0.027	0.019	0.022	0.021	82.8	0.006	-0.001	-0.013	-0.001	82.8	-0.012	0.001	0.009	-0.001	82.8	0.004	-0.004	0.012	0.01	82.8	0.003	0.002	0.005	-0.009
83	0.004	0.013	0.01	0.018	83	0.002	0.011	0.015	0.018	83.001	-0.009	-0.013	-0.008	-0.018	83	0.024	0.017	0.024	0.015	83	0.004	-0.005	0	-0.009	83	0.024	0.022	0.019	0.02	83.001	0.009	0	-0.013	-0.001	83.001	-0.008	-0.001	0.005	-0.001	83	0.001	-0.003	0.013	0.009	83	-0.001	0.004	0.005	-0.01
83.2	0.001	0.013	0.01	0.016	83.2	0	0.018	0.012	0.016	83.2	-0.005	-0.013	-0.01	-0.02	83.201	0.023	0.016	0.024	0.014	83.201	0.006	-0.002	-0.001	-0.01	83.201	0.025	0.023	0.026	0.02	83.201	0.005	-0.001	-0.014	0.002	83.201	-0.008	-0.007	0.007	0.002	83.2	0.005	-0.009	0.01	0.011	83.201	0.003	0.007	0.004	-0.009
83.401	0.001	0.012	0.009	0.02	83.401	-0.001	0.016	0.016	0.02	83.401	-0.008	-0.011	-0.004	-0.019	83.4	0.025	0.021	0.028	0.016	83.4	0.003	-0.004	-0.004	-0.01	83.4	0.024	0.022	0.028	0.022	83.401	0.005	0.003	-0.014	0.001	83.401	-0.01	0	0.004	0.001	83.401	0	-0.004	0.006	0.003	83.4	-0.003	0.003	0.001	-0.008
83.601	0.006	0.012	0.01	0.018	83.601	0.001	0.012	0.015	0.018	83.6	-0.007	-0.008	-0.008	-0.019	83.601	0.021	0.018	0.028	0.013	83.601	0.004	-0.005	-0.003	-0.012	83.601	0.025	0.025	0.023	0.021	83.6	0.009	-0.002	-0.012	-0.001	83.6	-0.008	-0.004	0	-0.001	83.601	0.002	-0.009	0.009	0.008	83.6	-0.001	0.003	0.004	-0.007
83.801	0.005	0.015	0.006	0.021	83.801	-0.001	0.013	0.013	0.021	83.801	-0.006	-0.014	-0.006	-0.02	83.8	0.026	0.024	0.027	0.01	83.8	0.007	-0.003	-0.004	-0.012	83.8	0.024	0.022	0.021	0.021	83.8	0.008	-0.003	-0.014	0.002	83.8	-0.008	-0.003	0.002	0.002	83.8	0.004	-0.008	0.015	0.009	83.8	-0.005	0	0.006	-0.012
84.001	0.004	0.014	0.005	0.018	84.001	0.001	0.01	0.012	0.018	84	-0.005	-0.014	-0.006	-0.021	84	0.024	0.021	0.03	0.013	84	0.003	-0.006	-0.003	-0.01	84	0.023	0.021	0.018	0.022	84	0.01	-0.003	-0.013	-0.002	84	-0.004	0	0.003	-0.002	84	0	-0.005	0.011	0.009	84	0.002	0.003	0.004	-0.009
84.201	0.005	0.008	0.004	0.013	84.201	-0.002	0.011	0.013	0.013	84.201	-0.009	-0.013	-0.012	-0.021	84.2	0.028	0.016	0.024	0.014	84.2	0.005	-0.006	-0.002	-0.01	84.2	0.023	0.028	0.024	0.02	84.201	0.008	-0.001	-0.013	0.003	84.201	-0.008	-0.001	0.003	0.003	84.2	0	-0.007	0.012	0.009	84.2	-0.002	0.002	0.003	-0.009
84.4	0.006	0.013	0.009	0.014	84.4	0.001	0.013	0.014	0.014	84.4	-0.01	-0.012	-0.005	-0.019	84.401	0.024	0.022	0.029	0.017	84.401	-0.001	-0.007	-0.004	-0.011	84.401	0.027	0.02	0.021	0.019	84.4	0.009	0	-0.014	0.008	84.4	-0.009	-0.001	0.003	0.008	84.401	0	-0.006	0.017	0.01	84.4	-0.001	0.008	0	-0.009
84.6	0.003	0.012	0.01	0.016	84.6	0.001	0.016	0.012	0.016	84.6	-0.008	-0.011	-0.002	-0.022	84.601	0.023	0.023	0.024	0.014	84.601	0.002	-0.002	-0.005	-0.012	84.601	0.022	0.02	0.026	0.024	84.6	0.009	0	-0.014	0.005	84.6	-0.011	-0.004	0.006	0.005	84.601	-0.002	-0.008	0.015	0.011	84.6	0.002	0	0.007	-0.005
84.8	0.001	0.008	0.008	0.017	84.8	0.004	0.011	0.017	0.017	84.801	-0.006	-0.014	-0.004	-0.02	84.801	0.022	0.022	0.029	0.012	84.8	0	-0.005	-0.004	-0.011	84.801	0.024	0.025	0.022	0.019	84.8	0.007	0.003	-0.013	0.008	84.8	-0.008	-0.001	0.004	0.008	84.801	-0.003	-0.011	0.011	0.007	84.8	-0.001	0.004	0.01	-0.01
85	0.007	0.012	0.01	0.016	85	0	0.008	0.013	0.016	85	-0.006	-0.007	-0.006	-0.017	85	0.027	0.022	0.025	0.015	85	0.006	-0.002	0.002	-0.016	85	0.026	0.024	0.024	0.018	85.001	0.002	0.003	-0.009	0.005	85.001	-0.009	-0.003	0.003	0.005	85	-0.002	-0.007	0.012	0.004	85	-0.002	0.006	0.007	-0.009
85.2	0.002	0.008	0.009	0.011	85.2	0	0.014	0.013	0.011	85.2	-0.01	-0.011	-0.004	-0.016	85.2	0.023	0.022	0.026	0.016	85.2	0.002	-0.002	-0.002	-0.012	85.2	0.027	0.021	0.022	0.023	85.2	0.007	-0.005	-0.018	0.004	85.2	-0.013	-0.004	0.001	0.004	85.2	-0.001	-0.007	0.009	0.009	85.201	-0.002	0.004	0.006	-0.009
85.4	0.003	0.01	0.006	0.016	85.4	0	0.012	0.014	0.016	85.4	-0.003	-0.015	-0.004	-0.018	85.4	0.025	0.022	0.026	0.015	85.4	0.003	0	-0.007	-0.011	85.4	0.02	0.021	0.02	0.024	85.401	0.007	-0.001	-0.015	0.004	85.401	-0.008	-0.002	0.004	0.004	85.4	0.003	-0.004	0.014	0.008	85.4	0.004	0.002	0.003	-0.009
85.601	-0.001	0.01	0.012	0.017	85.601	0	0.012	0.015	0.017	85.601	-0.004	-0.011	-0.008	-0.02	85.6	0.022	0.019	0.028	0.016	85.6	0	-0.007	-0.001	-0.01	85.6	0.022	0.021	0.025	0.023	85.6	0.008	0	-0.013	0.002	85.6	-0.01	-0.007	0.002	0.002	85.6	0	-0.006	0.015	0.009	85.6	0	0.001	0.004	-0.009
85.8	0.006	0.008	0.011	0.017	85.8	0	0.009	0.016	0.017	85.8	-0.004	-0.013	-0.004	-0.02	85.8	0.025	0.021	0.027	0.011	85.8	-0.002	-0.006	-0.004	-0.012	85.8	0.026	0.025	0.019	0.021	85.8	0.007	-0.001	-0.017	0.001	85.8	-0.008	0.001	0.005	0.001	85.801	-0.003	-0.004	0.013	0.007	85.8	0.003	0.001	0.006	-0.01
86.001	0.005	0.008	0.008	0.021	86.001	-0.001	0.011	0.016	0.021	86	-0.005	-0.01	-0.008	-0.019	86	0.025	0.02	0.029	0.015	86	0.005	-0.005	-0.002	-0.012	86	0.023	0.021	0.021	0.02	86	0.009	0.001	-0.011	0.003	86	-0.01	-0.003	0.002	0.003	86.001	-0.001	-0.006	0.008	0.011	86.001	-0.001	0.003	0.008	-0.008
86.201	0.005	0.01	0.013	0.021	86.201	0.002	0.013	0.012	0.021	86.2	-0.01	-0.011	-0.004	-0.019	86.2	0.021	0.022	0.026	0.015	86.201	0.005	-0.001	-0.002	-0.013	86.2	0.026	0.021	0.024	0.023	86.2	0.007	0.002	-0.016	0	86.2	-0.009	-0.002	0.004	0	86.2	0.002	-0.005	0.01	0.01	86.2	0.001	0.002	0.001	-0.005
86.401	0.002	0.01	0.009	0.014	86.401	0.003	0.01	0.014	0.014	86.4	-0.011	-0.01	-0.008	-0.021	86.4	0.025	0.024	0.026	0.013	86.401	-0.002	-0.003	-0.002	-0.011	86.4	0.023	0.024	0.022	0.02	86.4	0.008	-0.001	-0.014	0.002	86.4	-0.008	-0.001	0	0.002	86.4	-0.001	-0.003	0.011	0.009	86.401	0	0.003	0.005	-0.011
86.6	0.004	0.014	0.008	0.012	86.6	0.001	0.012	0.011	0.012	86.601	-0.005	-0.015	-0.006	-0.021	86.6	0.024	0.02	0.03	0.015	86.601	-0.001	0	-0.004	-0.012	86.6	0.027	0.021	0.024	0.019	86.601	0.006	0.001	-0.013	0.003	86.601	-0.006	-0.004	0.001	0.003	86.601	0.002	-0.008	0.011	0.006	86.6	-0.002	0.003	0.006	-0.013
86.8	0.001	0.012	0.008	0.019	86.8	-0.003	0.011	0.013	0.019	86.8	-0.006	-0.01	-0.007	-0.017	86.8	0.023	0.016	0.029	0.016	86.8	0.002	-0.004	-0.005	-0.012	86.8	0.024	0.023	0.022	0.02	86.8	0.008	0.002	-0.016	0	86.8	-0.009	-0.002	0.004	0	86.8	0	-0.005	0.013	0.006	86.801	-0.004	0.003	0.006	-0.011
87	0.006	0.01	0.005	0.018	87	-0.003	0.011	0.014	0.018	87	-0.008	-0.015	-0.007	-0.018	87.001	0.021	0.022	0.027	0.019	87.001	0.004	-0.004	0	-0.008	87.001	0.025	0.021	0.022	0.019	87	0.011	-0.004	-0.014	0.004	87	-0.01	0.001	0	0.004	87.001	0.001	-0.004	0.011	0.013	87	-0.001	0.006	0.007	-0.008
87.201	0.004	0.009	0.007	0.018	87.201	-0.003	0.014	0.014	0.018	87.2	-0.005	-0.012	-0.007	-0.02	87.2	0.029	0.017	0.029	0.011	87.2	0.007	-0.007	0	-0.01	87.2	0.023	0.021	0.023	0.022	87.202	0.006	-0.002	-0.013	0.003	87.202	-0.009	-0.001	0.004	0.003	87.201	0	-0.004	0.013	0.008	87.2	-0.003	-0.001	0.006	-0.007
87.4	0.001	0.014	0.006	0.017	87.4	0.003	0.013	0.012	0.017	87.401	-0.011	-0.009	-0.004	-0.019	87.4	0.022	0.022	0.025	0.01	87.401	0.002	-0.002	0.003	-0.012	87.4	0.025	0.025	0.022	0.017	87.401	0.006	0.002	-0.011	0.003	87.401	-0.009	-0.003	0.007	0.003	87.401	-0.001	-0.01	0.013	0.008	87.4	-0.001	0.008	0.002	-0.007
87.6	0.009	0.015	0.011	0.018	87.6	0	0.01	0.014	0.018	87.6	-0.007	-0.013	-0.009	-0.021	87.6	0.022	0.019	0.03	0.013	87.6	0.003	-0.007	-0.001	-0.011	87.6	0.023	0.026	0.023	0.02	87.601	0.006	0	-0.012	0.006	87.601	-0.007	-0.004	0.002	0.006	87.601	0.002	-0.007	0.012	0.008	87.6	-0.001	0.002	0.003	-0.006
87.8	0.001	0.013	0.011	0.017	87.8	0.002	0.009	0.014	0.017	87.801	-0.009	-0.013	-0.01	-0.017	87.8	0.025	0.018	0.025	0.015	87.8	0.003	-0.008	-0.006	-0.009	87.8	0.022	0.023	0.022	0.02	87.8	0.006	0.001	-0.012	0.002	87.8	-0.008	-0.009	0.001	0.002	87.8	0.002	-0.008	0.008	0.005	87.8	0.001	0.003	0.005	-0.009
88	0.005	0.013	0.009	0.018	88	0.002	0.013	0.013	0.018	88.001	-0.006	-0.013	-0.009	-0.018	88.001	0.021	0.023	0.028	0.01	88	0.006	-0.006	0.001	-0.013	88.001	0.027	0.024	0.021	0.019	88.001	0.006	0	-0.014	0.004	88.001	-0.01	-0.005	0.004	0.004	88	0.004	-0.006	0.009	0.009	88	0	0	0.005	-0.013
88.2	0.002	0.01	0.011	0.017	88.2	0.003	0.013	0.016	0.017	88.201	-0.008	-0.014	-0.006	-0.018	88.2	0.03	0.02	0.028	0.013	88.201	0.001	-0.004	-0.001	-0.014	88.2	0.028	0.022	0.024	0.021	88.2	0.01	0.003	-0.017	0.003	88.2	-0.014	-0.004	0.004	0.003	88.201	0.001	-0.006	0.01	0.008	88.201	-0.003	0.005	0.007	-0.011
88.401	0.003	0.014	0.008	0.02	88.401	0	0.008	0.018	0.02	88.4	-0.002	-0.01	-0.008	-0.017	88.401	0.023	0.024	0.028	0.016	88.4	0.003	-0.004	-0.003	-0.013	88.401	0.027	0.021	0.024	0.019	88.4	0.007	0.002	-0.013	0.002	88.4	-0.011	-0.007	0.005	0.002	88.4	0	-0.004	0.011	0.011	88.4	-0.001	0.004	0.01	-0.009
88.601	0.002	0.012	0.009	0.018	88.601	0.001	0.01	0.017	0.018	88.6	-0.004	-0.015	-0.007	-0.022	88.6	0.024	0.02	0.026	0.012	88.6	0.004	-0.008	-0.003	-0.014	88.6	0.022	0.023	0.018	0.021	88.6	0.005	-0.004	-0.013	-0.001	88.6	-0.009	-0.002	0.002	-0.001	88.601	0.001	-0.004	0.012	0.009	88.6	-0.001	0.004	0.006	-0.01
88.8	0.003	0.012	0.008	0.018	88.8	0.005	0.016	0.013	0.018	88.8	-0.012	-0.008	-0.008	-0.025	88.8	0.024	0.018	0.024	0.012	88.8	0.002	-0.008	-0.002	-0.012	88.8	0.025	0.021	0.021	0.022	88.801	0.004	-0.002	-0.012	0	88.801	-0.01	-0.004	0	0	88.8	0.005	-0.009	0.007	0.006	88.8	-0.002	0.004	0	-0.01
89.001	0.003	0.012	0.006	0.018	89.001	-0.004	0.009	0.017	0.018	89.001	-0.006	-0.012	-0.008	-0.017	89	0.023	0.018	0.027	0.013	89	0.005	-0.009	-0.003	-0.014	89	0.019	0.019	0.027	0.02	89	0.005	-0.001	-0.015	0	89	-0.01	-0.002	0	0	89.001	0	-0.006	0.012	0.006	89.001	-0.002	0.006	0.004	-0.009
89.2	0.005	0.008	0.009	0.015	89.2	0.001	0.014	0.011	0.015	89.201	-0.005	-0.011	-0.005	-0.017	89.2	0.019	0.018	0.029	0.014	89.201	0.005	-0.004	-0.001	-0.012	89.2	0.029	0.024	0.024	0.018	89.2	0.002	0.002	-0.011	0	89.2	-0.007	0	0.001	0	89.2	0	-0.004	0.016	0.007	89.201	-0.002	0.003	0.009	-0.008
89.4	0.004	0.011	0.01	0.018	89.4	0	0.01	0.016	0.018	89.4	-0.008	-0.015	-0.009	-0.018	89.4	0.029	0.022	0.023	0.017	89.4	0	-0.006	-0.002	-0.011	89.4	0.026	0.023	0.02	0.022	89.4	0.007	0.003	-0.013	0.008	89.4	-0.009	-0.001	0.004	0.008	89.4	-0.002	-0.01	0.008	0.003	89.401	-0.002	0.002	0.005	-0.006
89.6	0.005	0.013	0.006	0.018	89.6	0.001	0.014	0.016	0.018	89.6	-0.008	-0.009	-0.006	-0.019	89.6	0.022	0.018	0.028	0.016	89.6	0	-0.007	0	-0.011	89.6	0.027	0.026	0.024	0.021	89.6	0.01	0.002	-0.01	-0.001	89.6	-0.011	-0.001	0.003	-0.001	89.601	0	-0.007	0.012	0.007	89.6	-0.002	0.004	0.004	-0.008
89.8	0.002	0.009	0.007	0.015	89.8	-0.002	0.011	0.017	0.015	89.801	-0.008	-0.014	-0.006	-0.017	89.8	0.026	0.024	0.029	0.011	89.8	0.002	-0.005	-0.001	-0.013	89.8	0.027	0.025	0.019	0.02	89.8	0.009	0	-0.013	0.004	89.8	-0.007	0	0.004	0.004	89.801	0.001	-0.007	0.014	0.008	89.801	0.004	0.006	0.005	-0.012
90	0.002	0.011	0.009	0.016	90	0.003	0.01	0.015	0.016	90	-0.007	-0.013	-0.006	-0.018	90	0.022	0.022	0.029	0.01	90.001	0.001	-0.002	-0.001	-0.011	90	0.028	0.025	0.02	0.016	90	0.009	-0.001	-0.011	-0.001	90	-0.011	-0.006	0.003	-0.001	90.001	0.004	-0.005	0.01	0.012	90	0.002	0.005	0.004	-0.007
90.201	0.001	0.008	0.008	0.018	90.201	0.003	0.007	0.013	0.018	90.2	-0.005	-0.012	-0.008	-0.021	90.2	0.027	0.02	0.026	0.013	90.201	0.001	-0.006	0.001	-0.013	90.2	0.025	0.025	0.024	0.022	90.2	0.005	0.003	-0.015	0.002	90.2	-0.005	0.001	0.003	0.002	90.201	0	-0.005	0.011	0.003	90.2	-0.001	0.004	0.003	-0.004
90.4	0.003	0.008	0.005	0.02	90.4	0	0.01	0.013	0.02	90.401	-0.007	-0.012	-0.004	-0.02	90.401	0.024	0.021	0.026	0.018	90.401	0.004	-0.004	-0.003	-0.013	90.401	0.024	0.021	0.022	0.019	90.4	0.006	-0.004	-0.015	0.003	90.4	-0.011	-0.004	0	0.003	90.4	-0.002	-0.005	0.012	0.004	90.4	0	0.003	0.002	-0.009
90.6	0.004	0.011	0.013	0.016	90.6	0.002	0.011	0.015	0.016	90.601	-0.005	-0.015	-0.007	-0.016	90.6	0.024	0.019	0.026	0.014	90.6	0	-0.003	-0.001	-0.012	90.6	0.022	0.022	0.019	0.018	90.6	0.003	0	-0.013	0.001	90.6	-0.011	-0.005	-0.001	0.001	90.6	-0.003	-0.008	0.013	0.005	90.6	0.003	0.004	0.005	-0.009
90.8	0.003	0.012	0.006	0.017	90.8	0.001	0.013	0.013	0.017	90.8	-0.008	-0.008	-0.005	-0.02	90.801	0.026	0.02	0.03	0.016	90.801	0	-0.005	-0.007	-0.011	90.801	0.024	0.02	0.025	0.023	90.8	0.009	0.001	-0.016	0.002	90.8	-0.01	-0.005	0.001	0.002	90.801	0	-0.006	0.015	0.006	90.801	-0.002	0.001	0.005	-0.01
91.001	0.003	0.009	0.008	0.019	91.001	-0.002	0.013	0.015	0.019	91.001	-0.011	-0.016	-0.006	-0.018	91.001	0.019	0.021	0.025	0.015	91.001	0.001	-0.005	-0.005	-0.016	91.001	0.022	0.021	0.022	0.022	91.001	0.006	0.001	-0.016	0.005	91.001	-0.012	-0.004	0	0.005	91.001	-0.006	-0.008	0.01	0.007	91	0	0.004	0.003	-0.01
91.201	0.001	0.008	0.009	0.019	91.201	0.002	0.01	0.011	0.019	91.201	-0.006	-0.013	-0.006	-0.022	91.2	0.025	0.018	0.028	0.014	91.201	0.001	-0.003	-0.001	-0.01	91.2	0.021	0.023	0.022	0.021	91.2	0.004	-0.003	-0.017	0.002	91.2	-0.009	-0.001	0.007	0.002	91.201	-0.001	-0.008	0.011	0.009	91.2	-0.002	0.004	0.003	-0.006
91.401	0.001	0.012	0.01	0.015	91.401	-0.001	0.012	0.015	0.015	91.4	-0.012	-0.012	-0.007	-0.019	91.4	0.022	0.017	0.025	0.016	91.401	0.002	-0.006	-0.005	-0.015	91.4	0.025	0.022	0.026	0.022	91.4	0.007	0	-0.015	0.004	91.4	-0.008	0	-0.001	0.004	91.401	0	-0.008	0.007	0.007	91.401	-0.002	0.005	0.004	-0.009
91.6	0.005	0.01	0.01	0.015	91.6	0.004	0.008	0.013	0.015	91.6	-0.007	-0.015	-0.005	-0.02	91.6	0.027	0.021	0.03	0.014	91.601	0.005	-0.006	-0.005	-0.014	91.6	0.026	0.021	0.027	0.023	91.6	0.008	-0.004	-0.012	-0.001	91.6	-0.006	-0.006	0.005	-0.001	91.601	0	-0.007	0.011	0.007	91.601	-0.002	0.003	0.005	-0.009
91.8	0.002	0.013	0.007	0.017	91.8	0.001	0.009	0.012	0.017	91.8	-0.009	-0.011	-0.008	-0.021	91.801	0.024	0.019	0.026	0.013	91.801	0.001	-0.001	-0.005	-0.012	91.801	0.02	0.022	0.024	0.017	91.801	0.008	0.001	-0.018	0.003	91.801	-0.008	-0.004	0.004	0.003	91.801	-0.003	-0.004	0.011	0.008	91.801	0.002	0.006	0.006	-0.006
92	0.003	0.013	0.009	0.015	92	0.001	0.012	0.012	0.015	92.001	-0.009	-0.014	-0.01	-0.021	92	0.025	0.02	0.026	0.011	92	0.003	-0.001	-0.005	-0.015	92	0.026	0.025	0.022	0.02	92.001	0.008	0.002	-0.013	0.001	92.001	-0.009	-0.005	0.003	0.001	92.001	-0.001	-0.011	0.012	0.009	92.001	-0.001	0.001	0.003	-0.011
92.2	0.005	0.009	0.008	0.019	92.2	0	0.011	0.01	0.019	92.2	-0.012	-0.013	-0.006	-0.018	92.2	0.026	0.018	0.027	0.013	92.2	0	0.002	-0.001	-0.013	92.2	0.022	0.023	0.023	0.021	92.201	0.004	0	-0.014	0.001	92.201	-0.006	-0.001	0.004	0.001	92.201	0.001	-0.006	0.011	0.01	92.2	-0.003	0.006	0.005	-0.009
92.401	0.003	0.007	0.005	0.016	92.401	0.002	0.012	0.016	0.016	92.4	-0.006	-0.011	-0.007	-0.021	92.4	0.021	0.018	0.028	0.015	92.4	0.004	-0.006	-0.006	-0.015	92.4	0.025	0.023	0.023	0.019	92.4	0.003	0	-0.017	0	92.4	-0.011	-0.002	0.005	0	92.401	-0.003	-0.009	0.009	0.012	92.4	0	0.004	0.005	-0.012
92.6	0.003	0.01	0.007	0.02	92.6	0	0.012	0.013	0.02	92.6	-0.008	-0.015	-0.004	-0.022	92.601	0.025	0.023	0.031	0.015	92.6	0.001	-0.006	-0.001	-0.015	92.601	0.023	0.022	0.023	0.021	92.601	0.004	0.002	-0.017	0.002	92.601	-0.012	-0.003	0.004	0.002	92.6	0.003	-0.003	0.007	0.01	92.6	0	0.004	0.005	-0.009
92.801	0.001	0.012	0.011	0.018	92.801	0	0.01	0.014	0.018	92.801	-0.008	-0.012	-0.008	-0.019	92.801	0.026	0.02	0.028	0.016	92.8	0.001	-0.004	-0.006	-0.008	92.801	0.025	0.02	0.023	0.019	92.801	0.006	-0.002	-0.016	0	92.801	-0.01	-0.004	0.004	0	92.8	0.001	-0.006	0.011	0.013	92.801	-0.001	0.006	0.005	-0.01
93	0.003	0.011	0.008	0.017	93	-0.001	0.014	0.012	0.017	93	-0.008	-0.015	-0.009	-0.02	93.001	0.026	0.017	0.026	0.015	93.001	0.007	-0.009	0	-0.012	93.001	0.024	0.018	0.023	0.017	93	0.003	0.002	-0.014	0	93	-0.01	-0.004	0.001	0	93	-0.003	-0.008	0.012	0.009	93.001	0.003	0.002	0.006	-0.01
93.2	0.002	0.005	0.01	0.017	93.2	0.001	0.009	0.016	0.017	93.2	-0.011	-0.013	-0.007	-0.022	93.2	0.02	0.021	0.026	0.012	93.2	0.002	-0.009	0.002	-0.016	93.2	0.026	0.019	0.026	0.02	93.2	0.007	0.002	-0.015	-0.001	93.2	-0.011	-0.004	0.004	-0.001	93.2	0	-0.004	0.008	0.001	93.2	0.001	0.008	0.006	-0.008
93.4	0.006	0.013	0.007	0.018	93.4	0.001	0.012	0.016	0.018	93.4	-0.007	-0.015	-0.01	-0.019	93.401	0.024	0.019	0.024	0.013	93.4	0.003	-0.006	-0.002	-0.009	93.401	0.025	0.024	0.023	0.019	93.4	0.008	-0.002	-0.015	-0.002	93.4	-0.01	0.001	0.006	-0.002	93.4	0.003	-0.005	0.01	0.006	93.401	-0.002	0.002	0.004	-0.007
93.601	0.003	0.005	0.007	0.017	93.601	0	0.013	0.014	0.017	93.601	-0.006	-0.013	-0.009	-0.022	93.6	0.018	0.022	0.023	0.015	93.6	0.002	-0.008	-0.005	-0.012	93.6	0.022	0.02	0.022	0.019	93.601	0.007	0.001	-0.015	0	93.601	-0.008	-0.008	0.002	0	93.601	-0.001	-0.008	0.011	0.007	93.6	-0.007	0.005	0.004	-0.011
93.8	0.001	0.008	0.007	0.016	93.8	0	0.014	0.012	0.016	93.8	-0.008	-0.014	-0.006	-0.019	93.8	0.025	0.015	0.027	0.012	93.801	0	-0.007	-0.004	-0.013	93.8	0.026	0.017	0.021	0.022	93.8	0.006	0	-0.014	0.003	93.8	-0.007	-0.003	0.003	0.003	93.801	-0.002	-0.006	0.015	0.005	93.8	0.002	0.005	0.007	-0.01
94.001	0.004	0.011	0.007	0.017	94.001	0.002	0.013	0.016	0.017	94	-0.008	-0.016	-0.008	-0.025	94	0.022	0.022	0.023	0.018	94.001	0.004	-0.004	-0.001	-0.011	94	0.025	0.022	0.018	0.023	94.001	0.003	-0.003	-0.014	0.001	94.001	-0.009	-0.005	0.006	0.001	94.001	0.004	-0.007	0.01	0.005	94	0.001	-0.001	0.006	-0.01
94.201	0.003	0.01	0.006	0.015	94.201	0.001	0.009	0.014	0.015	94.2	-0.01	-0.008	-0.004	-0.023	94.2	0.023	0.016	0.023	0.013	94.2	0	-0.011	0	-0.013	94.2	0.02	0.024	0.02	0.022	94.2	0.005	-0.001	-0.013	0.001	94.2	-0.009	-0.007	0.002	0.001	94.2	0	-0.01	0.012	0.003	94.2	-0.001	0.005	0.006	-0.014
94.4	0.002	0.006	0.008	0.015	94.4	0.003	0.009	0.013	0.015	94.4	-0.009	-0.013	-0.008	-0.019	94.401	0.023	0.021	0.03	0.016	94.401	0.003	-0.007	-0.005	-0.013	94.401	0.025	0.02	0.02	0.018	94.4	0.007	0	-0.017	0.001	94.4	-0.009	-0.004	0.001	0.001	94.4	-0.002	-0.004	0.012	0.007	94.4	-0.002	0.004	0.004	-0.01
94.6	0.003	0.008	0.01	0.016	94.6	-0.001	0.011	0.018	0.016	94.6	-0.008	-0.013	-0.008	-0.021	94.601	0.019	0.024	0.028	0.01	94.6	0.001	-0.006	-0.003	-0.016	94.601	0.024	0.02	0.021	0.021	94.6	0.009	-0.002	-0.016	0	94.6	-0.011	-0.005	0.001	0	94.601	0.001	-0.008	0.011	0.004	94.601	0	0.001	0.001	-0.01
94.801	0.004	0.013	0.009	0.018	94.801	-0.001	0.014	0.017	0.018	94.8	-0.006	-0.013	-0.009	-0.021	94.8	0.023	0.018	0.031	0.01	94.801	0	-0.004	0	-0.011	94.8	0.025	0.021	0.025	0.018	94.8	0.004	-0.002	-0.012	0.002	94.8	-0.011	-0.003	0.002	0.002	94.8	-0.003	-0.007	0.012	0.008	94.8	-0.004	-0.001	0.005	-0.01
95.001	0	0.008	0.008	0.015	95.001	-0.003	0.01	0.014	0.015	95.001	-0.01	-0.011	-0.006	-0.022	95	0.024	0.018	0.026	0.014	95	-0.001	-0.008	-0.005	-0.012	95	0.03	0.022	0.02	0.02	95	0.008	-0.001	-0.014	0.001	95	-0.009	-0.005	0.003	0.001	95	-0.001	-0.008	0.012	0.006	95	-0.005	0	0.005	-0.008
95.2	0.003	0.011	0.005	0.017	95.2	-0.002	0.009	0.015	0.017	95.2	-0.009	-0.014	-0.006	-0.023	95.2	0.023	0.022	0.028	0.015	95.2	0	-0.009	0	-0.014	95.2	0.026	0.026	0.021	0.02	95.201	0.01	0	-0.012	0.009	95.201	-0.008	-0.004	0.006	0.009	95.2	-0.002	-0.01	0.009	0.008	95.2	-0.001	0.001	0.006	-0.008
95.4	0.004	0.016	0.009	0.02	95.4	0.001	0.012	0.017	0.02	95.401	-0.01	-0.012	-0.006	-0.021	95.4	0.024	0.02	0.023	0.016	95.401	0.001	-0.006	-0.002	-0.011	95.4	0.025	0.021	0.025	0.02	95.4	0.013	-0.004	-0.013	0.005	95.4	-0.007	-0.005	-0.001	0.005	95.401	-0.001	-0.01	0.014	0.009	95.401	-0.004	0.003	0.006	-0.011
95.6	0.003	0.01	0.009	0.018	95.6	-0.001	0.011	0.016	0.018	95.6	-0.006	-0.015	-0.003	-0.018	95.6	0.023	0.019	0.03	0.015	95.6	0	-0.007	-0.001	-0.013	95.6	0.023	0.019	0.021	0.025	95.601	0.007	0.001	-0.014	0.002	95.601	-0.007	-0.004	0.004	0.002	95.6	0	-0.008	0.012	0.008	95.601	0.002	0.001	0.007	-0.013
95.8	0.004	0.009	0.005	0.016	95.8	0.003	0.011	0.014	0.016	95.8	-0.008	-0.011	-0.009	-0.024	95.8	0.021	0.021	0.029	0.015	95.8	0.002	-0.005	-0.004	-0.011	95.8	0.026	0.023	0.022	0.02	95.8	0.008	-0.001	-0.016	0.003	95.8	-0.01	-0.001	0.007	0.003	95.8	-0.002	-0.005	0.013	0.007	95.8	-0.004	0.002	0.001	-0.013
96.001	0.002	0.009	0.01	0.016	96.001	0.001	0.012	0.016	0.016	96.001	-0.007	-0.014	-0.004	-0.023	96	0.023	0.023	0.026	0.018	96	0.002	-0.006	-0.003	-0.012	96	0.026	0.023	0.023	0.021	96	0.01	-0.002	-0.012	0.006	96	-0.008	0	0.005	0.006	96	-0.002	-0.01	0.011	0.012	96	-0.001	0.002	0.007	-0.01
96.201	0.002	0.009	0.008	0.019	96.201	-0.002	0.011	0.015	0.019	96.201	-0.009	-0.011	-0.01	-0.022	96.2	0.022	0.021	0.027	0.017	96.2	0.001	-0.007	-0.003	-0.013	96.2	0.024	0.02	0.019	0.022	96.2	0.006	-0.005	-0.013	-0.001	96.2	-0.009	-0.004	0.005	-0.001	96.2	-0.003	-0.007	0.011	0.006	96.2	0	0.002	0.006	-0.008
96.4	0.002	0.014	0.008	0.014	96.4	0.002	0.014	0.015	0.014	96.401	-0.007	-0.013	-0.008	-0.024	96.401	0.022	0.022	0.031	0.016	96.401	-0.003	-0.01	-0.004	-0.014	96.401	0.024	0.023	0.025	0.019	96.4	0.005	0	-0.014	0.004	96.4	-0.009	-0.006	0	0.004	96.4	0	-0.004	0.012	0.006	96.4	-0.001	0.006	0.004	-0.006
96.601	0.002	0.014	0.007	0.018	96.601	0.002	0.01	0.016	0.018	96.601	-0.011	-0.012	-0.006	-0.022	96.601	0.026	0.018	0.025	0.012	96.601	0.002	-0.002	0	-0.009	96.601	0.026	0.026	0.024	0.024	96.601	0.006	0.002	-0.016	-0.001	96.601	-0.012	-0.003	0.008	-0.001	96.601	-0.001	-0.003	0.012	0.004	96.601	-0.004	0.001	0.007	-0.008
96.8	0	0.009	0.006	0.018	96.8	0.001	0.01	0.018	0.018	96.8	-0.006	-0.01	-0.007	-0.018	96.8	0.024	0.018	0.029	0.013	96.801	0.002	-0.006	-0.003	-0.012	96.8	0.027	0.022	0.019	0.02	96.8	0.008	-0.003	-0.008	-0.001	96.8	-0.008	-0.006	0.001	-0.001	96.8	-0.001	-0.006	0.015	0.011	96.801	0	0.006	0.004	-0.012
97	0.003	0.01	0.006	0.019	97	0.001	0.013	0.011	0.019	97	-0.006	-0.009	-0.011	-0.02	97	0.025	0.019	0.022	0.012	97	0	-0.003	-0.003	-0.012	97	0.028	0.02	0.022	0.02	97	0.009	-0.003	-0.013	-0.002	97	-0.01	-0.008	0.004	-0.002	97	-0.001	-0.007	0.013	0.004	97	0.001	0	0.004	-0.008
97.2	0.001	0.008	0.006	0.018	97.2	0.001	0.008	0.017	0.018	97.2	-0.007	-0.015	-0.008	-0.018	97.201	0.023	0.022	0.028	0.013	97.2	-0.002	-0.005	-0.001	-0.011	97.201	0.022	0.024	0.02	0.019	97.2	0	-0.001	-0.011	-0.002	97.2	-0.01	-0.002	0.004	-0.002	97.2	-0.001	-0.012	0.014	0.011	97.201	0.001	0.004	0.003	-0.009
97.401	0.002	0.009	0.009	0.016	97.401	0.002	0.011	0.015	0.016	97.401	-0.007	-0.015	-0.009	-0.019	97.4	0.027	0.021	0.028	0.012	97.4	-0.001	-0.008	-0.004	-0.014	97.4	0.024	0.017	0.024	0.021	97.401	0.009	0.001	-0.014	0.003	97.401	-0.012	-0.002	0.007	0.003	97.4	0.001	-0.007	0.01	0.007	97.4	0.001	0.004	0.007	-0.011
97.601	0	0.01	0.009	0.016	97.601	-0.001	0.011	0.015	0.016	97.601	-0.003	-0.012	-0.008	-0.022	97.6	0.022	0.02	0.026	0.013	97.6	-0.001	-0.005	-0.004	-0.014	97.6	0.025	0.023	0.02	0.02	97.601	0.009	0	-0.014	0.004	97.601	-0.009	-0.005	0.004	0.004	97.602	-0.002	-0.01	0.012	0.007	97.6	-0.001	0.005	0.006	-0.012
97.8	0	0.011	0.01	0.013	97.8	0.002	0.009	0.012	0.013	97.8	-0.012	-0.014	-0.002	-0.021	97.8	0.025	0.019	0.024	0.012	97.801	-0.001	-0.007	-0.003	-0.014	97.8	0.021	0.022	0.022	0.019	97.801	0.005	0.001	-0.012	0.002	97.801	-0.008	-0.003	0.005	0.002	97.8	-0.001	-0.008	0.014	0.011	97.8	-0.001	0.005	0.004	-0.01
98.001	0.001	0.013	0.008	0.021	98.001	-0.003	0.008	0.014	0.021	98	-0.012	-0.015	-0.008	-0.021	98	0.025	0.02	0.029	0.014	98	0.001	-0.002	-0.002	-0.011	98	0.023	0.022	0.021	0.018	98	0.006	-0.001	-0.013	-0.001	98	-0.015	-0.005	0	-0.001	98.001	0.003	-0.006	0.009	0.008	98	0	-0.001	0.002	-0.01
98.201	0	0.012	0.003	0.015	98.201	0.005	0.01	0.009	0.015	98.2	-0.009	-0.012	-0.006	-0.023	98.201	0.024	0.02	0.03	0.012	98.2	-0.001	-0.007	-0.004	-0.009	98.201	0.022	0.025	0.023	0.019	98.2	0.008	-0.002	-0.016	0.001	98.2	-0.008	-0.003	0.001	0.001	98.2	0.003	-0.007	0.012	0.009	98.201	0	0.003	0.006	-0.012
98.4	0.001	0.009	0.01	0.018	98.4	-0.001	0.01	0.013	0.018	98.401	-0.008	-0.013	-0.009	-0.024	98.4	0.024	0.021	0.025	0.014	98.401	0.004	-0.005	-0.006	-0.012	98.4	0.025	0.024	0.024	0.019	98.4	0.01	0	-0.017	-0.003	98.4	-0.009	-0.001	0.005	-0.003	98.401	-0.001	-0.007	0.013	0.008	98.401	-0.003	0.002	0.002	-0.008
98.601	0.004	0.01	0.01	0.017	98.601	-0.001	0.006	0.015	0.017	98.601	-0.009	-0.013	-0.006	-0.021	98.601	0.02	0.018	0.026	0.017	98.601	0.003	-0.011	-0.003	-0.013	98.601	0.022	0.023	0.024	0.022	98.6	0.007	-0.004	-0.018	-0.002	98.6	-0.011	0	0.001	-0.002	98.601	0.001	-0.009	0.013	0.004	98.601	0.001	0.005	0.004	-0.011
98.8	0	0.012	0.01	0.017	98.8	0.002	0.007	0.016	0.017	98.801	-0.006	-0.012	-0.008	-0.017	98.8	0.021	0.019	0.025	0.016	98.8	0	-0.007	-0.002	-0.01	98.8	0.027	0.019	0.022	0.021	98.8	0.005	-0.002	-0.017	0.002	98.8	-0.01	-0.005	0.005	0.002	98.8	0	-0.008	0.009	0.007	98.8	-0.003	0.004	0.003	-0.011
99	0.003	0.012	0.011	0.014	99	-0.001	0.013	0.014	0.014	99	-0.003	-0.015	-0.005	-0.022	99	0.024	0.019	0.027	0.016	99.001	0.001	-0.001	-0.001	-0.01	99	0.023	0.017	0.02	0.018	99.001	0.006	-0.003	-0.016	0	99.001	-0.008	-0.004	0.004	0	99.009	0.001	-0.011	0.01	0.006	99	0	0.007	0.002	-0.014
99.2	0	0.007	0.007	0.018	99.2	-0.001	0.012	0.013	0.018	99.201	-0.007	-0.018	-0.008	-0.021	99.2	0.024	0.021	0.027	0.018	99.2	0.002	-0.002	0	-0.014	99.2	0.025	0.019	0.021	0.023	99.201	0.008	0	-0.017	-0.001	99.201	-0.006	-0.001	0.004	-0.001	99.201	0.002	-0.008	0.01	0.009	99.201	-0.005	0.003	0.004	-0.009
99.401	0.004	0.009	0.008	0.015	99.401	-0.001	0.016	0.015	0.015	99.4	-0.006	-0.01	-0.009	-0.024	99.4	0.021	0.019	0.023	0.013	99.401	0.001	-0.005	-0.001	-0.013	99.4	0.026	0.02	0.022	0.02	99.4	0.006	0.002	-0.015	0.003	99.4	-0.012	-0.005	0.003	0.003	99.401	-0.002	-0.005	0.006	0.006	99.4	-0.003	0.002	0.004	-0.008
99.602	0.003	0.011	0.006	0.016	99.602	0.004	0.013	0.015	0.016	99.6	-0.005	-0.014	-0.005	-0.022	99.6	0.022	0.021	0.026	0.015	99.6	0.002	-0.005	-0.004	-0.013	99.6	0.026	0.02	0.023	0.024	99.6	0.009	0.002	-0.015	-0.002	99.6	-0.011	-0.005	0.004	-0.002	99.6	0	-0.009	0.009	0.004	99.601	-0.002	0.006	0.004	-0.011
99.8	0.003	0.012	0.007	0.016	99.8	0.003	0.013	0.011	0.016	99.8	-0.006	-0.015	-0.006	-0.022	99.8	0.027	0.021	0.025	0.015	99.801	0	-0.007	-0.006	-0.013	99.8	0.024	0.022	0.021	0.022	99.8	0.008	-0.003	-0.014	0	99.8	-0.01	-0.004	0.003	0	99.8	0	-0.007	0.009	0.007	99.8	0.002	0.003	0.004	-0.009
100	0.008	0.007	0.01	0.02	100	-0.001	0.006	0.009	0.02	100	-0.009	-0.017	-0.014	-0.024	100	0.031	0.023	0.023	0.011	100.001	0.001	-0.006	-0.006	-0.018	100	0.02	0.021	0.026	0.022	100	0.011	0.001	-0.013	0.004	100	-0.008	-0.007	0.003	0.004	100	-0.003	-0.009	0.009	0	100	0.002	0.006	0.007	-0.003
100.2	0.004	0.009	0.005	0.016	100.2	-0.01	0.002	0.014	0.016	100.201	-0.01	-0.017	-0.009	-0.024	100.2	0.028	0.019	0.023	0.011	100.201	-0.001	-0.011	-0.009	-0.02	100.2	0.019	0.021	0.024	0.022	100.2	0.011	-0.001	-0.016	0.001	100.2	-0.015	-0.005	0	0.001	100.2	0.002	-0.011	0.005	0.008	100.201	0.002	0.006	0.002	-0.008
100.401	0.007	0.012	0.001	0.018	100.401	-0.009	0.005	0.009	0.018	100.4	-0.008	-0.019	-0.012	-0.024	100.401	0.028	0.019	0.02	0.011	100.402	0	-0.011	-0.004	-0.019	100.401	0.015	0.017	0.021	0.026	100.4	0.011	-0.005	-0.017	-0.001	100.4	-0.014	-0.008	0.002	-0.001	100.4	-0.001	-0.011	0.007	0.01	100.401	0.002	0.007	0.002	-0.004
100.6	0.006	0.007	0.006	0.017	100.6	-0.005	0.001	0.011	0.017	100.601	-0.01	-0.019	-0.01	-0.024	100.6	0.025	0.02	0.021	0.008	100.602	-0.003	-0.013	-0.004	-0.018	100.6	0.02	0.022	0.02	0.019	100.601	0.01	0.002	-0.019	-0.002	100.601	-0.007	-0.01	0.005	-0.002	100.601	0.001	-0.011	0.005	0.002	100.601	0.003	0.006	0.004	-0.007
100.8	0.003	0.009	0.006	0.015	100.8	-0.006	0.002	0.009	0.015	100.8	-0.013	-0.02	-0.014	-0.025	100.801	0.032	0.016	0.02	0.012	100.801	0	-0.007	-0.008	-0.017	100.801	0.021	0.021	0.021	0.022	100.801	0.009	0	-0.017	0	100.801	-0.015	-0.006	-0.003	0	100.8	0	-0.01	0.006	0.005	100.801	0.004	0.001	-0.001	-0.01
101	0.007	0.009	0.007	0.015	101	-0.007	0.009	0.012	0.015	101.001	-0.013	-0.019	-0.012	-0.025	101	0.027	0.017	0.024	0.008	101.002	0	-0.007	-0.007	-0.018	101	0.02	0.017	0.021	0.025	101	0.007	0.003	-0.017	-0.001	101	-0.014	-0.007	-0.001	-0.001	101.001	0.004	-0.011	0.008	0.004	101	0.005	0.006	0.002	-0.008
101.201	0.006	0.012	0.005	0.017	101.201	-0.013	0.002	0.007	0.017	101.2	-0.01	-0.016	-0.013	-0.026	101.2	0.027	0.021	0.023	0.008	101.202	0	-0.01	-0.008	-0.017	101.2	0.021	0.019	0.022	0.019	101.2	0.006	0.001	-0.018	-0.001	101.2	-0.014	-0.007	0.003	-0.001	101.2	-0.002	-0.013	0.008	0.011	101.201	0.004	0.004	0.002	-0.009
101.4	0.004	0.009	0.007	0.017	101.4	-0.01	0.004	0.009	0.017	101.4	-0.01	-0.02	-0.013	-0.026	101.401	0.028	0.016	0.023	0.01	101.402	-0.001	-0.014	-0.004	-0.02	101.401	0.023	0.017	0.025	0.021	101.401	0.01	-0.004	-0.016	0.003	101.401	-0.014	-0.007	-0.002	0.003	101.401	-0.001	-0.01	0.009	0.01	101.4	0.001	0.006	0.003	-0.013
101.601	0.006	0.013	0.004	0.016	101.601	-0.007	0.003	0.009	0.016	101.6	-0.013	-0.019	-0.011	-0.021	101.601	0.028	0.017	0.023	0.006	101.602	-0.002	-0.015	-0.009	-0.019	101.601	0.018	0.02	0.023	0.023	101.6	0.01	-0.001	-0.019	0.001	101.6	-0.016	-0.005	-0.001	0.001	101.6	-0.005	-0.011	0.006	0.006	101.601	0.001	0.006	0.001	-0.012
101.801	0.006	0.009	0.004	0.015	101.801	-0.007	0.004	0.01	0.015	101.801	-0.01	-0.02	-0.013	-0.027	101.801	0.027	0.022	0.022	0.009	101.802	-0.002	-0.012	-0.005	-0.015	101.801	0.019	0.02	0.021	0.019	101.801	0.008	-0.003	-0.02	0.004	101.801	-0.017	-0.007	0.004	0.004	101.8	-0.003	-0.012	0.01	0.007	101.8	-0.002	0.004	0.004	-0.012
102.001	0.004	0.004	0	0.02	102.001	-0.009	0.003	0.011	0.02	102	-0.01	-0.021	-0.014	-0.025	102	0.028	0.021	0.019	0.005	102.001	0	-0.008	-0.008	-0.02	102	0.019	0.021	0.025	0.021	102	0.006	0.002	-0.025	0	102	-0.013	-0.006	-0.002	0	102	-0.001	-0.008	0.01	0.003	102.001	0.002	0.002	-0.001	-0.01
102.2	0.003	0.012	0.004	0.015	102.2	-0.005	0.003	0.007	0.015	102.201	-0.012	-0.017	-0.013	-0.026	102.201	0.021	0.02	0.025	0	102.201	-0.001	-0.008	-0.007	-0.016	102.201	0.016	0.021	0.025	0.019	102.2	0.01	0.002	-0.02	-0.004	102.2	-0.015	-0.009	-0.004	-0.004	102.2	-0.006	-0.011	0.006	0.006	102.2	0.003	0.007	-0.001	-0.009
102.401	0.001	0.004	0.004	0.019	102.401	-0.011	0.003	0.01	0.019	102.401	-0.01	-0.024	-0.018	-0.025	102.4	0.027	0.019	0.021	0.007	102.401	0.003	-0.007	-0.008	-0.022	102.4	0.017	0.017	0.021	0.017	102.4	0.008	-0.001	-0.019	0	102.4	-0.01	-0.008	-0.003	0	102.4	-0.002	-0.009	0.008	0.008	102.401	0.002	0.003	0.004	-0.008
102.6	0.007	0.012	0.008	0.019	102.6	-0.007	0.002	0.012	0.019	102.6	-0.013	-0.016	-0.013	-0.029	102.6	0.03	0.015	0.019	0.007	102.601	0.002	-0.01	-0.009	-0.021	102.6	0.022	0.017	0.021	0.022	102.601	0.008	-0.001	-0.02	-0.001	102.601	-0.018	-0.006	-0.001	-0.001	102.601	-0.003	-0.012	0.009	0.005	102.6	0.003	0.004	-0.001	-0.01
102.801	0.003	0.014	0.002	0.014	102.801	-0.01	-0.001	0.011	0.014	102.8	-0.011	-0.017	-0.015	-0.026	102.8	0.025	0.016	0.02	0.007	102.802	0	-0.009	-0.008	-0.018	102.8	0.018	0.017	0.022	0.018	102.8	0.012	-0.004	-0.018	0.004	102.8	-0.014	-0.01	0.001	0.004	102.801	-0.002	-0.009	0.008	0.004	102.801	0.005	0.004	0.002	-0.013
103	0.004	0.01	0.004	0.016	103	-0.009	0.003	0.006	0.016	103	-0.014	-0.017	-0.011	-0.023	103.001	0.027	0.017	0.019	0.007	103.001	0.001	-0.013	-0.008	-0.018	103.001	0.018	0.023	0.023	0.018	103	0.006	-0.003	-0.022	-0.001	103	-0.013	-0.011	-0.002	-0.001	103.001	-0.001	-0.012	0.004	0.008	103	0.005	0.006	0.002	-0.013
103.2	0.006	0.005	0.008	0.021	103.2	-0.007	0.004	0.004	0.021	103.2	-0.011	-0.02	-0.014	-0.026	103.2	0.026	0.018	0.018	0.008	103.202	-0.002	-0.011	-0.006	-0.022	103.2	0.019	0.019	0.021	0.018	103.2	0.006	0.002	-0.019	0	103.2	-0.018	-0.009	-0.003	0	103.2	-0.002	-0.013	0.011	0.004	103.2	0.001	0.003	0.001	-0.01
103.401	0.003	0.009	0.004	0.017	103.401	-0.007	0.004	0.009	0.017	103.4	-0.009	-0.018	-0.013	-0.027	103.4	0.024	0.015	0.018	0.009	103.402	0.003	-0.009	-0.008	-0.02	103.4	0.018	0.017	0.02	0.024	103.4	0.008	-0.003	-0.018	-0.005	103.4	-0.014	-0.009	-0.001	-0.005	103.4	-0.002	-0.011	0.005	0.005	103.4	0.003	0.005	0.001	-0.008
103.6	0.006	0.012	0.005	0.015	103.6	-0.007	0.002	0.011	0.015	103.601	-0.01	-0.018	-0.011	-0.029	103.6	0.027	0.018	0.022	0.007	103.602	0.001	-0.011	-0.006	-0.02	103.6	0.019	0.017	0.021	0.018	103.6	0.011	-0.006	-0.019	-0.001	103.6	-0.011	-0.009	-0.005	-0.001	103.601	-0.004	-0.011	0.004	0.01	103.601	0.001	0.002	0.001	-0.011
103.801	0.007	0.009	0.006	0.017	103.801	-0.007	0.007	0.006	0.017	103.8	-0.013	-0.021	-0.011	-0.027	103.801	0.023	0.016	0.021	0.005	103.802	0.003	-0.01	-0.003	-0.015	103.801	0.016	0.02	0.021	0.019	103.8	0.006	-0.003	-0.02	-0.001	103.8	-0.016	-0.01	-0.005	-0.001	103.801	-0.001	-0.011	0.005	0.005	103.8	-0.001	0.007	-0.001	-0.006
104	0.003	0.01	0.002	0.023	104	-0.006	0.004	0.013	0.023	104.001	-0.009	-0.023	-0.011	-0.023	104.001	0.028	0.02	0.023	0.005	104.002	0	-0.008	-0.011	-0.021	104.001	0.017	0.019	0.02	0.016	104	0.009	-0.001	-0.019	-0.004	104	-0.016	-0.009	-0.006	-0.004	104	-0.005	-0.013	0.005	0.006	104.001	0.003	0.001	-0.002	-0.007
104.201	0.003	0.013	0.003	0.018	104.201	-0.007	0.005	0.011	0.018	104.2	-0.017	-0.024	-0.014	-0.027	104.201	0.026	0.02	0.021	0.004	104.201	-0.002	-0.013	-0.011	-0.023	104.201	0.019	0.023	0.02	0.023	104.2	0.009	-0.002	-0.018	0	104.2	-0.014	-0.005	-0.003	0	104.2	-0.005	-0.008	0.007	0.006	104.201	0.005	0.002	-0.001	-0.008
104.401	0.009	0.015	0.003	0.016	104.401	-0.007	0.004	0.008	0.016	104.401	-0.015	-0.021	-0.019	-0.026	104.4	0.022	0.019	0.025	0.008	104.402	0.001	-0.011	-0.01	-0.018	104.4	0.019	0.017	0.026	0.021	104.401	0.007	-0.003	-0.021	0.004	104.401	-0.015	-0.013	-0.005	0.004	104.401	0	-0.01	0.007	0.006	104.4	0.002	0.002	0.003	-0.008
104.601	0.004	0.009	0.007	0.017	104.601	-0.009	0.007	0.012	0.017	104.6	-0.016	-0.023	-0.014	-0.03	104.601	0.026	0.016	0.02	0.006	104.602	-0.001	-0.014	-0.007	-0.021	104.601	0.018	0.016	0.023	0.023	104.6	0.006	0	-0.022	-0.001	104.6	-0.014	-0.007	-0.003	-0.001	104.601	-0.001	-0.012	0.008	0.009	104.601	0.004	0.003	-0.001	-0.011
104.8	0.003	0.011	0.005	0.018	104.8	-0.009	0.003	0.009	0.018	104.801	-0.012	-0.021	-0.014	-0.027	104.8	0.024	0.019	0.02	0.007	104.802	0.004	-0.011	-0.007	-0.018	104.8	0.019	0.018	0.021	0.016	104.801	0.011	0.001	-0.022	-0.004	104.801	-0.019	-0.011	0.001	-0.004	104.8	0.001	-0.011	0.007	0.003	104.8	0.002	0.002	0.001	-0.008
105	0.007	0.012	0.008	0.016	105	-0.008	0.004	0.009	0.016	105	-0.011	-0.018	-0.007	-0.028	105	0.028	0.019	0.022	0.004	105.001	-0.002	-0.014	-0.01	-0.018	105	0.018	0.018	0.022	0.017	105	0.008	-0.001	-0.02	0.001	105	-0.013	-0.01	-0.007	0.001	105	-0.003	-0.008	0.008	0.005	105.001	0.001	0.005	0.001	-0.014
105.201	0.007	0.007	0.008	0.017	105.201	-0.01	0.004	0.01	0.017	105.2	-0.016	-0.021	-0.012	-0.028	105.2	0.025	0.018	0.022	0.004	105.201	0.002	-0.011	-0.01	-0.02	105.2	0.012	0.016	0.02	0.02	105.201	0.011	-0.005	-0.02	0.004	105.201	-0.012	-0.01	-0.003	0.004	105.201	-0.001	-0.01	0.008	0.002	105.2	-0.001	0.004	-0.001	-0.012
105.401	0.009	0.006	0.008	0.019	105.401	-0.006	0.003	0.012	0.019	105.4	-0.011	-0.017	-0.014	-0.029	105.401	0.026	0.017	0.021	0.004	105.401	0	-0.011	-0.005	-0.02	105.401	0.014	0.02	0.024	0.021	105.4	0.012	-0.003	-0.02	-0.002	105.4	-0.014	-0.01	-0.002	-0.002	105.4	0.003	-0.011	0.009	0.006	105.401	0.003	0.006	-0.001	-0.009
105.6	0.007	0.01	0.006	0.017	105.6	-0.006	0.002	0.01	0.017	105.601	-0.013	-0.021	-0.012	-0.025	105.6	0.03	0.017	0.024	0.008	105.602	-0.002	-0.01	-0.009	-0.023	105.6	0.015	0.018	0.026	0.02	105.601	0.007	-0.002	-0.02	0.001	105.601	-0.015	-0.011	0	0.001	105.601	-0.001	-0.009	0.005	0.005	105.6	0.005	0.003	0	-0.01
105.8	0.01	0.01	0.005	0.017	105.8	-0.004	0.004	0.01	0.017	105.8	-0.01	-0.017	-0.012	-0.025	105.8	0.025	0.016	0.026	0.006	105.801	0.003	-0.008	-0.008	-0.021	105.8	0.02	0.024	0.025	0.019	105.8	0.007	-0.004	-0.023	0.001	105.8	-0.013	-0.009	0	0.001	105.801	-0.002	-0.014	0.005	0.002	105.801	0.003	0.005	0.001	-0.014
106	0.008	0.012	0.01	0.016	106	-0.01	0.005	0.011	0.016	106	-0.011	-0.021	-0.014	-0.029	106	0.027	0.018	0.022	0.001	106.002	0.001	-0.011	-0.007	-0.015	106	0.019	0.017	0.022	0.017	106.001	0.011	-0.004	-0.022	0.002	106.001	-0.015	-0.01	-0.005	0.002	106	0.001	-0.01	0.007	0.01	106	0.004	0.005	0	-0.011
106.2	0.005	0.01	0.007	0.019	106.2	-0.006	0.002	0.01	0.019	106.2	-0.013	-0.018	-0.01	-0.028	106.201	0.024	0.019	0.02	0.008	106.201	0.003	-0.009	-0.006	-0.017	106.201	0.014	0.022	0.024	0.022	106.2	0.01	0.003	-0.021	0.001	106.2	-0.015	-0.01	-0.001	0.001	106.2	0.001	-0.009	0.006	0.008	106.201	0.001	0.006	0.002	-0.008
106.4	0.011	0.012	0.003	0.019	106.4	-0.006	0.003	0.013	0.019	106.4	-0.009	-0.022	-0.009	-0.024	106.401	0.024	0.017	0.022	0.009	106.401	-0.001	-0.011	-0.009	-0.018	106.401	0.018	0.023	0.023	0.025	106.4	0.006	0.002	-0.02	-0.001	106.4	-0.015	-0.005	-0.001	-0.001	106.4	-0.005	-0.009	0.006	0.006	106.4	0.003	0.003	-0.003	-0.007
106.601	0.006	0.013	0.007	0.017	106.601	-0.009	0.004	0.011	0.017	106.6	-0.014	-0.019	-0.016	-0.027	106.601	0.028	0.017	0.022	0.003	106.602	0.002	-0.013	-0.003	-0.019	106.601	0.018	0.018	0.023	0.017	106.6	0.009	-0.002	-0.021	0.001	106.6	-0.017	-0.011	-0.004	0.001	106.601	-0.004	-0.011	0.003	0.005	106.6	0.003	0.005	0	-0.015
106.801	0.009	0.01	0.002	0.022	106.801	-0.006	0.007	0.011	0.022	106.8	-0.013	-0.019	-0.014	-0.023	106.8	0.027	0.016	0.025	0.007	106.802	0.001	-0.012	-0.007	-0.019	106.8	0.021	0.021	0.026	0.02	106.801	0.008	-0.004	-0.019	0	106.801	-0.012	-0.01	-0.002	0	106.8	-0.003	-0.015	0.006	0.006	106.8	-0.001	0.004	0	-0.008
107	0.004	0.012	0.005	0.02	107	-0.006	0.007	0.012	0.02	107.001	-0.016	-0.023	-0.013	-0.028	107	0.025	0.017	0.025	0.006	107.002	0.003	-0.012	-0.005	-0.021	107	0.018	0.018	0.022	0.019	107	0.005	-0.003	-0.019	-0.002	107	-0.015	-0.013	-0.003	-0.002	107.001	-0.002	-0.009	0.01	0.002	107	0.003	0.005	0	-0.013
107.201	0.005	0.011	0.006	0.02	107.201	-0.006	0.008	0.012	0.02	107.2	-0.012	-0.021	-0.015	-0.025	107.2	0.027	0.018	0.024	0.006	107.201	0.002	-0.01	-0.003	-0.019	107.2	0.018	0.022	0.022	0.023	107.2	0.007	-0.004	-0.02	-0.003	107.2	-0.018	-0.008	-0.002	-0.003	107.2	0.001	-0.01	0.003	0.006	107.2	0.004	0.005	0.001	-0.008
107.4	0.006	0.013	0.008	0.02	107.4	-0.01	0.008	0.009	0.02	107.401	-0.013	-0.025	-0.013	-0.025	107.401	0.027	0.021	0.025	0.005	107.402	-0.002	-0.008	-0.006	-0.016	107.401	0.017	0.02	0.026	0.022	107.4	0.008	-0.004	-0.02	-0.004	107.4	-0.014	-0.009	-0.006	-0.004	107.401	-0.002	-0.011	0.006	0.004	107.4	0.003	0.003	-0.003	-0.008
107.6	0.008	0.012	0.009	0.023	107.6	-0.009	0.008	0.01	0.023	107.601	-0.012	-0.021	-0.015	-0.028	107.6	0.028	0.013	0.023	0.005	107.601	0.002	-0.009	-0.006	-0.018	107.6	0.018	0.023	0.019	0.023	107.6	0.007	0	-0.02	0.002	107.6	-0.012	-0.009	-0.002	0.002	107.6	0.001	-0.009	0.008	0.014	107.601	0.003	0.002	-0.001	-0.007
107.8	0.004	0.015	0.009	0.021	107.8	-0.005	0.005	0.014	0.021	107.801	-0.014	-0.022	-0.013	-0.028	107.8	0.025	0.019	0.019	0.005	107.801	0.004	-0.011	-0.008	-0.018	107.8	0.021	0.02	0.025	0.02	107.801	0.009	-0.001	-0.019	-0.004	107.801	-0.016	-0.008	0.003	-0.004	107.801	0.002	-0.011	0.006	0.003	107.8	0.002	0.002	0.001	-0.011
108.001	0.009	0.01	0.006	0.021	108.001	-0.005	0.008	0.011	0.021	108	-0.012	-0.021	-0.016	-0.025	108	0.029	0.018	0.02	0.004	108.001	0.004	-0.01	-0.006	-0.016	108	0.018	0.018	0.027	0.023	108	0.011	-0.002	-0.016	0.003	108	-0.018	-0.009	-0.006	0.003	108	-0.003	-0.011	0.01	0.006	108.001	0.001	0.002	0.002	-0.012
108.201	0.004	0.012	0.006	0.022	108.201	-0.005	0.01	0.012	0.022	108.2	-0.011	-0.02	-0.012	-0.03	108.2	0.029	0.018	0.021	0.006	108.202	0.002	-0.009	-0.007	-0.021	108.2	0.017	0.018	0.022	0.017	108.201	0.005	-0.004	-0.02	-0.002	108.201	-0.017	-0.007	-0.002	-0.002	108.201	-0.002	-0.01	0.007	0.003	108.2	0.002	0.003	0	-0.011
108.4	0.007	0.011	0.007	0.02	108.4	-0.006	0.003	0.01	0.02	108.4	-0.013	-0.021	-0.015	-0.027	108.4	0.026	0.025	0.024	0.009	108.402	0.002	-0.008	-0.007	-0.023	108.4	0.019	0.02	0.023	0.02	108.4	0.008	-0.004	-0.018	0.003	108.4	-0.013	-0.01	-0.004	0.003	108.4	0	-0.013	0.007	0.004	108.401	0.003	0.007	0	-0.011
108.6	0.004	0.013	0.006	0.021	108.6	-0.005	0.004	0.014	0.021	108.601	-0.013	-0.021	-0.014	-0.025	108.6	0.024	0.02	0.019	0.008	108.601	-0.001	-0.012	-0.006	-0.017	108.6	0.025	0.021	0.021	0.02	108.6	0.006	-0.002	-0.021	-0.001	108.6	-0.015	-0.008	-0.004	-0.001	108.6	-0.001	-0.013	0.011	0.005	108.601	0.003	0.005	0.004	-0.009
108.8	0.004	0.012	0.007	0.017	108.8	-0.003	0.005	0.014	0.017	108.8	-0.014	-0.019	-0.015	-0.025	108.8	0.031	0.018	0.023	0.007	108.801	0.003	-0.012	-0.003	-0.021	108.8	0.02	0.021	0.024	0.022	108.8	0.012	-0.004	-0.017	-0.001	108.8	-0.014	-0.007	-0.003	-0.001	108.8	-0.002	-0.011	0.008	0.003	108.8	0.003	0	0	-0.011
109	0.005	0.009	0.01	0.021	109	-0.008	0.005	0.013	0.021	109	-0.012	-0.019	-0.012	-0.023	109	0.03	0.02	0.021	0.008	109.002	0.003	-0.009	-0.005	-0.018	109	0.023	0.016	0.026	0.021	109.001	0.007	0.002	-0.019	-0.003	109.001	-0.01	-0.009	0.001	-0.003	109.001	-0.003	-0.005	0.009	0.008	109	0	0.004	0.004	-0.009
109.2	0.007	0.009	0.007	0.022	109.2	-0.008	0.006	0.013	0.022	109.2	-0.01	-0.02	-0.012	-0.026	109.2	0.032	0.021	0.025	0.007	109.201	0	-0.008	-0.005	-0.015	109.2	0.019	0.02	0.02	0.024	109.2	0.011	0.002	-0.019	-0.002	109.2	-0.013	-0.005	0	-0.002	109.201	-0.004	-0.01	0.006	0.008	109.201	0.003	0.003	-0.001	-0.009
109.401	0.007	0.013	0.01	0.023	109.401	-0.005	0.006	0.015	0.023	109.4	-0.014	-0.02	-0.01	-0.028	109.401	0.029	0.019	0.021	0.008	109.401	0.004	-0.008	-0.002	-0.016	109.401	0.016	0.021	0.024	0.019	109.4	0.012	-0.003	-0.019	0	109.4	-0.014	-0.011	-0.001	0	109.401	-0.003	-0.011	0.004	0.011	109.4	0.009	0.004	-0.001	-0.008
109.6	0.01	0.015	0.01	0.02	109.6	-0.001	0.008	0.016	0.02	109.601	-0.012	-0.02	-0.013	-0.029	109.6	0.03	0.017	0.021	0.008	109.602	0.004	-0.008	-0.003	-0.022	109.6	0.019	0.02	0.019	0.021	109.6	0.004	0.004	-0.019	0	109.6	-0.011	-0.009	0	0	109.6	-0.003	-0.011	0.011	0.006	109.601	0.002	0.005	0	-0.009
109.8	0.011	0.014	0.009	0.021	109.8	-0.007	0.005	0.015	0.021	109.8	-0.012	-0.02	-0.011	-0.027	109.801	0.026	0.015	0.023	0.008	109.801	0.006	-0.009	-0.011	-0.019	109.801	0.016	0.024	0.022	0.022	109.8	0.009	-0.001	-0.021	0.003	109.8	-0.014	-0.006	-0.003	0.003	109.8	0	-0.01	0.005	0.006	109.8	0.004	0.002	0.001	-0.004
110.001	0.006	0.01	0.01	0.023	110.001	-0.004	0.007	0.017	0.023	110.001	-0.011	-0.02	-0.017	-0.027	110	0.028	0.019	0.023	0.005	110.002	0.001	-0.01	-0.005	-0.017	110	0.015	0.022	0.023	0.02	110.001	0.008	-0.001	-0.016	0.002	110.001	-0.017	-0.007	0.003	0.002	110.001	0	-0.009	0.005	0.004	110	0.003	0.006	0.001	-0.008
110.2	0.008	0.015	0.015	0.024	110.2	-0.003	0.005	0.012	0.024	110.2	-0.011	-0.019	-0.011	-0.024	110.201	0.028	0.02	0.024	0.007	110.201	0.003	-0.006	-0.008	-0.017	110.201	0.017	0.022	0.021	0.023	110.2	0.006	-0.005	-0.02	-0.001	110.2	-0.012	-0.011	-0.001	-0.001	110.2	0.001	-0.008	0.007	0.004	110.2	0.004	0.004	0.001	-0.006
110.401	0.007	0.014	0.012	0.026	110.401	-0.006	0.008	0.014	0.026	110.401	-0.011	-0.022	-0.012	-0.024	110.4	0.032	0.02	0.024	0.007	110.402	-0.001	-0.008	-0.006	-0.018	110.4	0.024	0.018	0.024	0.027	110.401	0.013	-0.002	-0.017	-0.001	110.401	-0.014	-0.008	-0.002	-0.001	110.401	-0.001	-0.009	0.007	0.008	110.4	0.003	0.005	0.005	-0.003
110.601	0.007	0.016	0.014	0.023	110.601	-0.006	0.008	0.02	0.023	110.6	-0.01	-0.02	-0.015	-0.029	110.6	0.031	0.021	0.021	0.006	110.602	0.003	-0.007	-0.003	-0.017	110.6	0.02	0.022	0.025	0.023	110.6	0.01	0.003	-0.019	0.002	110.6	-0.013	-0.013	0	0.002	110.6	0	-0.01	0.008	0.006	110.6	0.003	0.005	0.003	-0.01
110.801	0.006	0.011	0.011	0.021	110.801	-0.001	0.002	0.013	0.021	110.8	-0.011	-0.019	-0.013	-0.027	110.8	0.03	0.019	0.023	0.004	110.801	0.004	-0.01	-0.009	-0.014	110.8	0.02	0.022	0.026	0.023	110.801	0.007	-0.001	-0.019	0.003	110.801	-0.01	-0.005	-0.003	0.003	110.8	0.002	-0.011	0.003	0.007	110.8	0.002	0.001	-0.001	-0.004
111.001	0.008	0.02	0.01	0.024	111.001	-0.004	0.008	0.016	0.024	111	-0.012	-0.019	-0.012	-0.03	111	0.034	0.017	0.022	0.005	111.001	0.001	-0.007	-0.002	-0.017	111	0.019	0.027	0.019	0.023	111	0.012	-0.001	-0.018	-0.001	111	-0.013	-0.002	-0.002	-0.001	111.001	0.002	-0.011	0.01	0.006	111.001	0.001	0.001	0.002	-0.008
111.2	0.008	0.014	0.009	0.021	111.2	-0.001	0.01	0.012	0.021	111.201	-0.014	-0.017	-0.015	-0.029	111.201	0.027	0.02	0.022	0.007	111.202	0.001	-0.011	-0.008	-0.016	111.201	0.019	0.02	0.027	0.019	111.201	0.008	-0.002	-0.019	0	111.201	-0.014	-0.007	-0.006	0	111.201	0.003	-0.012	0.006	0.006	111.2	0.003	0.005	0.001	-0.008
111.4	0.01	0.015	0.011	0.019	111.4	-0.004	0.009	0.017	0.019	111.401	-0.012	-0.019	-0.015	-0.028	111.4	0.027	0.024	0.024	0.007	111.401	-0.001	-0.011	-0.008	-0.019	111.4	0.023	0.021	0.021	0.022	111.4	0.013	0.001	-0.022	-0.001	111.4	-0.015	-0.011	-0.002	-0.001	111.4	-0.001	-0.009	0.01	0.004	111.401	0	0.003	0.002	-0.006
111.6	0.008	0.013	0.008	0.019	111.6	-0.003	0.006	0.015	0.019	111.601	-0.012	-0.016	-0.01	-0.025	111.6	0.029	0.019	0.024	0.011	111.601	0.001	-0.009	-0.007	-0.018	111.6	0.016	0.019	0.023	0.021	111.601	0.01	0	-0.017	0.003	111.601	-0.016	-0.009	-0.005	0.003	111.601	-0.001	-0.01	0.012	0.007	111.6	0.003	0.005	0.005	-0.006
111.801	0.008	0.013	0.011	0.023	111.801	-0.003	0.012	0.014	0.023	111.8	-0.01	-0.02	-0.015	-0.023	111.801	0.03	0.024	0.022	0.007	111.803	0.003	-0.008	-0.008	-0.021	111.801	0.021	0.025	0.027	0.02	111.8	0.012	0.004	-0.016	0.003	111.8	-0.015	-0.008	-0.005	0.003	111.8	0	-0.012	0.008	0.003	111.8	-0.001	0.008	0.008	-0.006
112.001	0.009	0.012	0.015	0.023	112.001	-0.002	0.006	0.015	0.023	112	-0.009	-0.02	-0.008	-0.025	112	0.027	0.024	0.025	0.005	112.001	0.002	-0.008	-0.002	-0.013	112	0.022	0.021	0.028	0.021	112	0.009	-0.002	-0.017	0	112	-0.013	-0.009	-0.001	0	112	0.001	-0.01	0.006	0.006	112	0.002	0.005	0.001	-0.01
112.2	0.008	0.014	0.008	0.023	112.2	-0.007	0.006	0.01	0.023	112.201	-0.007	-0.012	-0.016	-0.025	112.2	0.026	0.023	0.023	0.007	112.202	0.002	-0.01	-0.006	-0.016	112.2	0.021	0.021	0.024	0.024	112.2	0.01	-0.005	-0.017	0.001	112.2	-0.011	-0.013	0	0.001	112.201	-0.003	-0.009	0.008	0.01	112.201	0	0	0.002	-0.01
112.4	0.008	0.017	0.01	0.023	112.4	0.002	0.006	0.015	0.023	112.401	-0.011	-0.02	-0.011	-0.022	112.401	0.03	0.021	0.025	0.008	112.401	0.004	-0.009	0	-0.016	112.401	0.022	0.021	0.023	0.023	112.4	0.011	0	-0.018	0.002	112.4	-0.011	-0.005	0.002	0.002	112.4	0.001	-0.008	0.005	0.008	112.4	0.003	0.004	0.001	-0.008
112.601	0.01	0.013	0.012	0.021	112.601	-0.002	0.008	0.016	0.021	112.6	-0.006	-0.022	-0.01	-0.028	112.6	0.033	0.022	0.021	0.008	112.601	0.002	-0.011	-0.002	-0.016	112.6	0.021	0.022	0.026	0.022	112.6	0.007	0	-0.02	0.002	112.6	-0.014	-0.007	-0.001	0.002	112.6	-0.005	-0.012	0.003	0.006	112.601	0.001	0.011	-0.001	-0.009
112.801	0.013	0.015	0.015	0.022	112.801	-0.005	0.004	0.013	0.022	112.8	-0.01	-0.021	-0.01	-0.027	112.8	0.029	0.019	0.028	0.007	112.801	-0.001	-0.006	-0.003	-0.019	112.8	0.018	0.023	0.027	0.021	112.801	0.01	-0.002	-0.017	0.002	112.801	-0.013	-0.009	-0.002	0.002	112.801	-0.003	-0.01	0.01	0.005	112.8	0.002	0.005	0.003	-0.009
113	0.012	0.015	0.011	0.024	113	-0.003	0.01	0.016	0.024	113	-0.01	-0.02	-0.013	-0.023	113	0.028	0.022	0.021	0.007	113.002	-0.001	-0.008	-0.004	-0.02	113	0.024	0.018	0.027	0.022	113.001	0.01	0.001	-0.018	0.003	113.001	-0.012	-0.008	-0.002	0.003	113.001	-0.003	-0.01	0.011	0.007	113.001	0.003	0.005	0.003	-0.009
113.2	0.012	0.014	0.011	0.024	113.2	-0.004	0.01	0.018	0.024	113.2	-0.015	-0.017	-0.012	-0.024	113.2	0.027	0.02	0.025	0.007	113.201	0.002	-0.007	-0.004	-0.019	113.2	0.022	0.023	0.024	0.022	113.2	0.008	0.003	-0.018	-0.001	113.2	-0.013	-0.01	0.001	-0.001	113.2	0.002	-0.008	0.006	0.01	113.201	0	0.006	0.002	-0.007
113.401	0.013	0.015	0.011	0.025	113.401	-0.002	0.01	0.016	0.025	113.401	-0.012	-0.02	-0.013	-0.026	113.4	0.035	0.022	0.021	0.006	113.402	0.005	-0.008	-0.005	-0.016	113.4	0.023	0.021	0.026	0.023	113.4	0.005	0.001	-0.02	0.002	113.4	-0.013	-0.01	0.003	0.002	113.4	0	-0.008	0.007	0.009	113.4	0	0.003	0.006	-0.008
113.601	0.012	0.019	0.006	0.025	113.601	-0.006	0.011	0.014	0.025	113.6	-0.01	-0.016	-0.009	-0.027	113.601	0.028	0.02	0.023	0.007	113.602	0.002	-0.01	-0.006	-0.017	113.601	0.019	0.023	0.025	0.024	113.601	0.012	-0.002	-0.015	0.003	113.601	-0.013	-0.009	0.001	0.003	113.6	-0.004	-0.01	0.007	0.01	113.6	0.006	0.005	-0.001	-0.01
113.801	0.006	0.012	0.008	0.024	113.801	-0.001	0.008	0.018	0.024	113.8	-0.009	-0.022	-0.01	-0.03	113.8	0.025	0.018	0.025	0.009	113.802	0.006	-0.008	-0.001	-0.02	113.8	0.022	0.02	0.025	0.022	113.801	0.01	-0.004	-0.021	0.005	113.801	-0.013	-0.004	0.002	0.005	113.801	0.003	-0.012	0.005	0.01	113.8	0.004	0.009	0.002	-0.011
114	0.007	0.017	0.011	0.028	114	-0.001	0.009	0.015	0.028	114.001	-0.012	-0.019	-0.01	-0.025	114	0.03	0.018	0.023	0.006	114.002	0.003	-0.009	-0.005	-0.013	114	0.02	0.021	0.026	0.021	114	0.008	0	-0.016	-0.002	114	-0.016	-0.005	-0.001	-0.002	114	-0.002	-0.007	0.006	0.008	114.001	0.001	0.004	0.001	-0.01
114.2	0.009	0.01	0.01	0.024	114.2	-0.004	0.007	0.018	0.024	114.201	-0.01	-0.017	-0.013	-0.026	114.2	0.029	0.017	0.025	0.008	114.202	0.003	-0.004	-0.004	-0.018	114.2	0.018	0.022	0.027	0.02	114.201	0.009	-0.001	-0.02	0.001	114.201	-0.016	-0.004	-0.002	0.001	114.2	0	-0.01	0.008	0.009	114.2	0.001	0.006	0.003	-0.005
114.401	0.01	0.014	0.01	0.024	114.401	0	0.009	0.015	0.024	114.4	-0.009	-0.019	-0.009	-0.026	114.4	0.031	0.022	0.028	0.009	114.402	0.008	-0.011	-0.001	-0.015	114.4	0.02	0.024	0.024	0.022	114.4	0.01	0	-0.016	0.001	114.4	-0.01	-0.006	-0.002	0.001	114.4	0.002	-0.006	0.008	0.007	114.401	0.004	0.01	0.004	-0.002
114.601	0.014	0.014	0.013	0.027	114.601	-0.004	0.011	0.019	0.027	114.6	-0.011	-0.017	-0.009	-0.029	114.6	0.03	0.019	0.026	0.009	114.601	0.004	-0.011	-0.001	-0.014	114.6	0.02	0.021	0.026	0.018	114.601	0.009	-0.004	-0.019	-0.001	114.601	-0.014	-0.006	-0.004	-0.001	114.6	0.001	-0.01	0.011	0.006	114.6	0.001	0.003	0.002	-0.007
114.801	0.015	0.013	0.011	0.027	114.801	0	0.009	0.019	0.027	114.8	-0.011	-0.019	-0.012	-0.03	114.8	0.031	0.018	0.024	0.005	114.802	0.004	-0.007	-0.005	-0.017	114.8	0.022	0.027	0.028	0.023	114.8	0.01	0.001	-0.018	0.003	114.8	-0.014	-0.003	0.002	0.003	114.8	0.002	-0.008	0.009	0.011	114.801	0.003	0	0.001	-0.01
115.001	0.011	0.015	0.011	0.03	115.001	-0.002	0.009	0.02	0.03	115.001	-0.012	-0.018	-0.014	-0.024	115.001	0.033	0.021	0.024	0.002	115.001	0.004	-0.008	-0.003	-0.017	115.001	0.019	0.025	0.032	0.025	115.001	0.006	0.001	-0.017	0.002	115.001	-0.01	-0.004	0.002	0.002	115.001	-0.005	-0.01	0.008	0.007	115.001	0.003	0.005	0	-0.008
115.201	0.011	0.017	0.013	0.024	115.201	0	0.009	0.018	0.024	115.201	-0.008	-0.021	-0.01	-0.026	115.201	0.032	0.021	0.024	0.008	115.202	0.006	-0.009	-0.004	-0.017	115.201	0.022	0.026	0.024	0.019	115.2	0.009	0	-0.021	0.004	115.2	-0.014	-0.007	0	0.004	115.201	0.001	-0.01	0.01	0.01	115.201	0.003	0.004	0.003	-0.006
115.401	0.014	0.015	0.012	0.026	115.401	-0.002	0.009	0.018	0.026	115.4	-0.013	-0.017	-0.01	-0.025	115.401	0.03	0.019	0.027	0.009	115.402	0.006	-0.005	-0.006	-0.01	115.401	0.018	0.022	0.027	0.022	115.401	0.008	-0.003	-0.019	-0.002	115.401	-0.013	-0.006	-0.001	-0.002	115.4	0.001	-0.012	0.012	0.011	115.4	0.006	0.008	-0.002	-0.007
115.6	0.012	0.016	0.012	0.025	115.6	-0.001	0.007	0.018	0.025	115.6	-0.008	-0.019	-0.01	-0.027	115.6	0.03	0.021	0.022	0.009	115.601	0.003	-0.007	-0.003	-0.017	115.6	0.023	0.022	0.026	0.023	115.6	0.01	-0.002	-0.019	0.003	115.6	-0.013	-0.009	-0.001	0.003	115.601	0	-0.009	0.012	0.01	115.601	0.002	0.005	0.004	-0.008
115.8	0.013	0.015	0.018	0.025	115.8	0.002	0.012	0.017	0.025	115.8	-0.007	-0.02	-0.011	-0.023	115.8	0.031	0.02	0.024	0.011	115.801	0.004	-0.011	-0.006	-0.013	115.8	0.023	0.027	0.029	0.028	115.8	0.009	-0.001	-0.016	0.003	115.8	-0.015	-0.01	0.002	0.003	115.8	0.001	-0.011	0.01	0.008	115.8	0.005	0.006	0	-0.009
116.001	0.012	0.017	0.015	0.027	116.001	-0.003	0.01	0.016	0.027	116.001	-0.009	-0.016	-0.01	-0.029	116	0.029	0.018	0.021	0.008	116.002	0.001	-0.005	-0.002	-0.014	116	0.023	0.025	0.028	0.025	116	0.011	-0.001	-0.015	0.005	116	-0.013	-0.007	0.004	0.005	116	0.001	-0.01	0.007	0.009	116.001	0	0.004	0.005	-0.01
116.201	0.015	0.016	0.01	0.022	116.201	-0.001	0.011	0.017	0.022	116.2	-0.012	-0.019	-0.009	-0.027	116.201	0.033	0.021	0.023	0.01	116.201	0.002	-0.006	-0.005	-0.015	116.201	0.024	0.024	0.024	0.023	116.2	0.009	0.003	-0.017	0.003	116.2	-0.009	-0.008	-0.002	0.003	116.2	-0.002	-0.007	0.008	0.01	116.2	0.005	0.003	0.003	-0.004
116.4	0.013	0.016	0.014	0.022	116.4	-0.006	0.013	0.017	0.022	116.401	-0.009	-0.018	-0.013	-0.025	116.4	0.032	0.022	0.022	0.009	116.401	0.003	-0.008	-0.004	-0.013	116.4	0.022	0.025	0.026	0.024	116.4	0.011	-0.001	-0.019	0.004	116.4	-0.01	-0.004	-0.001	0.004	116.4	0	-0.011	0.01	0.006	116.4	0.003	0.004	0.006	-0.007
116.6	0.017	0.014	0.017	0.026	116.6	0	0.012	0.016	0.026	116.6	-0.008	-0.018	-0.009	-0.023	116.601	0.03	0.021	0.026	0.009	116.602	0.003	-0.006	-0.004	-0.014	116.601	0.022	0.025	0.028	0.026	116.601	0.011	0.002	-0.014	-0.001	116.601	-0.011	-0.008	-0.001	-0.001	116.6	0.001	-0.01	0.013	0.011	116.6	0.006	0.006	0.002	-0.01
116.8	0.013	0.017	0.015	0.025	116.8	-0.004	0.013	0.02	0.025	116.801	-0.008	-0.017	-0.007	-0.025	116.8	0.028	0.024	0.023	0.01	116.802	0.008	-0.007	-0.007	-0.021	116.8	0.021	0.019	0.024	0.022	116.8	0.009	0.001	-0.018	0.002	116.8	-0.014	-0.006	0	0.002	116.8	0	-0.011	0.014	0.006	116.801	0.005	0.008	0.003	-0.002
117.001	0.012	0.017	0.015	0.027	117.001	0.001	0.014	0.017	0.027	117.001	-0.009	-0.019	-0.011	-0.023	117	0.032	0.023	0.025	0.01	117.001	0.004	-0.005	-0.001	-0.017	117	0.023	0.025	0.028	0.027	117	0.008	0	-0.019	0.005	117	-0.01	-0.005	0.003	0.005	117	0	-0.01	0.011	0.007	117	0.001	0.006	-0.002	-0.003
117.2	0.015	0.021	0.015	0.028	117.2	0.004	0.014	0.022	0.028	117.201	-0.012	-0.015	-0.013	-0.026	117.2	0.033	0.019	0.026	0.008	117.201	0.005	-0.01	-0.003	-0.015	117.2	0.022	0.022	0.027	0.02	117.201	0.011	0.002	-0.016	0	117.201	-0.013	-0.007	0.002	0	117.2	-0.002	-0.01	0.014	0.012	117.2	0.001	0.006	0.004	-0.008
117.401	0.015	0.015	0.016	0.028	117.401	-0.003	0.011	0.019	0.028	117.4	-0.013	-0.021	-0.011	-0.027	117.4	0.033	0.021	0.027	0.009	117.401	0.003	-0.007	-0.001	-0.013	117.4	0.025	0.024	0.026	0.022	117.4	0.009	-0.001	-0.016	0.003	117.4	-0.015	-0.004	-0.003	0.003	117.4	0	-0.009	0.011	0.014	117.4	0.004	0.008	0.002	-0.006
117.601	0.014	0.017	0.015	0.031	117.601	0.002	0.013	0.022	0.031	117.601	-0.013	-0.02	-0.008	-0.023	117.6	0.031	0.022	0.026	0.01	117.602	0.005	-0.007	0	-0.017	117.6	0.02	0.026	0.029	0.023	117.601	0.016	0.005	-0.021	0.003	117.601	-0.016	-0.007	0	0.003	117.601	-0.003	-0.009	0.008	0.006	117.6	0.007	0.006	0.004	-0.003
117.8	0.014	0.019	0.013	0.027	117.8	-0.001	0.015	0.019	0.027	117.8	-0.013	-0.018	-0.008	-0.025	117.8	0.034	0.023	0.023	0.01	117.802	0.007	-0.004	0.002	-0.016	117.8	0.022	0.027	0.026	0.02	117.8	0.007	-0.001	-0.019	-0.003	117.8	-0.009	-0.006	0.003	-0.003	117.8	0.004	-0.009	0.014	0.007	117.801	0	0.006	0.004	-0.006
118	0.012	0.02	0.02	0.029	118	-0.002	0.014	0.018	0.029	118.001	-0.01	-0.017	-0.011	-0.026	118.001	0.035	0.025	0.028	0.009	118.001	0.004	-0.008	-0.001	-0.015	118.001	0.023	0.025	0.026	0.024	118.001	0.014	-0.001	-0.02	0.005	118.001	-0.01	-0.01	0.002	0.005	118	-0.002	-0.01	0.008	0.01	118	0.006	0.004	0.007	-0.005
118.201	0.012	0.021	0.013	0.028	118.201	-0.003	0.013	0.02	0.028	118.2	-0.01	-0.02	-0.01	-0.022	118.201	0.03	0.019	0.023	0.007	118.201	0.006	-0.007	0	-0.015	118.201	0.023	0.027	0.026	0.026	118.201	0.008	0.001	-0.02	0.001	118.201	-0.01	-0.006	0.004	0.001	118.201	0.001	-0.007	0.014	0.013	118.2	0.001	0.003	0.001	-0.007
118.4	0.014	0.022	0.019	0.027	118.4	-0.002	0.014	0.019	0.027	118.4	-0.009	-0.017	-0.011	-0.023	118.401	0.032	0.015	0.023	0.007	118.401	0.009	-0.007	0	-0.019	118.401	0.023	0.017	0.026	0.026	118.401	0.009	-0.001	-0.02	0.007	118.401	-0.012	-0.001	0.002	0.007	118.401	0	-0.01	0.011	0.012	118.4	0.001	0.011	0.004	-0.005
118.601	0.013	0.016	0.018	0.026	118.601	0	0.013	0.021	0.026	118.6	-0.009	-0.016	-0.011	-0.022	118.6	0.031	0.023	0.022	0.01	118.602	0.003	-0.009	-0.002	-0.015	118.6	0.024	0.027	0.028	0.025	118.601	0.009	0.004	-0.014	0	118.601	-0.009	-0.005	0.002	0	118.6	-0.001	-0.008	0.012	0.01	118.601	0.007	0.01	0.007	-0.004
118.801	0.015	0.021	0.014	0.031	118.801	0.002	0.014	0.016	0.031	118.8	-0.01	-0.019	-0.011	-0.024	118.801	0.03	0.019	0.026	0.007	118.802	0.006	-0.007	-0.002	-0.018	118.801	0.028	0.024	0.028	0.023	118.8	0.014	0.005	-0.019	0.002	118.8	-0.011	-0.004	0.003	0.002	118.801	0.004	-0.005	0.009	0.013	118.8	0.004	0.002	0.003	-0.008
119.002	0.012	0.022	0.014	0.028	119.002	-0.001	0.011	0.016	0.028	119.001	-0.012	-0.021	-0.009	-0.024	119	0.032	0.022	0.027	0.007	119.002	0.005	-0.009	-0.005	-0.016	119	0.023	0.026	0.028	0.025	119	0.01	0.001	-0.014	0.005	119	-0.011	-0.006	0	0.005	119	-0.002	-0.009	0.012	0.01	119	0.005	0.008	0.007	-0.012
119.201	0.018	0.019	0.013	0.029	119.201	0.005	0.013	0.019	0.029	119.2	-0.009	-0.018	-0.013	-0.024	119.2	0.033	0.024	0.03	0.011	119.201	0.009	-0.004	-0.002	-0.014	119.2	0.024	0.027	0.027	0.023	119.2	0.012	0	-0.016	0.001	119.2	-0.016	-0.006	0.005	0.001	119.201	-0.001	-0.009	0.01	0.009	119.2	0.005	0.009	0.004	-0.002
119.4	0.016	0.018	0.009	0.028	119.4	0.002	0.011	0.02	0.028	119.4	-0.011	-0.015	-0.009	-0.025	119.4	0.028	0.023	0.029	0.01	119.402	0.004	-0.007	-0.003	-0.017	119.4	0.027	0.026	0.026	0.028	119.4	0.011	-0.002	-0.019	0.001	119.4	-0.009	-0.006	0.003	0.001	119.4	0	-0.007	0.01	0.01	119.401	0.008	0.01	0.003	-0.009
119.6	0.015	0.018	0.017	0.03	119.6	-0.001	0.01	0.021	0.03	119.601	-0.007	-0.017	-0.011	-0.025	119.601	0.033	0.022	0.027	0.008	119.602	0.005	-0.005	-0.003	-0.013	119.601	0.024	0.023	0.027	0.024	119.6	0.008	0	-0.016	0	119.6	-0.009	-0.007	-0.003	0	119.601	-0.001	-0.009	0.011	0.008	119.601	0.002	0.008	0.007	-0.006
119.8	0.018	0.016	0.019	0.029	119.8	0.005	0.012	0.019	0.029	119.801	-0.011	-0.02	-0.008	-0.028	119.8	0.03	0.023	0.031	0.01	119.802	0.007	-0.005	-0.001	-0.015	119.8	0.025	0.022	0.03	0.025	119.8	0.007	-0.002	-0.016	0.005	119.8	-0.012	-0.006	0.004	0.005	119.8	0	-0.009	0.007	0.011	119.8	0.004	0.009	0.005	-0.01
120	0.019	0.023	0.012	0.03	120	0.004	0.014	0.02	0.03	120	-0.008	-0.018	-0.009	-0.028	120.001	0.034	0.022	0.024	0.012	120.002	0.006	-0.008	-0.001	-0.011	120.001	0.023	0.027	0.029	0.025	120	0.014	0.002	-0.019	0.005	120	-0.013	-0.003	0.002	0.005	120	-0.001	-0.007	0.013	0.007	120.001	0.005	0.005	0.006	-0.006
120.2	0.016	0.023	0.016	0.029	120.2	0.004	0.015	0.019	0.029	120.2	-0.006	-0.022	-0.008	-0.023	120.2	0.036	0.028	0.027	0.009	120.201	0.009	-0.004	0.004	-0.014	120.2	0.025	0.025	0.027	0.026	120.201	0.008	0.002	-0.016	0.003	120.201	-0.01	-0.004	-0.001	0.003	120.2	-0.004	-0.01	0.016	0.01	120.201	0.008	0.007	0.004	-0.006
120.4	0.012	0.02	0.018	0.028	120.4	0.005	0.014	0.019	0.028	120.4	-0.011	-0.018	-0.008	-0.026	120.4	0.031	0.021	0.029	0.011	120.402	0.008	-0.01	-0.002	-0.013	120.4	0.028	0.025	0.027	0.025	120.4	0.008	-0.002	-0.02	0.006	120.4	-0.009	-0.006	0.002	0.006	120.4	-0.001	-0.004	0.009	0.01	120.4	0.002	0.007	0.004	-0.007
120.6	0.013	0.02	0.021	0.028	120.6	0.002	0.015	0.025	0.028	120.601	-0.006	-0.016	-0.01	-0.025	120.6	0.033	0.025	0.027	0.013	120.602	0.006	-0.002	-0.002	-0.014	120.6	0.024	0.029	0.029	0.025	120.601	0.01	0.002	-0.016	0.003	120.601	-0.007	-0.007	0.001	0.003	120.601	0.002	-0.006	0.007	0.009	120.601	0.005	0.007	0.007	-0.006
120.8	0.012	0.021	0.013	0.035	120.8	0.002	0.016	0.024	0.035	120.8	-0.012	-0.015	-0.01	-0.026	120.8	0.036	0.024	0.027	0.013	120.801	0.007	-0.005	-0.003	-0.015	120.8	0.025	0.025	0.031	0.03	120.8	0.012	0.001	-0.018	0.005	120.8	-0.009	-0.005	0.002	0.005	120.8	0.001	-0.006	0.012	0.012	120.801	0.007	0.007	0.005	-0.009
121	0.016	0.017	0.017	0.029	121	-0.002	0.014	0.024	0.029	121	-0.008	-0.016	-0.009	-0.022	121	0.033	0.024	0.031	0.008	121.001	0.005	-0.006	-0.001	-0.014	121	0.024	0.023	0.028	0.025	121.001	0.009	-0.001	-0.016	0.008	121.001	-0.011	-0.006	0.002	0.008	121	0.001	-0.009	0.01	0.011	121	0.002	0.011	0.009	-0.005
121.201	0.017	0.018	0.019	0.031	121.201	0.002	0.014	0.021	0.031	121.2	-0.013	-0.014	-0.012	-0.026	121.2	0.035	0.02	0.026	0.014	121.202	0.008	-0.006	-0.001	-0.015	121.2	0.026	0.022	0.028	0.024	121.2	0.011	0	-0.015	0.004	121.2	-0.009	-0.005	0.001	0.004	121.2	0	-0.006	0.011	0.009	121.201	0.007	0.006	0.004	-0.009
121.401	0.016	0.023	0.016	0.031	121.401	0	0.017	0.021	0.031	121.401	-0.007	-0.017	-0.008	-0.026	121.4	0.036	0.023	0.024	0.01	121.402	0.004	-0.004	0	-0.017	121.4	0.022	0.027	0.029	0.026	121.401	0.009	0.004	-0.018	0.002	121.401	-0.016	-0.006	0.007	0.002	121.401	0	-0.003	0.011	0.011	121.401	0.009	0.01	0.005	-0.004
121.601	0.015	0.021	0.017	0.029	121.601	0.006	0.014	0.024	0.029	121.6	-0.006	-0.015	-0.012	-0.02	121.6	0.03	0.024	0.029	0.012	121.602	0.009	-0.005	-0.004	-0.016	121.6	0.028	0.025	0.03	0.025	121.6	0.009	0.008	-0.014	0.001	121.6	-0.012	-0.004	0.003	0.001	121.6	0.002	-0.006	0.012	0.009	121.601	0.002	0.004	0.004	0.002
121.801	0.019	0.018	0.016	0.031	121.801	0.005	0.018	0.023	0.031	121.8	-0.01	-0.018	-0.01	-0.026	121.8	0.034	0.018	0.026	0.011	121.801	0.01	-0.008	0	-0.014	121.8	0.026	0.026	0.027	0.026	121.801	0.014	0.004	-0.019	0.005	121.801	-0.011	-0.005	0.005	0.005	121.8	0.001	-0.006	0.01	0.005	121.8	0.005	0.012	0.004	-0.007
122	0.016	0.022	0.019	0.03	122	0.005	0.013	0.022	0.03	122	-0.008	-0.015	-0.005	-0.025	122	0.032	0.024	0.031	0.013	122.001	0.007	-0.002	-0.001	-0.019	122	0.028	0.025	0.031	0.025	122	0.012	0.004	-0.017	0.004	122	-0.007	-0.005	0.001	0.004	122	-0.001	-0.007	0.011	0.013	122.001	0.006	0.008	0.007	-0.006
122.2	0.016	0.022	0.018	0.031	122.2	0.005	0.012	0.022	0.031	122.201	-0.009	-0.018	-0.009	-0.024	122.201	0.032	0.021	0.025	0.01	122.201	0.01	-0.004	-0.002	-0.012	122.201	0.026	0.026	0.026	0.025	122.201	0.012	0.005	-0.017	0.005	122.201	-0.01	-0.006	0.002	0.005	122.201	0.003	-0.008	0.013	0.012	122.2	0.005	0.009	0.004	-0.004
122.401	0.014	0.025	0.013	0.031	122.401	0.004	0.011	0.02	0.031	122.4	-0.008	-0.015	-0.013	-0.024	122.401	0.036	0.024	0.029	0.01	122.403	0.007	-0.003	-0.002	-0.013	122.401	0.024	0.031	0.027	0.026	122.4	0.014	0.002	-0.019	0.005	122.4	-0.007	-0.002	0.004	0.005	122.4	-0.004	-0.006	0.012	0.014	122.401	0.007	0.005	0.006	-0.008
122.601	0.017	0.02	0.018	0.033	122.601	0.004	0.012	0.027	0.033	122.601	-0.007	-0.013	-0.005	-0.027	122.6	0.032	0.027	0.03	0.011	122.601	0.01	-0.003	-0.001	-0.013	122.6	0.027	0.024	0.027	0.03	122.6	0.013	0.003	-0.017	0.005	122.6	-0.012	-0.006	0.005	0.005	122.601	0.003	-0.01	0.011	0.01	122.601	0.004	0.009	0.007	-0.005
122.8	0.014	0.025	0.021	0.032	122.8	0.009	0.011	0.02	0.032	122.801	-0.008	-0.015	-0.012	-0.02	122.8	0.033	0.021	0.03	0.014	122.801	0.008	-0.006	0.005	-0.013	122.8	0.028	0.019	0.029	0.026	122.8	0.011	0.003	-0.017	0.004	122.8	-0.01	-0.005	0.004	0.004	122.8	0.003	-0.01	0.014	0.007	122.8	0.007	0.005	0.005	-0.003
123	0.018	0.023	0.021	0.035	123	0.008	0.016	0.023	0.035	123.001	-0.008	-0.018	-0.009	-0.023	123	0.028	0.024	0.025	0.015	123.001	0.009	-0.002	0.002	-0.01	123	0.026	0.027	0.026	0.026	123	0.01	-0.003	-0.016	0.006	123	-0.012	-0.006	0.005	0.006	123	0.001	-0.009	0.012	0.012	123	0.002	0.011	0.005	-0.005
123.2	0.017	0.025	0.022	0.035	123.2	0.005	0.015	0.024	0.035	123.2	-0.007	-0.015	-0.007	-0.024	123.201	0.029	0.024	0.028	0.01	123.202	0.004	-0.005	0.001	-0.011	123.201	0.021	0.027	0.031	0.026	123.2	0.013	0.002	-0.016	0.008	123.2	-0.006	-0.004	0.003	0.008	123.2	0.001	-0.007	0.015	0.01	123.2	0.001	0.011	0.007	-0.004
123.401	0.015	0.022	0.024	0.034	123.401	0.001	0.015	0.027	0.034	123.4	-0.005	-0.015	-0.01	-0.024	123.401	0.034	0.023	0.027	0.009	123.401	0.01	-0.006	-0.002	-0.013	123.401	0.026	0.023	0.03	0.026	123.4	0.016	0.004	-0.017	0.005	123.4	-0.014	-0.006	0.006	0.005	123.4	0.003	-0.008	0.013	0.015	123.4	0.006	0.006	0.005	-0.005
123.6	0.015	0.022	0.02	0.031	123.6	0.005	0.012	0.019	0.031	123.601	-0.006	-0.015	-0.007	-0.022	123.6	0.032	0.024	0.021	0.012	123.602	0.004	-0.006	0	-0.011	123.6	0.029	0.029	0.03	0.028	123.6	0.011	0.005	-0.013	0.008	123.6	-0.012	-0.005	-0.001	0.008	123.6	0.002	-0.008	0.01	0.013	123.601	0.008	0.01	0.011	0
123.801	0.016	0.022	0.021	0.032	123.801	0.004	0.016	0.024	0.032	123.8	-0.008	-0.016	-0.005	-0.027	123.8	0.034	0.026	0.026	0.015	123.801	0.008	-0.006	-0.003	-0.013	123.8	0.024	0.026	0.029	0.03	123.8	0.006	0.003	-0.014	0.007	123.8	-0.011	-0.006	0.001	0.007	123.8	0.004	-0.002	0.014	0.012	123.801	0.006	0.009	0.006	-0.006
124	0.02	0.025	0.02	0.031	124	0.003	0.02	0.018	0.031	124	-0.007	-0.017	-0.012	-0.026	124	0.036	0.027	0.032	0.01	124.002	0.009	-0.004	0	-0.013	124	0.024	0.027	0.034	0.029	124.001	0.013	0.005	-0.014	0.004	124.001	-0.011	-0.003	0.005	0.004	124.001	-0.001	-0.007	0.014	0.004	124.001	0.012	0.008	0.009	-0.005
124.201	0.016	0.022	0.02	0.029	124.201	0.005	0.017	0.027	0.029	124.2	-0.004	-0.014	-0.006	-0.026	124.201	0.035	0.025	0.026	0.015	124.201	0.005	-0.005	0.001	-0.011	124.201	0.028	0.027	0.027	0.029	124.2	0.013	0.002	-0.019	0.005	124.2	-0.009	-0.003	0.003	0.005	124.2	0.003	-0.004	0.012	0.008	124.2	0.005	0.009	0.006	-0.004
124.401	0.016	0.023	0.021	0.033	124.401	0.006	0.02	0.024	0.033	124.401	-0.002	-0.016	-0.009	-0.02	124.4	0.034	0.02	0.033	0.012	124.401	0.012	-0.003	0.002	-0.015	124.4	0.025	0.028	0.026	0.03	124.4	0.015	0.001	-0.016	0.001	124.4	-0.012	-0.005	0.001	0.001	124.4	0.002	-0.004	0.011	0.014	124.4	0.005	0.012	0.011	-0.007
124.6	0.018	0.023	0.023	0.03	124.6	0.003	0.017	0.024	0.03	124.601	-0.006	-0.022	-0.01	-0.02	124.601	0.035	0.02	0.03	0.013	124.601	0.005	-0.005	-0.001	-0.013	124.601	0.027	0.028	0.031	0.027	124.6	0.011	0	-0.016	0.004	124.6	-0.009	-0.004	0.004	0.004	124.601	0.008	-0.004	0.012	0.013	124.6	0.002	0.013	0.005	-0.005
124.801	0.022	0.024	0.018	0.035	124.801	0.006	0.02	0.016	0.035	124.8	-0.007	-0.017	-0.01	-0.022	124.8	0.037	0.02	0.025	0.009	124.801	0.01	-0.006	0.004	-0.012	124.8	0.029	0.03	0.032	0.027	124.801	0.012	0.005	-0.016	0.007	124.801	-0.011	-0.006	-0.001	0.007	124.8	0.005	-0.008	0.014	0.013	124.8	0.007	0.013	0.008	-0.002
125.001	0.02	0.022	0.024	0.035	125.001	0.007	0.017	0.024	0.035	125	-0.007	-0.017	-0.009	-0.024	125	0.037	0.023	0.024	0.015	125.002	0.011	-0.002	0.004	-0.014	125	0.028	0.025	0.031	0.022	125.001	0.01	0.001	-0.017	0.008	125.001	-0.008	-0.009	0.003	0.008	125	0.006	-0.003	0.015	0.011	125	0.004	0.012	0.007	-0.006
125.2	0.02	0.021	0.017	0.035	125.2	0.006	0.016	0.025	0.035	125.201	-0.007	-0.016	-0.008	-0.024	125.201	0.035	0.022	0.03	0.013	125.202	0.005	-0.007	0.001	-0.014	125.201	0.028	0.028	0.031	0.027	125.2	0.011	0.003	-0.02	0.01	125.2	-0.006	-0.001	0.002	0.01	125.201	0.004	-0.005	0.01	0.011	125.2	0.007	0.011	0.009	-0.001
125.401	0.017	0.025	0.019	0.033	125.401	0.008	0.015	0.023	0.033	125.4	-0.007	-0.019	-0.008	-0.021	125.4	0.033	0.021	0.029	0.011	125.401	0.009	-0.003	0.002	-0.013	125.4	0.029	0.028	0.032	0.025	125.4	0.013	0.002	-0.017	0.006	125.4	-0.008	-0.004	0.003	0.006	125.4	0.001	-0.008	0.014	0.011	125.401	0.01	0.008	0.006	-0.006
125.6	0.019	0.022	0.017	0.034	125.6	0.002	0.017	0.022	0.034	125.6	-0.008	-0.016	-0.012	-0.024	125.6	0.034	0.025	0.031	0.012	125.602	0.011	-0.005	0.003	-0.014	125.6	0.03	0.029	0.031	0.024	125.601	0.013	0	-0.015	0.006	125.601	-0.009	-0.005	0.005	0.006	125.6	0.002	-0.008	0.013	0.013	125.6	0.01	0.011	0.007	-0.002
125.8	0.017	0.022	0.024	0.034	125.8	0.007	0.022	0.025	0.034	125.8	-0.007	-0.014	-0.007	-0.023	125.8	0.033	0.023	0.031	0.012	125.802	0.007	-0.006	0	-0.013	125.8	0.027	0.025	0.032	0.028	125.801	0.012	-0.003	-0.015	0.006	125.801	-0.004	-0.004	0.006	0.006	125.8	0.003	-0.007	0.014	0.013	125.8	0.003	0.008	0.013	-0.003
126	0.019	0.019	0.018	0.036	126	0.006	0.017	0.027	0.036	126	-0.007	-0.014	-0.007	-0.021	126.001	0.032	0.027	0.035	0.009	126.001	0.008	-0.009	0.004	-0.01	126.001	0.024	0.027	0.032	0.03	126.001	0.013	0.001	-0.013	0.007	126.001	-0.002	-0.004	0.004	0.007	126.001	0.002	-0.006	0.013	0.012	126	0.005	0.009	0.009	-0.002
126.2	0.021	0.022	0.018	0.033	126.2	0.006	0.019	0.022	0.033	126.201	-0.008	-0.016	-0.003	-0.021	126.2	0.036	0.027	0.03	0.013	126.201	0.008	-0.004	-0.001	-0.011	126.2	0.03	0.029	0.03	0.027	126.201	0.009	0.003	-0.016	0.002	126.201	-0.009	-0.005	0.003	0.002	126.201	0.004	-0.009	0.015	0.014	126.201	0.006	0.013	0.005	-0.002
126.401	0.019	0.024	0.023	0.035	126.401	0.005	0.018	0.027	0.035	126.4	-0.012	-0.017	-0.008	-0.026	126.4	0.037	0.022	0.028	0.016	126.401	0.006	-0.002	0	-0.012	126.4	0.027	0.028	0.032	0.027	126.4	0.015	0.002	-0.014	0.006	126.4	-0.01	-0.008	0.002	0.006	126.401	0.002	-0.004	0.013	0.014	126.4	0.006	0.007	0.009	0
126.6	0.02	0.023	0.018	0.038	126.6	0.007	0.019	0.026	0.038	126.601	-0.014	-0.014	-0.009	-0.019	126.6	0.036	0.022	0.031	0.012	126.602	0.007	-0.006	-0.001	-0.011	126.6	0.024	0.029	0.034	0.027	126.601	0.014	0.001	-0.018	0.005	126.601	-0.009	-0.005	0.006	0.005	126.6	0.004	-0.004	0.012	0.015	126.6	0.012	0.012	0.009	-0.004
126.801	0.019	0.023	0.021	0.036	126.801	0.005	0.017	0.022	0.036	126.8	-0.007	-0.017	-0.009	-0.023	126.8	0.035	0.021	0.027	0.011	126.801	0.004	-0.007	0.003	-0.012	126.8	0.03	0.03	0.031	0.031	126.801	0.014	0.001	-0.015	0.008	126.801	-0.008	-0.005	0.003	0.008	126.801	0.003	-0.006	0.015	0.014	126.8	0.003	0.013	0.008	-0.003
127	0.018	0.021	0.023	0.031	127	0.005	0.018	0.026	0.031	127.001	-0.011	-0.016	-0.01	-0.024	127.001	0.037	0.023	0.028	0.012	127.002	0.01	-0.002	-0.001	-0.011	127.001	0.032	0.029	0.03	0.029	127.001	0.014	0.002	-0.018	0.005	127.001	-0.009	0	0.007	0.005	127.001	0.001	-0.003	0.015	0.012	127	0.006	0.013	0.005	-0.007
127.201	0.023	0.026	0.017	0.035	127.201	0.004	0.017	0.026	0.035	127.2	-0.006	-0.014	-0.007	-0.025	127.2	0.038	0.025	0.03	0.013	127.201	0.007	-0.003	-0.004	-0.014	127.2	0.027	0.028	0.031	0.031	127.2	0.014	0.007	-0.012	0.007	127.2	-0.011	0	0.004	0.007	127.2	0.006	-0.006	0.016	0.014	127.201	0.008	0.007	0.007	-0.005
127.4	0.018	0.025	0.021	0.03	127.4	0.006	0.019	0.025	0.03	127.401	-0.012	-0.015	-0.012	-0.021	127.4	0.029	0.024	0.029	0.015	127.401	0.014	-0.002	0.003	-0.013	127.4	0.029	0.03	0.034	0.033	127.4	0.015	0.001	-0.018	0.005	127.4	-0.01	0	0.002	0.005	127.401	0.001	-0.007	0.013	0.017	127.4	0.005	0.009	0.008	-0.002
127.601	0.024	0.026	0.021	0.038	127.601	0.006	0.02	0.029	0.038	127.6	-0.012	-0.014	-0.009	-0.02	127.6	0.031	0.024	0.031	0.015	127.602	0.007	-0.004	0.001	-0.011	127.6	0.031	0.029	0.032	0.028	127.601	0.014	0.001	-0.016	0.008	127.601	-0.009	-0.006	0.001	0.008	127.601	0.003	-0.004	0.013	0.01	127.6	0.006	0.011	0.012	-0.003
127.8	0.023	0.023	0.022	0.032	127.8	0.006	0.021	0.03	0.032	127.801	-0.009	-0.015	-0.004	-0.018	127.8	0.035	0.028	0.032	0.014	127.801	0.012	-0.007	0.001	-0.011	127.8	0.031	0.028	0.033	0.027	127.801	0.013	0.003	-0.014	0.009	127.801	-0.01	-0.001	0.003	0.009	127.801	0	-0.004	0.019	0.015	127.801	0.011	0.008	0.008	-0.005
128	0.02	0.026	0.02	0.037	128	0.009	0.016	0.031	0.037	128	-0.01	-0.017	-0.008	-0.027	128	0.035	0.023	0.031	0.015	128.002	0.004	0	0.005	-0.014	128	0.029	0.024	0.032	0.026	128	0.014	0.004	-0.017	0.004	128	-0.009	-0.003	0.004	0.004	128	0.006	-0.005	0.014	0.013	128	0.007	0.012	0.011	-0.004
128.2	0.017	0.026	0.024	0.036	128.2	0.009	0.025	0.027	0.036	128.201	-0.01	-0.013	-0.005	-0.023	128.2	0.036	0.024	0.028	0.015	128.201	0.007	-0.002	-0.001	-0.011	128.2	0.032	0.033	0.032	0.032	128.2	0.012	0.003	-0.012	0.001	128.2	-0.011	-0.001	0.001	0.001	128.2	0.004	-0.005	0.012	0.014	128.201	0.009	0.006	0.008	-0.002
128.4	0.019	0.026	0.024	0.035	128.4	0.009	0.022	0.026	0.035	128.4	-0.005	-0.014	-0.005	-0.023	128.4	0.037	0.024	0.031	0.012	128.401	0.011	-0.002	-0.003	-0.011	128.4	0.027	0.032	0.03	0.024	128.4	0.012	0.004	-0.015	0.006	128.4	-0.009	-0.006	0.003	0.006	128.401	0.007	-0.006	0.012	0.009	128.4	0.009	0.01	0.006	-0.004
128.6	0.02	0.023	0.025	0.036	128.6	0.011	0.021	0.029	0.036	128.6	-0.009	-0.018	-0.007	-0.025	128.6	0.034	0.022	0.03	0.014	128.602	0.008	-0.002	0.004	-0.012	128.6	0.03	0.031	0.031	0.027	128.6	0.014	0.003	-0.014	0.007	128.6	-0.009	-0.006	0.003	0.007	128.601	0.003	-0.007	0.016	0.015	128.6	0.007	0.008	0.01	-0.004
128.8	0.017	0.022	0.023	0.037	128.8	0.009	0.022	0.027	0.037	128.8	-0.006	-0.015	-0.01	-0.023	128.8	0.037	0.026	0.033	0.015	128.802	0.01	-0.004	0	-0.011	128.8	0.029	0.031	0.033	0.028	128.801	0.015	0.007	-0.018	0.009	128.801	-0.013	0	0.001	0.009	128.801	0.003	-0.01	0.012	0.013	128.801	0.008	0.011	0.007	0
129.001	0.02	0.034	0.027	0.032	129.001	0.008	0.022	0.031	0.032	129.001	-0.006	-0.017	-0.008	-0.024	129.001	0.034	0.026	0.033	0.011	129.001	0.006	-0.005	0.001	-0.013	129.001	0.028	0.032	0.034	0.03	129	0.017	0.005	-0.015	0.006	129	-0.003	-0.007	0.003	0.006	129.001	0.009	-0.004	0.014	0.012	129	0.01	0.011	0.006	-0.005
129.201	0.021	0.022	0.024	0.034	129.201	0.013	0.02	0.028	0.034	129.201	-0.007	-0.015	-0.008	-0.023	129.201	0.04	0.027	0.03	0.018	129.202	0.005	-0.002	0.002	-0.008	129.201	0.026	0.03	0.031	0.027	129.2	0.01	0.004	-0.013	0.007	129.2	-0.011	-0.003	0.005	0.007	129.2	0.005	-0.004	0.014	0.012	129.2	0.006	0.007	0.007	-0.003
129.401	0.018	0.024	0.026	0.03	129.401	0.009	0.019	0.027	0.03	129.4	-0.005	-0.015	-0.007	-0.022	129.4	0.037	0.023	0.031	0.015	129.401	0.012	0.001	0.005	-0.009	129.4	0.029	0.032	0.034	0.029	129.401	0.014	0.003	-0.013	0.006	129.401	-0.006	-0.005	0.001	0.006	129.4	0.006	-0.005	0.014	0.011	129.4	0.007	0.011	0.007	-0.002
129.6	0.025	0.024	0.023	0.034	129.6	0.013	0.018	0.025	0.034	129.6	-0.009	-0.011	-0.006	-0.022	129.601	0.035	0.03	0.028	0.012	129.602	0.012	-0.003	0.003	-0.01	129.601	0.027	0.031	0.032	0.028	129.601	0.013	0.002	-0.019	0.008	129.601	-0.009	-0.001	0.002	0.008	129.6	0.003	-0.004	0.015	0.012	129.601	0.01	0.01	0.006	-0.002
129.8	0.022	0.026	0.025	0.04	129.8	0.007	0.021	0.025	0.04	129.8	-0.009	-0.013	-0.005	-0.025	129.801	0.037	0.026	0.032	0.012	129.801	0.011	0.002	0.001	-0.009	129.801	0.03	0.029	0.033	0.03	129.8	0.014	0.006	-0.014	0.008	129.8	-0.007	-0.005	0.003	0.008	129.8	0.005	-0.006	0.013	0.013	129.801	0.009	0.008	0.004	-0.003
130	0.023	0.026	0.025	0.034	130	0.007	0.022	0.032	0.034	130.001	-0.009	-0.015	-0.006	-0.021	130	0.036	0.026	0.031	0.017	130.002	0.01	-0.001	0.002	-0.012	130	0.027	0.029	0.033	0.032	130.001	0.013	-0.001	-0.013	0.012	130.001	-0.009	-0.003	0.006	0.012	130.001	0.004	-0.002	0.013	0.016	130.001	0.009	0.01	0.009	-0.004
130.2	0.025	0.025	0.024	0.037	130.2	0.012	0.022	0.028	0.037	130.201	-0.007	-0.01	-0.006	-0.021	130.2	0.036	0.026	0.029	0.014	130.201	0.01	-0.002	0.003	-0.013	130.2	0.027	0.03	0.031	0.028	130.2	0.013	0.002	-0.018	0.01	130.2	-0.009	-0.003	0.006	0.01	130.2	0.004	-0.007	0.014	0.011	130.2	0.009	0.012	0.011	-0.006
130.4	0.027	0.027	0.02	0.039	130.4	0.007	0.02	0.03	0.039	130.401	-0.008	-0.014	-0.005	-0.024	130.4	0.04	0.025	0.028	0.01	130.401	0.013	-0.005	0.005	-0.012	130.4	0.027	0.027	0.036	0.033	130.401	0.015	0.001	-0.015	0.007	130.401	-0.012	-0.001	0.004	0.007	130.401	0.003	-0.007	0.02	0.011	130.4	0.009	0.012	0.007	-0.003
130.6	0.018	0.028	0.026	0.037	130.6	0.009	0.017	0.029	0.037	130.6	-0.004	-0.012	-0.007	-0.022	130.601	0.037	0.026	0.029	0.016	130.601	0.009	0.002	-0.001	-0.013	130.601	0.027	0.03	0.032	0.033	130.6	0.015	-0.001	-0.018	0.003	130.6	-0.009	-0.003	0.006	0.003	130.6	0.01	0.002	0.017	0.015	130.6	0.005	0.011	0.01	-0.003
130.8	0.019	0.028	0.021	0.039	130.8	0.008	0.027	0.028	0.039	130.802	-0.008	-0.012	-0.007	-0.025	130.8	0.039	0.028	0.032	0.014	130.802	0.016	-0.004	0.002	-0.013	130.8	0.028	0.029	0.036	0.029	130.8	0.013	0.003	-0.015	0.008	130.8	-0.007	0.002	0.005	0.008	130.8	0.004	-0.007	0.012	0.013	130.8	0.008	0.012	0.01	-0.008
131	0.024	0.027	0.026	0.038	131	0.009	0.022	0.03	0.038	131.001	-0.004	-0.014	-0.005	-0.021	131	0.036	0.027	0.033	0.011	131.002	0.009	-0.004	0.004	-0.01	131	0.029	0.031	0.032	0.029	131	0.012	0.005	-0.019	0.005	131	-0.004	-0.003	0.003	0.005	131	0.002	-0.006	0.012	0.014	131	0.009	0.011	0.006	-0.001
131.201	0.024	0.03	0.025	0.039	131.201	0.01	0.022	0.03	0.039	131.2	-0.007	-0.015	-0.004	-0.025	131.2	0.038	0.025	0.028	0.016	131.201	0.006	-0.004	0.005	-0.01	131.2	0.027	0.032	0.035	0.033	131.201	0.017	0.005	-0.013	0.008	131.201	-0.006	-0.001	0.008	0.008	131.201	0.006	-0.004	0.015	0.013	131.2	0.01	0.01	0.008	-0.002
131.401	0.025	0.025	0.025	0.04	131.401	0.008	0.024	0.029	0.04	131.4	-0.011	-0.014	-0.005	-0.022	131.401	0.038	0.026	0.034	0.012	131.401	0.01	-0.004	0.004	-0.012	131.401	0.029	0.034	0.036	0.032	131.4	0.015	0.007	-0.012	0.007	131.4	-0.005	-0.002	0.005	0.007	131.401	0.005	-0.007	0.013	0.011	131.4	0.01	0.012	0.01	-0.005
131.601	0.021	0.025	0.022	0.038	131.601	0.006	0.022	0.028	0.038	131.6	-0.008	-0.013	-0.009	-0.019	131.601	0.04	0.027	0.028	0.013	131.602	0.013	0.003	0.004	-0.009	131.601	0.032	0.03	0.035	0.035	131.601	0.012	0.007	-0.014	0.005	131.601	-0.006	-0.001	0.003	0.005	131.6	0.005	-0.003	0.015	0.016	131.6	0.011	0.013	0.011	-0.003
131.801	0.02	0.025	0.026	0.04	131.801	0.012	0.02	0.028	0.04	131.8	-0.01	-0.015	-0.008	-0.023	131.801	0.034	0.025	0.033	0.012	131.802	0.013	-0.004	0.003	-0.013	131.801	0.03	0.029	0.033	0.033	131.8	0.016	0.008	-0.016	0.007	131.8	-0.009	0.001	0.006	0.007	131.8	0.007	-0.008	0.017	0.013	131.801	0.008	0.014	0.01	0.001
132	0.025	0.023	0.026	0.034	132	0.012	0.021	0.031	0.034	132.001	-0.006	-0.013	-0.006	-0.021	132.001	0.038	0.026	0.034	0.014	132.002	0.008	-0.005	0.003	-0.013	132.001	0.027	0.027	0.034	0.031	132	0.016	0.003	-0.015	0.008	132	-0.01	-0.003	0.006	0.008	132	0.005	-0.004	0.012	0.014	132	0.01	0.011	0.009	0
132.2	0.025	0.025	0.028	0.038	132.2	0.007	0.023	0.029	0.038	132.2	-0.005	-0.01	-0.007	-0.023	132.2	0.04	0.025	0.03	0.013	132.202	0.008	-0.003	0.006	-0.01	132.2	0.029	0.033	0.033	0.03	132.2	0.012	0.005	-0.016	0.006	132.2	-0.009	-0.003	0.003	0.006	132.2	0.007	-0.005	0.015	0.013	132.2	0.011	0.01	0.012	-0.001
132.401	0.025	0.029	0.024	0.03	132.401	0.012	0.023	0.029	0.03	132.4	-0.005	-0.016	-0.002	-0.022	132.401	0.039	0.026	0.034	0.016	132.402	0.011	-0.001	0.004	-0.01	132.401	0.03	0.029	0.033	0.031	132.401	0.018	0.007	-0.013	0.007	132.401	-0.011	-0.002	0.005	0.007	132.401	0.006	-0.006	0.016	0.015	132.4	0.007	0.01	0.01	-0.002
132.6	0.024	0.027	0.025	0.038	132.6	0.01	0.021	0.034	0.038	132.6	-0.005	-0.015	-0.006	-0.021	132.6	0.034	0.026	0.034	0.014	132.602	0.009	-0.003	0.003	-0.013	132.6	0.029	0.034	0.033	0.035	132.601	0.016	0.002	-0.016	0.007	132.601	-0.004	-0.005	0.007	0.007	132.601	0.005	-0.002	0.013	0.012	132.601	0.009	0.011	0.01	-0.002
132.8	0.023	0.029	0.026	0.04	132.8	0.011	0.024	0.03	0.04	132.801	-0.002	-0.013	-0.006	-0.022	132.801	0.038	0.028	0.03	0.014	132.801	0.013	-0.001	0.005	-0.009	132.801	0.03	0.032	0.032	0.031	132.8	0.018	0.007	-0.017	0.011	132.8	-0.008	0.002	0.011	0.011	132.801	0.004	-0.005	0.012	0.014	132.8	0.015	0.013	0.012	-0.002
133.001	0.026	0.027	0.024	0.038	133.001	0.011	0.027	0.028	0.038	133.001	-0.007	-0.013	-0.005	-0.023	133.001	0.037	0.028	0.033	0.014	133.001	0.008	0.001	0.004	-0.009	133.001	0.031	0.03	0.038	0.031	133	0.015	0.01	-0.011	0.012	133	-0.005	-0.002	0.008	0.012	133	0.005	-0.003	0.013	0.015	133.001	0.007	0.007	0.01	-0.001
133.201	0.023	0.025	0.025	0.035	133.201	0.008	0.022	0.027	0.035	133.2	-0.005	-0.014	-0.009	-0.024	133.201	0.041	0.025	0.035	0.014	133.202	0.008	-0.001	0.006	-0.01	133.201	0.029	0.032	0.033	0.034	133.2	0.013	0.003	-0.01	0.011	133.2	-0.006	-0.002	0.003	0.011	133.2	0.004	-0.004	0.016	0.015	133.201	0.014	0.012	0.007	-0.002
133.4	0.023	0.032	0.025	0.034	133.4	0.011	0.026	0.031	0.034	133.401	-0.005	-0.012	-0.006	-0.024	133.4	0.04	0.029	0.035	0.014	133.402	0.008	-0.003	0.002	-0.014	133.4	0.03	0.031	0.036	0.032	133.401	0.015	0.006	-0.012	0.012	133.401	-0.008	-0.004	0.007	0.012	133.401	0.004	0	0.014	0.014	133.4	0.009	0.012	0.007	0
133.601	0.024	0.027	0.024	0.036	133.601	0.012	0.028	0.029	0.036	133.6	-0.005	-0.014	-0.007	-0.02	133.601	0.037	0.027	0.035	0.015	133.602	0.01	-0.003	0.004	-0.007	133.601	0.034	0.033	0.034	0.028	133.6	0.013	0.003	-0.015	0.01	133.6	-0.004	-0.002	0.004	0.01	133.6	0.007	-0.005	0.019	0.012	133.601	0.011	0.014	0.011	0.003
133.8	0.022	0.027	0.03	0.042	133.8	0.011	0.023	0.031	0.042	133.801	-0.007	-0.016	-0.005	-0.023	133.8	0.04	0.025	0.031	0.012	133.802	0.011	0	0.002	-0.007	133.8	0.032	0.033	0.034	0.03	133.801	0.013	0.004	-0.017	0.01	133.801	-0.007	-0.002	0.005	0.01	133.801	0.006	-0.004	0.014	0.016	133.8	0.011	0.007	0.004	0
134.001	0.026	0.028	0.028	0.04	134.001	0.014	0.029	0.03	0.04	134	-0.009	-0.017	-0.007	-0.024	134	0.039	0.026	0.031	0.015	134.002	0.011	-0.004	0.002	-0.012	134	0.03	0.033	0.035	0.029	134	0.016	0.006	-0.012	0.008	134	-0.006	0	0.009	0.008	134	0.006	-0.002	0.013	0.012	134.001	0.01	0.008	0.009	0.002
134.2	0.025	0.027	0.026	0.037	134.2	0.012	0.022	0.031	0.037	134.2	-0.006	-0.013	-0.002	-0.02	134.201	0.037	0.026	0.033	0.013	134.201	0.014	-0.003	0.001	-0.01	134.201	0.028	0.034	0.032	0.032	134.201	0.015	0.004	-0.014	0.008	134.201	-0.004	-0.002	0.005	0.008	134.201	0.006	-0.007	0.022	0.013	134.2	0.012	0.014	0.008	0.003
134.401	0.023	0.026	0.025	0.043	134.401	0.009	0.021	0.032	0.043	134.4	-0.003	-0.012	-0.005	-0.022	134.401	0.039	0.026	0.032	0.017	134.401	0.01	-0.001	0.004	-0.014	134.401	0.034	0.033	0.031	0.034	134.4	0.014	0.004	-0.016	0.005	134.4	-0.009	0.003	0.009	0.005	134.4	0.003	-0.003	0.021	0.014	134.401	0.009	0.012	0.011	-0.001
134.601	0.025	0.032	0.028	0.046	134.601	0.014	0.028	0.032	0.046	134.601	-0.005	-0.012	-0.003	-0.021	134.6	0.036	0.028	0.033	0.015	134.602	0.013	-0.001	0.003	-0.008	134.6	0.027	0.032	0.035	0.032	134.6	0.018	0.003	-0.01	0.004	134.6	-0.008	-0.002	0.005	0.004	134.601	0.004	-0.003	0.015	0.013	134.6	0.011	0.014	0.009	0.004
134.801	0.029	0.03	0.028	0.041	134.801	0.012	0.026	0.033	0.041	134.801	-0.004	-0.014	-0.006	-0.022	134.801	0.039	0.026	0.035	0.013	134.802	0.015	-0.002	0.005	-0.009	134.801	0.035	0.035	0.03	0.031	134.8	0.014	0.003	-0.014	0.009	134.8	-0.004	-0.002	0.006	0.009	134.8	0.001	-0.004	0.017	0.019	134.8	0.012	0.009	0.007	0.002
135	0.022	0.025	0.024	0.04	135	0.01	0.024	0.033	0.04	135.001	-0.006	-0.011	-0.003	-0.021	135	0.038	0.03	0.035	0.016	135.001	0.012	0	0.008	-0.007	135	0.033	0.03	0.036	0.032	135.001	0.015	0.006	-0.015	0.007	135.001	-0.008	0.002	0.007	0.007	135.001	0.01	-0.005	0.017	0.013	135	0.004	0.012	0.01	-0.004
135.2	0.026	0.03	0.027	0.038	135.2	0.014	0.027	0.029	0.038	135.201	-0.005	-0.008	-0.002	-0.023	135.201	0.033	0.025	0.03	0.016	135.201	0.006	0	0.004	-0.012	135.201	0.027	0.034	0.038	0.033	135.2	0.013	0.005	-0.011	0.005	135.2	-0.006	0.002	0.004	0.005	135.201	0.007	-0.003	0.016	0.017	135.2	0.014	0.016	0.006	-0.002
135.401	0.029	0.024	0.027	0.039	135.401	0.013	0.025	0.031	0.039	135.4	-0.005	-0.015	-0.005	-0.021	135.401	0.043	0.029	0.034	0.015	135.401	0.013	-0.001	0.006	-0.007	135.401	0.03	0.034	0.039	0.033	135.4	0.016	0.003	-0.015	0.011	135.4	-0.007	-0.001	0.003	0.011	135.401	0.005	-0.006	0.017	0.018	135.401	0.012	0.015	0.008	0.001
135.6	0.028	0.029	0.03	0.043	135.6	0.009	0.024	0.031	0.043	135.601	-0.005	-0.011	-0.005	-0.021	135.601	0.038	0.027	0.036	0.013	135.602	0.011	-0.001	0.003	-0.013	135.601	0.031	0.033	0.032	0.032	135.6	0.015	0.003	-0.011	0.01	135.6	-0.008	-0.003	0.006	0.01	135.6	0.007	-0.005	0.016	0.014	135.6	0.011	0.015	0.009	0.002
135.8	0.028	0.03	0.028	0.042	135.8	0.013	0.019	0.035	0.042	135.8	-0.004	-0.009	-0.007	-0.022	135.8	0.041	0.031	0.034	0.016	135.802	0.015	0.001	0.005	-0.011	135.8	0.035	0.034	0.033	0.032	135.801	0.018	0.008	-0.015	0.01	135.801	-0.005	0.003	0.003	0.01	135.8	0.003	-0.002	0.015	0.021	135.8	0.011	0.015	0.011	0.001
136	0.025	0.029	0.031	0.04	136	0.012	0.024	0.03	0.04	136.001	-0.003	-0.016	-0.007	-0.022	136	0.037	0.026	0.035	0.016	136.002	0.013	0.002	0.005	-0.009	136	0.031	0.031	0.037	0.034	136	0.015	0.006	-0.013	0.007	136	-0.006	-0.003	0.007	0.007	136	0.005	0	0.012	0.013	136	0.013	0.014	0.006	0.001
136.201	0.028	0.03	0.029	0.04	136.201	0.017	0.021	0.03	0.04	136.2	-0.006	-0.015	-0.003	-0.02	136.201	0.039	0.027	0.036	0.015	136.201	0.009	-0.002	0.007	-0.008	136.201	0.034	0.031	0.036	0.034	136.201	0.013	0.006	-0.015	0.007	136.201	-0.008	0.002	0.001	0.007	136.201	0.009	-0.002	0.022	0.014	136.2	0.008	0.016	0.013	0
136.401	0.024	0.03	0.03	0.041	136.401	0.015	0.026	0.034	0.041	136.401	-0.008	-0.014	-0.007	-0.022	136.402	0.041	0.028	0.037	0.015	136.402	0.01	-0.001	0.006	-0.009	136.402	0.03	0.035	0.034	0.032	136.4	0.017	0.006	-0.013	0.012	136.4	-0.008	0.002	0.005	0.012	136.4	0.01	-0.001	0.016	0.016	136.401	0.01	0.013	0.01	-0.001
136.6	0.026	0.028	0.027	0.045	136.6	0.014	0.027	0.038	0.045	136.6	-0.003	-0.011	-0.002	-0.018	136.6	0.037	0.027	0.033	0.014	136.601	0.015	0.001	0.008	-0.008	136.6	0.035	0.032	0.036	0.037	136.6	0.013	0.005	-0.014	0.008	136.6	-0.004	0.003	0.009	0.008	136.6	0.002	-0.004	0.017	0.016	136.6	0.013	0.013	0.008	-0.003
136.8	0.029	0.028	0.033	0.04	136.8	0.013	0.028	0.032	0.04	136.801	-0.002	-0.011	-0.001	-0.02	136.8	0.042	0.025	0.034	0.014	136.801	0.012	0.001	0.004	-0.012	136.8	0.036	0.028	0.036	0.035	136.8	0.015	0.009	-0.013	0.009	136.8	-0.007	0.001	0.01	0.009	136.8	0.008	-0.004	0.015	0.016	136.8	0.014	0.013	0.012	0.001
137.001	0.024	0.029	0.03	0.045	137.001	0.016	0.03	0.035	0.045	137	-0.005	-0.012	-0.005	-0.021	137	0.04	0.03	0.032	0.016	137.001	0.011	0	0.006	-0.009	137	0.033	0.033	0.037	0.032	137	0.018	0.01	-0.014	0.008	137	-0.005	0.003	0.007	0.008	137.001	0.006	-0.003	0.019	0.017	137	0.013	0.011	0.01	-0.002
137.201	0.031	0.027	0.029	0.042	137.201	0.011	0.028	0.03	0.042	137.201	-0.004	-0.011	-0.002	-0.024	137.201	0.038	0.029	0.036	0.015	137.201	0.013	-0.002	0.006	-0.009	137.201	0.031	0.034	0.032	0.034	137.2	0.016	0.009	-0.013	0.009	137.2	-0.007	0.001	0.008	0.009	137.201	0.006	-0.002	0.018	0.018	137.2	0.014	0.015	0.011	0
137.4	0.028	0.028	0.03	0.043	137.4	0.012	0.029	0.032	0.043	137.4	-0.003	-0.01	-0.002	-0.021	137.401	0.038	0.028	0.034	0.015	137.402	0.013	-0.002	0.005	-0.01	137.401	0.031	0.032	0.032	0.032	137.4	0.014	0.006	-0.015	0.008	137.4	-0.006	0.001	0.008	0.008	137.401	0.013	-0.002	0.02	0.016	137.4	0.011	0.017	0.012	0.001
137.601	0.027	0.033	0.027	0.044	137.601	0.014	0.029	0.033	0.044	137.6	-0.007	-0.009	-0.005	-0.019	137.6	0.035	0.027	0.033	0.017	137.601	0.013	0.002	0.008	-0.008	137.6	0.031	0.035	0.039	0.034	137.601	0.017	0.002	-0.011	0.01	137.601	-0.002	0	0.007	0.01	137.6	0.002	0.001	0.017	0.016	137.6	0.012	0.014	0.012	0.001
137.8	0.027	0.031	0.027	0.044	137.8	0.013	0.031	0.028	0.044	137.8	-0.004	-0.013	-0.005	-0.017	137.8	0.036	0.027	0.034	0.013	137.801	0.012	0	0.008	-0.011	137.8	0.032	0.032	0.037	0.03	137.801	0.016	0.008	-0.008	0.009	137.801	-0.003	-0.004	0.006	0.009	137.801	0.005	-0.002	0.02	0.018	137.801	0.01	0.015	0.013	0.002
138	0.025	0.032	0.034	0.045	138	0.014	0.024	0.037	0.045	138	-0.008	-0.014	-0.003	-0.019	138	0.039	0.028	0.031	0.015	138.002	0.013	-0.003	0.006	-0.011	138	0.034	0.029	0.035	0.033	138.001	0.015	0.007	-0.014	0.009	138.001	-0.008	-0.003	0.008	0.009	138.001	0.006	-0.003	0.015	0.016	138	0.013	0.013	0.014	-0.002
138.2	0.026	0.033	0.031	0.044	138.2	0.014	0.027	0.037	0.044	138.2	-0.005	-0.013	-0.003	-0.02	138.2	0.039	0.026	0.033	0.018	138.202	0.01	0	0.008	-0.006	138.2	0.033	0.035	0.036	0.031	138.2	0.017	0.009	-0.013	0.01	138.2	-0.005	-0.002	0.007	0.01	138.2	0.006	-0.001	0.018	0.017	138.201	0.01	0.011	0.008	-0.002
138.401	0.029	0.032	0.033	0.045	138.401	0.013	0.028	0.034	0.045	138.4	-0.003	-0.011	-0.004	-0.023	138.4	0.04	0.027	0.031	0.015	138.401	0.014	0.001	0.005	-0.008	138.4	0.033	0.036	0.036	0.031	138.4	0.014	0.005	-0.009	0.008	138.4	-0.006	-0.002	0.012	0.008	138.4	0.008	-0.003	0.015	0.011	138.4	0.016	0.011	0.01	-0.003
138.6	0.026	0.032	0.028	0.041	138.6	0.016	0.027	0.035	0.041	138.601	-0.004	-0.013	0	-0.016	138.601	0.039	0.03	0.033	0.016	138.602	0.014	0	0.007	-0.009	138.601	0.031	0.029	0.036	0.033	138.6	0.019	0.009	-0.013	0.008	138.6	-0.008	-0.002	0.005	0.008	138.6	0.009	-0.002	0.015	0.02	138.601	0.011	0.013	0.009	-0.003
138.8	0.026	0.033	0.033	0.04	138.8	0.016	0.028	0.037	0.04	138.8	-0.002	-0.014	-0.002	-0.022	138.8	0.04	0.03	0.035	0.014	138.801	0.013	0	0.005	-0.006	138.8	0.033	0.034	0.034	0.032	138.8	0.015	0.005	-0.01	0.011	138.8	-0.008	-0.003	0.006	0.011	138.8	0.008	-0.004	0.021	0.013	138.8	0.012	0.013	0.012	0
139.001	0.025	0.029	0.034	0.043	139.001	0.016	0.028	0.035	0.043	139.001	-0.008	-0.013	-0.005	-0.023	139	0.04	0.027	0.032	0.016	139.002	0.013	0.003	0.009	-0.008	139	0.031	0.035	0.037	0.032	139	0.016	0.004	-0.012	0.012	139	-0.006	-0.001	0.003	0.012	139	0.008	-0.002	0.018	0.015	139	0.017	0.011	0.01	-0.001
139.201	0.027	0.039	0.03	0.044	139.201	0.013	0.027	0.035	0.044	139.2	-0.002	-0.01	-0.003	-0.021	139.201	0.038	0.028	0.029	0.018	139.202	0.014	0	0.007	-0.013	139.201	0.029	0.037	0.039	0.036	139.201	0.014	0.005	-0.011	0.014	139.201	-0.006	0.002	0.007	0.014	139.201	0.007	0.001	0.02	0.017	139.2	0.012	0.013	0.011	0
139.4	0.025	0.032	0.032	0.043	139.4	0.014	0.026	0.032	0.043	139.401	-0.006	-0.011	-0.004	-0.022	139.401	0.039	0.03	0.031	0.02	139.402	0.016	-0.002	0.009	-0.011	139.401	0.033	0.035	0.037	0.035	139.4	0.014	0.005	-0.012	0.01	139.4	-0.007	0.003	0.009	0.01	139.4	0.006	0	0.015	0.015	139.4	0.013	0.012	0.013	0.002
139.6	0.026	0.03	0.033	0.043	139.6	0.016	0.028	0.036	0.043	139.6	0	-0.014	-0.006	-0.02	139.6	0.04	0.03	0.035	0.018	139.601	0.011	0	0.004	-0.006	139.6	0.031	0.036	0.041	0.031	139.6	0.017	0.004	-0.011	0.009	139.6	-0.006	0.002	0.004	0.009	139.6	0.007	-0.006	0.018	0.019	139.6	0.008	0.015	0.006	-0.004
139.8	0.025	0.031	0.033	0.042	139.8	0.017	0.031	0.039	0.042	139.801	-0.006	-0.014	-0.007	-0.021	139.8	0.042	0.033	0.035	0.02	139.802	0.016	0.005	0.009	-0.008	139.8	0.034	0.033	0.035	0.032	139.8	0.016	0.009	-0.011	0.008	139.8	-0.009	-0.001	0.005	0.008	139.8	0.01	-0.003	0.015	0.015	139.8	0.015	0.014	0.01	0.003
140	0.029	0.035	0.034	0.043	140	0.016	0.028	0.031	0.043	140	-0.005	-0.013	-0.001	-0.02	140	0.036	0.031	0.037	0.014	140.002	0.014	0.002	0.009	-0.009	140	0.033	0.036	0.039	0.034	140	0.015	0.006	-0.014	0.008	140	-0.004	-0.002	0.014	0.008	140.001	0.008	-0.002	0.018	0.017	140	0.011	0.013	0.013	0.002
140.2	0.028	0.031	0.033	0.046	140.2	0.014	0.033	0.039	0.046	140.201	-0.001	-0.016	-0.002	-0.021	140.2	0.038	0.032	0.034	0.016	140.202	0.012	0.001	0.006	-0.009	140.2	0.035	0.038	0.037	0.033	140.2	0.016	0.004	-0.014	0.009	140.2	-0.004	0.001	0.012	0.009	140.2	0.004	0	0.018	0.017	140.201	0.014	0.015	0.011	0.001
140.4	0.028	0.029	0.033	0.046	140.4	0.014	0.03	0.034	0.046	140.401	-0.002	-0.014	-0.001	-0.019	140.4	0.042	0.027	0.036	0.014	140.401	0.014	0.001	0.005	-0.008	140.4	0.033	0.035	0.033	0.035	140.4	0.015	0.009	-0.013	0.013	140.4	-0.005	0	0.006	0.013	140.401	0.01	-0.002	0.017	0.017	140.401	0.012	0.011	0.012	-0.001
140.6	0.026	0.031	0.03	0.045	140.6	0.013	0.03	0.038	0.045	140.601	-0.004	-0.009	-0.006	-0.017	140.6	0.039	0.028	0.034	0.017	140.601	0.012	0.004	0.003	-0.006	140.6	0.031	0.036	0.038	0.033	140.6	0.016	0.007	-0.01	0.011	140.6	-0.005	-0.004	0.004	0.011	140.601	0.01	-0.003	0.022	0.015	140.6	0.01	0.018	0.014	-0.001
140.801	0.029	0.032	0.034	0.047	140.801	0.016	0.026	0.038	0.047	140.8	-0.004	-0.009	-0.001	-0.022	140.801	0.043	0.022	0.036	0.017	140.801	0.017	0.001	0.009	-0.008	140.801	0.036	0.036	0.039	0.034	140.801	0.021	0.004	-0.013	0.008	140.801	-0.004	-0.003	0.007	0.008	140.8	0.006	0	0.015	0.015	140.801	0.01	0.014	0.011	0.003
141	0.031	0.033	0.034	0.041	141	0.017	0.031	0.032	0.041	141.001	-0.001	-0.013	-0.006	-0.021	141	0.041	0.028	0.035	0.019	141.001	0.013	-0.001	0.008	-0.005	141	0.032	0.039	0.039	0.035	141.001	0.019	0.006	-0.012	0.012	141.001	-0.006	0.002	0.012	0.012	141.001	0.006	-0.003	0.018	0.018	141	0.014	0.011	0.011	-0.002
141.2	0.03	0.03	0.036	0.048	141.2	0.012	0.025	0.037	0.048	141.2	0.002	-0.012	-0.005	-0.02	141.2	0.038	0.027	0.036	0.014	141.202	0.017	0.002	0.011	-0.007	141.2	0.033	0.035	0.04	0.034	141.2	0.017	0.006	-0.012	0.01	141.2	-0.005	-0.001	0.006	0.01	141.2	0.007	-0.005	0.017	0.018	141.201	0.013	0.012	0.011	-0.001
141.4	0.029	0.033	0.033	0.046	141.4	0.016	0.032	0.037	0.046	141.4	-0.004	-0.01	0	-0.023	141.401	0.041	0.03	0.031	0.019	141.402	0.015	0.004	0.006	-0.006	141.401	0.035	0.036	0.039	0.032	141.401	0.018	0.009	-0.012	0.013	141.401	-0.003	0.001	0.009	0.013	141.4	0.008	-0.002	0.022	0.016	141.4	0.011	0.016	0.012	0.001
141.601	0.026	0.034	0.033	0.045	141.601	0.017	0.029	0.039	0.045	141.6	-0.004	-0.014	-0.003	-0.019	141.6	0.04	0.027	0.037	0.018	141.602	0.016	0	0.006	-0.008	141.6	0.033	0.035	0.039	0.032	141.6	0.02	0.005	-0.01	0.011	141.6	-0.002	0.001	0.008	0.011	141.6	0.005	0.003	0.02	0.019	141.601	0.011	0.013	0.015	0.002
141.8	0.032	0.037	0.032	0.048	141.8	0.017	0.032	0.039	0.048	141.8	-0.007	-0.015	-0.003	-0.022	141.801	0.041	0.03	0.035	0.018	141.801	0.013	0.002	0.012	-0.004	141.801	0.033	0.032	0.035	0.039	141.801	0.019	0.005	-0.009	0.011	141.801	-0.006	-0.001	0.009	0.011	141.801	0.007	-0.002	0.02	0.018	141.8	0.015	0.018	0.011	0
142.001	0.027	0.032	0.028	0.042	142.001	0.018	0.029	0.036	0.042	142.001	-0.003	-0.011	-0.005	-0.02	142	0.038	0.029	0.037	0.019	142.002	0.014	0.002	0.009	-0.005	142	0.036	0.036	0.036	0.036	142	0.018	0.008	-0.011	0.011	142	-0.005	0.005	0.006	0.011	142.001	0.009	-0.002	0.018	0.018	142.001	0.014	0.018	0.01	0.002
142.201	0.029	0.033	0.031	0.043	142.201	0.019	0.03	0.037	0.043	142.201	-0.004	-0.01	-0.003	-0.019	142.2	0.046	0.028	0.033	0.02	142.201	0.016	0.003	0.004	-0.008	142.2	0.035	0.036	0.041	0.034	142.2	0.015	0.009	-0.011	0.013	142.2	-0.003	0.005	0.009	0.013	142.2	0.009	-0.002	0.02	0.017	142.2	0.015	0.019	0.014	0
142.401	0.028	0.035	0.034	0.046	142.401	0.019	0.029	0.035	0.046	142.4	-0.003	-0.013	-0.003	-0.016	142.401	0.043	0.029	0.039	0.019	142.402	0.017	0.001	0.008	-0.007	142.401	0.035	0.032	0.037	0.035	142.4	0.017	0.005	-0.011	0.01	142.4	-0.008	0.004	0.011	0.01	142.4	0.007	-0.001	0.021	0.021	142.401	0.011	0.013	0.014	0.002
142.601	0.029	0.03	0.035	0.047	142.601	0.018	0.028	0.036	0.047	142.6	-0.002	-0.011	-0.001	-0.022	142.601	0.047	0.029	0.038	0.015	142.601	0.015	0.004	0.005	-0.005	142.601	0.033	0.034	0.038	0.036	142.6	0.018	0.008	-0.012	0.013	142.6	-0.004	0	0.008	0.013	142.6	0.011	-0.001	0.021	0.017	142.6	0.012	0.014	0.013	0.001
142.8	0.033	0.036	0.033	0.048	142.8	0.019	0.031	0.039	0.048	142.801	0	-0.011	0.004	-0.017	142.801	0.045	0.031	0.037	0.014	142.802	0.014	-0.002	0.011	-0.007	142.801	0.032	0.036	0.04	0.036	142.8	0.013	0.009	-0.013	0.01	142.8	-0.004	0.001	0.006	0.01	142.801	0.009	-0.002	0.021	0.02	142.8	0.009	0.012	0.013	0.003
143.001	0.027	0.034	0.036	0.045	143.001	0.019	0.03	0.039	0.045	143	-0.006	-0.013	-0.005	-0.018	143	0.039	0.028	0.035	0.014	143.002	0.015	0.001	0.012	-0.01	143	0.034	0.041	0.044	0.039	143	0.016	0.01	-0.013	0.012	143	-0.004	0.001	0.007	0.012	143	0.011	0	0.019	0.014	143	0.012	0.018	0.011	-0.004
143.2	0.029	0.036	0.034	0.046	143.2	0.018	0.031	0.038	0.046	143.201	0	-0.009	-0.003	-0.02	143.201	0.042	0.032	0.036	0.019	143.201	0.017	0.001	0.01	-0.006	143.201	0.031	0.038	0.036	0.034	143.201	0.013	0.012	-0.008	0.011	143.201	-0.009	0	0.01	0.011	143.201	0.006	-0.001	0.022	0.018	143.2	0.013	0.012	0.01	-0.004
143.401	0.031	0.034	0.033	0.049	143.401	0.02	0.029	0.04	0.049	143.4	-0.004	-0.012	-0.003	-0.021	143.4	0.044	0.031	0.037	0.02	143.402	0.011	0.004	0.011	-0.011	143.4	0.034	0.039	0.039	0.036	143.4	0.018	0.009	-0.013	0.014	143.4	-0.003	0.004	0.01	0.014	143.4	0.011	0.002	0.023	0.019	143.401	0.011	0.014	0.009	0.006
143.601	0.029	0.037	0.034	0.044	143.601	0.016	0.031	0.036	0.044	143.601	-0.004	-0.009	-0.003	-0.022	143.6	0.039	0.03	0.036	0.015	143.602	0.015	0.002	0.009	-0.008	143.6	0.031	0.032	0.036	0.036	143.601	0.021	0.01	-0.012	0.015	143.601	-0.004	0.003	0.008	0.015	143.601	0.007	-0.002	0.017	0.017	143.6	0.013	0.018	0.015	0.001
143.801	0.028	0.04	0.034	0.048	143.801	0.019	0.032	0.035	0.048	143.801	-0.005	-0.012	0	-0.017	143.8	0.042	0.031	0.037	0.018	143.801	0.017	0.003	0.01	-0.008	143.8	0.034	0.037	0.035	0.034	143.8	0.018	0.007	-0.01	0.01	143.8	-0.006	0.005	0.01	0.01	143.8	0.008	0.001	0.019	0.012	143.801	0.015	0.013	0.015	0.003
144	0.03	0.037	0.034	0.05	144	0.019	0.03	0.041	0.05	144.001	-0.005	-0.011	-0.003	-0.019	144	0.043	0.032	0.037	0.02	144.002	0.016	0.002	0.006	-0.006	144	0.037	0.035	0.038	0.033	144	0.015	0.006	-0.012	0.014	144	-0.001	0.003	0.008	0.014	144	0.012	0.002	0.021	0.016	144	0.014	0.017	0.011	0
144.2	0.029	0.038	0.036	0.046	144.2	0.02	0.033	0.04	0.046	144.201	-0.003	-0.007	-0.005	-0.02	144.201	0.04	0.032	0.038	0.02	144.201	0.015	0.004	0.01	-0.006	144.201	0.037	0.035	0.037	0.039	144.2	0.016	0.007	-0.013	0.013	144.2	-0.004	0.003	0.007	0.013	144.2	0.01	-0.002	0.018	0.016	144.2	0.011	0.013	0.014	-0.001
144.401	0.035	0.037	0.033	0.049	144.401	0.019	0.028	0.039	0.049	144.4	-0.004	-0.011	-0.004	-0.017	144.4	0.04	0.029	0.037	0.018	144.401	0.015	0	0.009	-0.007	144.4	0.037	0.036	0.04	0.034	144.401	0.018	0.01	-0.013	0.011	144.401	-0.003	-0.001	0.009	0.011	144.401	0.008	-0.006	0.02	0.015	144.4	0.015	0.018	0.011	0.004
144.601	0.032	0.034	0.036	0.048	144.601	0.019	0.032	0.042	0.048	144.6	-0.003	-0.005	-0.001	-0.02	144.601	0.038	0.029	0.038	0.016	144.602	0.012	0.005	0.009	-0.008	144.601	0.036	0.04	0.038	0.036	144.601	0.017	0.008	-0.01	0.009	144.601	-0.002	0.005	0.009	0.009	144.6	0.007	0	0.023	0.018	144.6	0.014	0.018	0.013	-0.002
144.801	0.034	0.037	0.035	0.046	144.801	0.023	0.035	0.041	0.046	144.801	-0.004	-0.011	-0.002	-0.021	144.801	0.038	0.034	0.04	0.019	144.802	0.019	0.004	0.008	-0.006	144.801	0.035	0.04	0.041	0.038	144.801	0.016	0.007	-0.011	0.01	144.801	-0.004	0	0.009	0.01	144.8	0.009	-0.004	0.019	0.019	144.801	0.015	0.019	0.008	0.004
145.001	0.034	0.037	0.032	0.05	145.001	0.023	0.031	0.042	0.05	145.001	-0.003	-0.013	-0.001	-0.019	145	0.043	0.03	0.037	0.024	145.002	0.016	0.007	0.008	-0.005	145	0.035	0.036	0.04	0.037	145	0.019	0.01	-0.011	0.011	145	-0.004	0	0.012	0.011	145	0.007	-0.002	0.022	0.017	145.001	0.017	0.012	0.013	0.005
145.201	0.033	0.033	0.033	0.05	145.201	0.017	0.036	0.038	0.05	145.2	-0.002	-0.008	-0.003	-0.019	145.2	0.037	0.028	0.035	0.018	145.201	0.014	0.001	0.004	-0.003	145.2	0.037	0.038	0.041	0.037	145.201	0.016	0.012	-0.011	0.01	145.201	0	0.004	0.009	0.01	145.2	0.009	0.002	0.022	0.02	145.2	0.013	0.018	0.008	0.006
145.4	0.034	0.037	0.038	0.046	145.4	0.019	0.032	0.042	0.046	145.4	-0.001	-0.009	-0.002	-0.019	145.401	0.043	0.03	0.038	0.021	145.402	0.017	0.003	0.008	-0.008	145.401	0.034	0.034	0.04	0.036	145.401	0.019	0.008	-0.013	0.012	145.401	-0.006	0.002	0.011	0.012	145.4	0.01	-0.004	0.018	0.019	145.4	0.012	0.015	0.013	0.002
145.6	0.029	0.037	0.034	0.051	145.6	0.022	0.035	0.037	0.051	145.6	-0.002	-0.013	-0.002	-0.018	145.601	0.035	0.033	0.039	0.019	145.602	0.018	0.005	0.007	-0.007	145.601	0.035	0.032	0.038	0.04	145.601	0.019	0.012	-0.012	0.009	145.601	-0.003	0.001	0.011	0.009	145.6	0.014	0	0.024	0.017	145.6	0.013	0.016	0.014	0
145.8	0.029	0.04	0.034	0.044	145.8	0.02	0.033	0.038	0.044	145.801	-0.002	-0.01	-0.001	-0.017	145.801	0.043	0.03	0.037	0.018	145.801	0.016	0.004	0.009	-0.007	145.801	0.036	0.036	0.041	0.038	145.8	0.018	0.008	-0.009	0.011	145.8	-0.002	0.007	0.013	0.011	145.801	0.011	-0.001	0.019	0.018	145.801	0.013	0.016	0.016	0.002
146.001	0.033	0.036	0.035	0.048	146.001	0.018	0.032	0.042	0.048	146	-0.003	-0.01	-0.003	-0.018	146	0.046	0.03	0.037	0.018	146.001	0.012	0.003	0.009	-0.004	146	0.035	0.036	0.038	0.035	146	0.022	0.013	-0.009	0.008	146	-0.003	0.005	0.01	0.008	146	0.009	0	0.022	0.017	146.001	0.017	0.017	0.014	0.002
146.201	0.035	0.033	0.035	0.049	146.201	0.018	0.033	0.037	0.049	146.2	-0.004	-0.011	0.001	-0.018	146.2	0.041	0.03	0.034	0.017	146.202	0.014	0.004	0.01	-0.005	146.2	0.038	0.037	0.039	0.036	146.2	0.016	0.012	-0.009	0.013	146.2	-0.005	0	0.01	0.013	146.2	0.008	-0.003	0.019	0.02	146.2	0.018	0.015	0.012	0.003
146.4	0.034	0.038	0.036	0.051	146.4	0.019	0.035	0.039	0.051	146.4	0.001	-0.012	0.001	-0.02	146.4	0.041	0.031	0.041	0.02	146.401	0.017	0.004	0.009	-0.006	146.4	0.037	0.038	0.042	0.04	146.4	0.023	0.008	-0.008	0.012	146.4	-0.002	0.001	0.009	0.012	146.401	0.012	0	0.02	0.019	146.4	0.016	0.018	0.01	0.006
146.601	0.031	0.035	0.038	0.047	146.601	0.02	0.031	0.037	0.047	146.601	-0.001	-0.011	0	-0.02	146.601	0.043	0.03	0.036	0.021	146.602	0.018	0.002	0.007	-0.008	146.601	0.036	0.036	0.041	0.038	146.601	0.02	0.01	-0.009	0.011	146.601	-0.004	0.004	0.01	0.011	146.601	0.008	0.003	0.018	0.018	146.6	0.016	0.016	0.018	0.007
146.802	0.035	0.035	0.038	0.048	146.802	0.02	0.031	0.037	0.048	146.801	-0.002	-0.009	-0.005	-0.021	146.801	0.045	0.032	0.038	0.02	146.801	0.016	0.003	0.012	-0.007	146.801	0.04	0.037	0.037	0.034	146.8	0.019	0.005	-0.011	0.014	146.8	-0.004	0.001	0.009	0.014	146.8	0.008	0	0.02	0.018	146.8	0.011	0.015	0.015	-0.002
147	0.036	0.035	0.035	0.052	147	0.018	0.036	0.04	0.052	147.001	-0.002	-0.011	-0.002	-0.02	147	0.039	0.032	0.036	0.022	147.001	0.017	0.004	0.009	-0.006	147	0.035	0.036	0.04	0.036	147.001	0.016	0.011	-0.012	0.013	147.001	-0.002	0.002	0.011	0.013	147.001	0.008	-0.002	0.02	0.023	147	0.014	0.015	0.013	0.003
147.201	0.033	0.038	0.036	0.048	147.201	0.018	0.033	0.039	0.048	147.2	-0.002	-0.01	-0.002	-0.017	147.2	0.043	0.033	0.039	0.018	147.201	0.017	0.005	0.012	-0.008	147.2	0.036	0.039	0.041	0.037	147.2	0.019	0.01	-0.011	0.015	147.2	-0.002	0.001	0.012	0.015	147.2	0.008	0.002	0.021	0.022	147.201	0.015	0.017	0.015	0.005
147.4	0.032	0.035	0.037	0.052	147.4	0.023	0.034	0.04	0.052	147.401	-0.002	-0.012	-0.002	-0.019	147.4	0.042	0.026	0.036	0.022	147.402	0.014	0.002	0.008	-0.006	147.4	0.042	0.039	0.042	0.036	147.401	0.023	0.01	-0.009	0.013	147.401	-0.003	0.002	0.012	0.013	147.401	0.012	0.002	0.019	0.016	147.401	0.014	0.018	0.017	0.001
147.601	0.036	0.037	0.04	0.049	147.601	0.022	0.029	0.042	0.049	147.601	0.001	-0.008	-0.002	-0.012	147.6	0.041	0.032	0.039	0.018	147.602	0.019	0.006	0.01	-0.004	147.6	0.039	0.038	0.039	0.037	147.6	0.02	0.01	-0.007	0.01	147.6	-0.004	0.002	0.01	0.01	147.601	0.009	-0.003	0.019	0.016	147.6	0.015	0.018	0.013	0.004
147.8	0.032	0.036	0.035	0.053	147.8	0.019	0.033	0.045	0.053	147.8	-0.003	-0.01	-0.004	-0.02	147.8	0.043	0.031	0.035	0.019	147.801	0.018	0.004	0.008	-0.007	147.8	0.038	0.037	0.043	0.038	147.8	0.019	0.009	-0.011	0.012	147.8	0	0.002	0.007	0.012	147.8	0.01	-0.002	0.02	0.017	147.801	0.016	0.017	0.014	0.006
148.001	0.035	0.036	0.039	0.044	148.001	0.023	0.033	0.039	0.044	148.001	0.001	-0.005	0	-0.016	148	0.043	0.033	0.034	0.017	148.001	0.019	0.005	0.006	-0.005	148	0.033	0.039	0.044	0.033	148	0.019	0.008	-0.011	0.011	148	-0.001	0.003	0.007	0.011	148	0.008	-0.001	0.021	0.017	148.001	0.014	0.017	0.014	0.007
148.202	0.031	0.039	0.037	0.047	148.202	0.02	0.035	0.04	0.047	148.2	0	-0.014	-0.003	-0.015	148.2	0.04	0.033	0.042	0.02	148.202	0.017	0.006	0.012	-0.004	148.2	0.04	0.039	0.044	0.039	148.201	0.018	0.008	-0.012	0.015	148.201	-0.004	0.003	0.01	0.015	148.201	0.011	-0.001	0.024	0.018	148.2	0.017	0.014	0.012	0.004
148.4	0.035	0.034	0.038	0.051	148.4	0.021	0.034	0.045	0.051	148.401	0.001	-0.008	0.002	-0.02	148.401	0.044	0.032	0.039	0.021	148.402	0.017	0.003	0.012	-0.004	148.401	0.037	0.041	0.041	0.041	148.4	0.024	0.011	-0.011	0.015	148.4	-0.003	0	0.011	0.015	148.401	0.006	0.002	0.022	0.019	148.4	0.012	0.016	0.014	0.006
148.6	0.036	0.037	0.038	0.045	148.6	0.019	0.034	0.043	0.045	148.6	-0.005	-0.007	-0.003	-0.019	148.601	0.041	0.031	0.035	0.024	148.601	0.018	0.002	0.012	0	148.601	0.038	0.036	0.04	0.042	148.601	0.015	0.012	-0.011	0.008	148.601	-0.002	0.003	0.012	0.008	148.601	0.011	0.002	0.02	0.022	148.6	0.013	0.016	0.015	0.005
148.8	0.033	0.039	0.041	0.052	148.8	0.022	0.037	0.04	0.052	148.801	0.002	-0.009	-0.003	-0.016	148.8	0.042	0.033	0.036	0.021	148.802	0.015	-0.001	0.013	-0.005	148.8	0.037	0.041	0.042	0.039	148.8	0.021	0.011	-0.01	0.011	148.8	-0.001	0.007	0.01	0.011	148.8	0.009	-0.001	0.02	0.019	148.801	0.015	0.019	0.015	0.007
149	0.036	0.038	0.036	0.051	149	0.02	0.037	0.041	0.051	149	0.001	-0.008	0	-0.014	149.001	0.042	0.029	0.038	0.019	149.001	0.016	0.006	0.01	-0.008	149.001	0.039	0.039	0.041	0.037	149	0.018	0.01	-0.011	0.012	149	0.001	0.004	0.009	0.012	149	0.012	0	0.022	0.024	149	0.017	0.016	0.014	0.002
149.2	0.03	0.038	0.042	0.051	149.2	0.018	0.035	0.044	0.051	149.2	0	-0.01	0.002	-0.016	149.2	0.045	0.028	0.039	0.021	149.202	0.017	0.004	0.009	-0.007	149.2	0.039	0.04	0.036	0.039	149.201	0.014	0.005	-0.012	0.015	149.201	0	0.006	0.011	0.015	149.2	0.011	0.003	0.022	0.019	149.2	0.015	0.019	0.018	-0.005
149.401	0.034	0.039	0.04	0.046	149.401	0.021	0.034	0.044	0.046	149.401	0	-0.009	0.002	-0.02	149.401	0.046	0.034	0.04	0.02	149.401	0.014	0.002	0.009	-0.002	149.401	0.036	0.037	0.041	0.039	149.401	0.019	0.007	-0.009	0.015	149.401	-0.002	0	0.013	0.015	149.401	0.009	0	0.025	0.017	149.4	0.016	0.018	0.014	0.005
149.6	0.033	0.037	0.037	0.048	149.6	0.021	0.035	0.039	0.048	149.601	0.005	-0.013	0.001	-0.016	149.6	0.039	0.034	0.035	0.02	149.601	0.016	0.004	0.009	-0.01	149.6	0.034	0.044	0.038	0.04	149.6	0.022	0.011	-0.009	0.007	149.6	-0.006	0.007	0.013	0.007	149.601	0.007	0	0.024	0.016	149.6	0.012	0.014	0.012	0.002
149.8	0.033	0.039	0.038	0.05	149.8	0.021	0.037	0.04	0.05	149.8	0.003	-0.006	0	-0.014	149.8	0.044	0.034	0.04	0.023	149.802	0.019	0.005	0.013	-0.003	149.8	0.042	0.045	0.04	0.039	149.801	0.023	0.009	-0.015	0.015	149.801	0.005	0.001	0.009	0.015	149.801	0.01	-0.002	0.025	0.024	149.801	0.014	0.012	0.014	0.004
150	0.035	0.039	0.04	0.048	150	0.024	0.036	0.042	0.048	150	0.004	-0.009	-0.001	-0.022	150	0.043	0.031	0.037	0.023	150.001	0.017	0.004	0.006	-0.007	150	0.033	0.039	0.043	0.037	150	0.019	0.007	-0.011	0.01	150	-0.003	0.003	0.013	0.01	150	0.013	-0.001	0.019	0.018	150	0.013	0.019	0.014	0.004
150.201	0.032	0.04	0.039	0.049	150.201	0.017	0.036	0.046	0.049	150.2	0.002	-0.009	0.002	-0.016	150.2	0.043	0.033	0.041	0.02	150.201	0.018	0.003	0.011	-0.003	150.2	0.038	0.041	0.041	0.037	150.2	0.02	0.011	-0.006	0.017	150.2	-0.003	0.007	0.016	0.017	150.2	0.01	-0.001	0.019	0.022	150.2	0.015	0.018	0.013	0.005
150.4	0.037	0.038	0.038	0.049	150.4	0.023	0.036	0.038	0.049	150.401	0.003	-0.009	-0.001	-0.018	150.401	0.041	0.034	0.038	0.02	150.402	0.019	0.003	0.011	-0.005	150.401	0.036	0.039	0.043	0.035	150.401	0.02	0.011	-0.009	0.015	150.401	-0.004	0.005	0.013	0.015	150.401	0.011	0.002	0.02	0.017	150.4	0.011	0.018	0.016	0.003
150.601	0.034	0.04	0.041	0.051	150.601	0.024	0.039	0.043	0.051	150.601	0.001	-0.011	-0.002	-0.016	150.6	0.044	0.034	0.041	0.022	150.602	0.016	0.008	0.007	-0.006	150.6	0.035	0.044	0.04	0.041	150.6	0.02	0.012	-0.009	0.014	150.6	-0.003	0.008	0.01	0.014	150.6	0.007	0	0.023	0.02	150.601	0.014	0.019	0.018	0
150.801	0.033	0.041	0.041	0.053	150.801	0.026	0.036	0.041	0.053	150.8	0.001	-0.01	0	-0.014	150.801	0.042	0.031	0.038	0.022	150.801	0.018	0.004	0.012	-0.001	150.801	0.036	0.037	0.041	0.04	150.801	0.019	0.01	-0.008	0.013	150.801	-0.001	0.004	0.012	0.013	150.801	0.009	-0.001	0.025	0.019	150.8	0.016	0.013	0.015	0.007
151.001	0.034	0.035	0.037	0.055	151.001	0.023	0.034	0.046	0.055	151	-0.002	-0.009	0.001	-0.018	151	0.042	0.031	0.04	0.018	151.001	0.022	0.005	0.015	-0.004	151	0.041	0.042	0.041	0.039	151	0.019	0.008	-0.011	0.014	151	-0.001	0.004	0.012	0.014	151	0.007	0.001	0.021	0.02	151	0.016	0.017	0.016	0.006
151.2	0.038	0.04	0.041	0.053	151.2	0.022	0.035	0.04	0.053	151.2	0.002	-0.009	0	-0.017	151.2	0.049	0.034	0.041	0.023	151.202	0.016	0.008	0.014	-0.007	151.2	0.041	0.037	0.044	0.036	151.201	0.014	0.009	-0.009	0.01	151.201	-0.002	0.005	0.011	0.01	151.201	0.012	0.002	0.021	0.02	151.201	0.019	0.018	0.012	0.005
151.401	0.036	0.04	0.041	0.048	151.401	0.021	0.036	0.043	0.048	151.401	-0.001	-0.01	0.002	-0.018	151.401	0.045	0.035	0.039	0.018	151.402	0.018	0.003	0.013	-0.005	151.401	0.039	0.042	0.04	0.041	151.4	0.022	0.01	-0.009	0.011	151.4	-0.001	0.005	0.013	0.011	151.4	0.01	-0.001	0.018	0.018	151.401	0.015	0.023	0.014	0.005
151.6	0.038	0.038	0.039	0.052	151.6	0.023	0.036	0.045	0.052	151.601	0.002	-0.006	0.003	-0.015	151.601	0.043	0.034	0.04	0.02	151.602	0.021	0.003	0.012	-0.002	151.601	0.038	0.04	0.042	0.039	151.6	0.021	0.012	-0.008	0.01	151.6	0.004	0.005	0.012	0.01	151.6	0.013	0.002	0.024	0.018	151.6	0.011	0.016	0.013	0.005
151.8	0.035	0.041	0.042	0.054	151.8	0.022	0.039	0.044	0.054	151.8	-0.002	-0.005	0	-0.017	151.8	0.042	0.031	0.038	0.017	151.802	0.017	0.008	0.01	-0.006	151.8	0.04	0.041	0.044	0.043	151.8	0.014	0.011	-0.012	0.017	151.8	-0.001	0.002	0.013	0.017	151.8	0.012	-0.001	0.025	0.021	151.8	0.014	0.015	0.012	0.004
152	0.037	0.04	0.039	0.051	152	0.027	0.035	0.042	0.051	152	0.001	-0.009	0	-0.014	152.001	0.045	0.031	0.037	0.022	152.002	0.017	0.004	0.008	-0.005	152.001	0.039	0.044	0.042	0.036	152.001	0.02	0.011	-0.009	0.015	152.001	-0.001	0.006	0.014	0.015	152.001	0.01	-0.001	0.025	0.02	152	0.015	0.019	0.017	0.006
152.2	0.037	0.039	0.04	0.054	152.2	0.025	0.041	0.043	0.054	152.201	-0.002	-0.012	0	-0.015	152.201	0.046	0.034	0.044	0.021	152.202	0.02	0.008	0.011	-0.001	152.201	0.043	0.046	0.042	0.039	152.2	0.023	0.012	-0.009	0.01	152.2	0.001	0.003	0.007	0.01	152.2	0.009	0.004	0.026	0.02	152.201	0.015	0.018	0.012	0.006
152.401	0.036	0.042	0.039	0.057	152.401	0.024	0.036	0.043	0.057	152.401	0.002	-0.008	-0.002	-0.015	152.4	0.046	0.034	0.043	0.023	152.401	0.02	0.007	0.012	-0.004	152.4	0.043	0.037	0.043	0.041	152.4	0.023	0.014	-0.006	0.012	152.4	0	0.007	0.012	0.012	152.401	0.008	0.003	0.021	0.02	152.4	0.014	0.021	0.014	0.001
152.6	0.038	0.04	0.04	0.05	152.6	0.022	0.035	0.045	0.05	152.6	0	-0.008	-0.001	-0.017	152.601	0.041	0.034	0.042	0.019	152.601	0.017	0.007	0.013	-0.005	152.601	0.04	0.041	0.045	0.042	152.6	0.018	0.011	-0.01	0.014	152.6	-0.001	0.008	0.011	0.014	152.601	0.007	0	0.023	0.02	152.601	0.01	0.017	0.017	0.006
152.8	0.036	0.038	0.041	0.052	152.8	0.026	0.036	0.045	0.052	152.8	0.004	-0.007	-0.003	-0.015	152.8	0.045	0.035	0.038	0.021	152.802	0.019	0.008	0.012	-0.004	152.8	0.04	0.041	0.039	0.039	152.8	0.019	0.009	-0.01	0.014	152.8	-0.001	0.005	0.008	0.014	152.8	0.01	0.003	0.025	0.024	152.801	0.017	0.02	0.019	0.008
153	0.037	0.042	0.04	0.058	153	0.023	0.031	0.043	0.058	153	0	-0.007	0	-0.016	153	0.048	0.029	0.041	0.022	153.002	0.019	0.002	0.013	-0.006	153	0.041	0.039	0.047	0.04	153.001	0.022	0.01	-0.009	0.017	153.001	-0.002	-0.001	0.01	0.017	153	0.012	0.004	0.022	0.017	153	0.018	0.018	0.013	0.008
153.2	0.038	0.038	0.04	0.053	153.2	0.03	0.037	0.046	0.053	153.201	-0.003	-0.007	0.002	-0.019	153.2	0.046	0.032	0.04	0.022	153.202	0.019	0.007	0.014	-0.006	153.2	0.036	0.041	0.043	0.037	153.2	0.021	0.013	-0.008	0.01	153.2	-0.001	0.002	0.01	0.01	153.2	0.012	0	0.026	0.018	153.2	0.018	0.015	0.016	0.007
153.4	0.037	0.039	0.04	0.056	153.4	0.022	0.041	0.045	0.056	153.401	0.002	-0.009	0.002	-0.015	153.4	0.043	0.032	0.037	0.022	153.401	0.018	0.007	0.015	-0.006	153.4	0.04	0.041	0.043	0.039	153.4	0.023	0.014	-0.007	0.015	153.4	-0.004	0.004	0.014	0.015	153.401	0.01	0.002	0.022	0.019	153.4	0.016	0.015	0.018	0.006
153.601	0.039	0.041	0.041	0.052	153.601	0.028	0.039	0.046	0.052	153.6	0.001	-0.007	-0.001	-0.012	153.6	0.046	0.031	0.042	0.017	153.601	0.017	0.004	0.012	-0.004	153.6	0.041	0.039	0.044	0.039	153.6	0.02	0.015	-0.011	0.017	153.6	-0.003	0.002	0.012	0.017	153.601	0.01	0	0.026	0.02	153.601	0.014	0.018	0.015	0.004
153.8	0.037	0.042	0.044	0.056	153.8	0.026	0.038	0.043	0.056	153.8	-0.003	-0.008	0.003	-0.016	153.801	0.047	0.032	0.042	0.019	153.802	0.019	0.007	0.017	-0.001	153.801	0.039	0.04	0.045	0.042	153.801	0.024	0.01	-0.011	0.011	153.801	0.001	0.007	0.013	0.011	153.801	0.006	0	0.027	0.023	153.8	0.018	0.021	0.014	0.004
154.001	0.037	0.039	0.044	0.052	154.001	0.027	0.042	0.044	0.052	154	-0.002	-0.01	0.001	-0.017	154.001	0.046	0.035	0.036	0.021	154.002	0.018	0.007	0.009	-0.006	154.001	0.035	0.039	0.04	0.041	154	0.02	0.01	-0.011	0.01	154	-0.004	0.003	0.014	0.01	154	0.007	0	0.023	0.018	154	0.017	0.02	0.018	0.006
154.201	0.037	0.046	0.044	0.055	154.201	0.028	0.039	0.045	0.055	154.2	-0.001	-0.008	0.004	-0.016	154.201	0.047	0.032	0.042	0.022	154.202	0.015	0.007	0.011	-0.006	154.201	0.044	0.041	0.042	0.037	154.2	0.023	0.012	-0.011	0.014	154.2	0.001	0.006	0.01	0.014	154.2	0.01	0.001	0.024	0.023	154.2	0.018	0.015	0.013	0.004
154.4	0.038	0.04	0.041	0.055	154.4	0.022	0.039	0.049	0.055	154.401	-0.002	-0.007	0.004	-0.016	154.4	0.046	0.035	0.04	0.023	154.402	0.018	0.009	0.012	-0.004	154.4	0.035	0.043	0.044	0.043	154.4	0.023	0.01	-0.009	0.017	154.4	0.001	0.003	0.009	0.017	154.4	0.009	0.003	0.026	0.016	154.4	0.015	0.018	0.015	0.005
154.6	0.037	0.042	0.044	0.056	154.6	0.025	0.041	0.043	0.056	154.601	0	-0.008	0.001	-0.016	154.6	0.044	0.032	0.041	0.019	154.601	0.02	0.007	0.015	-0.007	154.6	0.042	0.042	0.044	0.039	154.601	0.02	0.012	-0.01	0.016	154.601	0	0.004	0.011	0.016	154.6	0.013	-0.001	0.023	0.02	154.6	0.018	0.018	0.018	0.006
154.801	0.036	0.043	0.041	0.054	154.801	0.027	0.038	0.048	0.054	154.8	0.001	-0.007	-0.001	-0.014	154.8	0.05	0.032	0.04	0.021	154.802	0.017	0.006	0.013	-0.003	154.8	0.04	0.04	0.048	0.042	154.8	0.022	0.009	-0.011	0.017	154.8	0.002	0.004	0.009	0.017	154.8	0.016	0.003	0.026	0.017	154.8	0.017	0.019	0.019	0.004
155.001	0.039	0.043	0.042	0.052	155.001	0.027	0.038	0.046	0.052	155	-0.001	-0.006	0.002	-0.014	155.001	0.046	0.034	0.04	0.024	155.001	0.023	0.008	0.011	-0.002	155.001	0.038	0.042	0.043	0.039	155.001	0.02	0.008	-0.006	0.014	155.001	-0.001	0.002	0.011	0.014	155.001	0.011	0.004	0.025	0.02	155	0.019	0.018	0.018	0.009
155.2	0.039	0.042	0.041	0.058	155.2	0.023	0.039	0.048	0.058	155.201	0.002	-0.007	0.001	-0.014	155.201	0.045	0.036	0.038	0.024	155.201	0.022	0.006	0.018	0	155.201	0.042	0.041	0.042	0.04	155.2	0.027	0.013	-0.007	0.014	155.2	0.001	0.006	0.012	0.014	155.201	0.014	-0.001	0.027	0.02	155.201	0.021	0.017	0.017	0.004
155.401	0.035	0.045	0.046	0.056	155.401	0.021	0.04	0.048	0.056	155.4	0	-0.006	0	-0.019	155.4	0.047	0.032	0.042	0.021	155.401	0.024	0.009	0.012	-0.003	155.4	0.041	0.047	0.043	0.041	155.4	0.019	0.011	-0.007	0.015	155.4	0.003	0.006	0.017	0.015	155.4	0.012	0.004	0.025	0.024	155.4	0.019	0.017	0.014	0.006
155.6	0.039	0.045	0.044	0.052	155.6	0.028	0.038	0.049	0.052	155.601	0.003	-0.004	0.001	-0.016	155.601	0.046	0.033	0.041	0.02	155.602	0.019	0.003	0.013	-0.004	155.601	0.043	0.04	0.046	0.04	155.6	0.019	0.011	-0.009	0.013	155.6	0.001	0.007	0.014	0.013	155.6	0.012	0.001	0.026	0.022	155.6	0.016	0.018	0.015	0.006
155.801	0.041	0.045	0.041	0.054	155.801	0.03	0.04	0.047	0.054	155.8	-0.001	-0.011	0.002	-0.014	155.801	0.048	0.034	0.045	0.023	155.802	0.018	0.005	0.008	-0.005	155.801	0.039	0.045	0.044	0.045	155.8	0.021	0.013	-0.008	0.014	155.8	0.002	0.005	0.01	0.014	155.801	0.006	0.001	0.023	0.02	155.8	0.019	0.019	0.018	0.006
156	0.04	0.044	0.044	0.05	156	0.027	0.04	0.045	0.05	156.001	0.003	-0.004	0	-0.017	156	0.043	0.033	0.038	0.022	156.002	0.023	0.006	0.01	-0.003	156	0.041	0.045	0.043	0.04	156	0.023	0.012	-0.005	0.017	156	0	0.008	0.015	0.017	156	0.017	0.001	0.026	0.023	156.001	0.02	0.021	0.017	0.007
156.2	0.039	0.047	0.043	0.058	156.2	0.028	0.035	0.047	0.058	156.2	-0.002	-0.007	-0.001	-0.012	156.2	0.044	0.033	0.044	0.024	156.201	0.022	0.008	0.014	-0.003	156.2	0.037	0.042	0.043	0.041	156.2	0.022	0.011	-0.009	0.012	156.2	-0.002	0.009	0.012	0.012	156.2	0.007	-0.001	0.023	0.022	156.2	0.02	0.023	0.02	0.008
156.401	0.04	0.042	0.042	0.053	156.401	0.031	0.043	0.044	0.053	156.4	0.008	-0.004	0.001	-0.014	156.4	0.043	0.037	0.04	0.024	156.401	0.019	0.006	0.014	-0.003	156.4	0.042	0.041	0.043	0.04	156.4	0.024	0.01	-0.01	0.015	156.4	0.001	0.004	0.012	0.015	156.4	0.011	0.002	0.025	0.023	156.4	0.016	0.019	0.017	0.002
156.6	0.042	0.044	0.045	0.055	156.6	0.031	0.04	0.048	0.055	156.6	0	-0.009	0.002	-0.016	156.6	0.046	0.035	0.041	0.02	156.601	0.021	0.01	0.011	-0.006	156.6	0.04	0.044	0.044	0.042	156.6	0.027	0.009	-0.007	0.011	156.6	0.001	0.005	0.015	0.011	156.6	0.011	0.001	0.024	0.022	156.6	0.02	0.023	0.015	0.007
156.8	0.038	0.041	0.039	0.056	156.8	0.03	0.039	0.047	0.056	156.801	0.005	-0.008	0.004	-0.011	156.8	0.049	0.036	0.045	0.019	156.801	0.021	0.009	0.014	0.001	156.8	0.044	0.041	0.043	0.041	156.801	0.02	0.014	-0.008	0.018	156.801	0	0.006	0.011	0.018	156.802	0.009	0	0.028	0.024	156.8	0.017	0.019	0.019	0.002
157	0.039	0.044	0.044	0.054	157	0.031	0.04	0.047	0.054	157.001	-0.001	-0.007	0.003	-0.015	157	0.046	0.032	0.04	0.022	157.001	0.017	0.004	0.015	-0.002	157	0.042	0.041	0.047	0.043	157	0.025	0.011	-0.007	0.02	157	0.001	0.005	0.013	0.02	157.001	0.007	0.006	0.026	0.021	157.001	0.018	0.016	0.017	0.005
157.2	0.044	0.045	0.041	0.056	157.2	0.026	0.04	0.049	0.056	157.201	0.005	-0.006	0.005	-0.015	157.2	0.045	0.032	0.041	0.022	157.201	0.021	0.006	0.015	0	157.2	0.043	0.045	0.044	0.04	157.2	0.022	0.015	-0.006	0.016	157.2	-0.003	0.006	0.012	0.016	157.201	0.013	0.003	0.024	0.017	157.2	0.02	0.019	0.016	0.002
157.4	0.039	0.045	0.043	0.055	157.4	0.027	0.04	0.047	0.055	157.4	0.001	-0.008	0.001	-0.012	157.4	0.048	0.035	0.043	0.024	157.401	0.02	0.007	0.018	-0.004	157.4	0.042	0.043	0.042	0.041	157.4	0.028	0.011	-0.009	0.014	157.4	0.001	0.007	0.011	0.014	157.4	0.016	0.001	0.024	0.025	157.401	0.019	0.019	0.015	0.006
157.601	0.039	0.044	0.044	0.06	157.601	0.031	0.042	0.046	0.06	157.6	-0.001	-0.007	0.001	-0.015	157.6	0.044	0.036	0.043	0.018	157.601	0.024	0.006	0.015	0	157.6	0.044	0.046	0.049	0.042	157.601	0.025	0.012	-0.008	0.014	157.601	0	0.005	0.012	0.014	157.601	0.012	0.005	0.024	0.022	157.6	0.017	0.021	0.017	0.004
157.801	0.038	0.043	0.043	0.059	157.801	0.027	0.039	0.044	0.059	157.8	0.005	-0.006	0.006	-0.017	157.8	0.048	0.037	0.044	0.022	157.802	0.025	0.007	0.016	0.003	157.8	0.041	0.045	0.041	0.044	157.8	0.021	0.014	-0.004	0.016	157.8	0.003	0.008	0.012	0.016	157.8	0.014	0.001	0.023	0.023	157.801	0.019	0.02	0.019	0.007
158	0.041	0.038	0.045	0.06	158	0.028	0.037	0.051	0.06	158.001	0.002	-0.007	0.005	-0.016	158	0.047	0.037	0.044	0.024	158.001	0.022	0.009	0.011	-0.003	158	0.044	0.045	0.045	0.043	158	0.022	0.018	-0.009	0.017	158	0.001	0.003	0.012	0.017	158	0.01	0.002	0.029	0.027	158	0.017	0.016	0.016	0.006
158.201	0.04	0.042	0.046	0.058	158.201	0.028	0.04	0.044	0.058	158.201	-0.002	-0.003	0.003	-0.012	158.2	0.049	0.036	0.044	0.022	158.201	0.023	0.006	0.017	-0.004	158.2	0.04	0.044	0.045	0.044	158.2	0.027	0.014	-0.009	0.016	158.2	0.001	0.002	0.015	0.016	158.2	0.011	0.002	0.025	0.027	158.201	0.018	0.021	0.016	0.012
158.4	0.039	0.044	0.047	0.056	158.4	0.028	0.039	0.049	0.056	158.4	0.003	-0.006	0.001	-0.015	158.401	0.045	0.035	0.043	0.027	158.401	0.024	0.007	0.015	-0.001	158.401	0.043	0.047	0.046	0.045	158.4	0.018	0.012	-0.01	0.014	158.4	-0.002	0.004	0.015	0.014	158.4	0.011	0.006	0.023	0.024	158.4	0.021	0.015	0.019	0.007
158.601	0.038	0.045	0.048	0.058	158.601	0.029	0.039	0.048	0.058	158.601	0.001	-0.007	-0.002	-0.015	158.601	0.045	0.034	0.042	0.021	158.602	0.021	0.011	0.018	0.001	158.601	0.041	0.043	0.041	0.045	158.6	0.024	0.014	-0.007	0.017	158.6	-0.001	0.008	0.017	0.017	158.601	0.013	0.001	0.028	0.022	158.6	0.023	0.019	0.016	0.01
158.8	0.041	0.048	0.047	0.06	158.8	0.027	0.038	0.048	0.06	158.8	0.002	-0.004	0.003	-0.015	158.8	0.048	0.039	0.045	0.025	158.802	0.021	0.009	0.016	-0.004	158.8	0.039	0.046	0.044	0.046	158.801	0.022	0.011	-0.013	0.014	158.801	0.003	0.009	0.013	0.014	158.801	0.016	0.005	0.024	0.023	158.8	0.019	0.022	0.019	0.008
159	0.04	0.048	0.041	0.057	159	0.027	0.042	0.048	0.057	159.001	0.004	-0.006	0.002	-0.018	159	0.045	0.031	0.043	0.02	159.002	0.022	0.01	0.014	-0.002	159	0.041	0.044	0.049	0.042	159	0.022	0.01	-0.005	0.015	159	-0.001	0.009	0.01	0.015	159	0.016	0.005	0.026	0.019	159.001	0.019	0.018	0.018	0.01
159.2	0.042	0.047	0.043	0.057	159.2	0.031	0.042	0.051	0.057	159.2	-0.002	-0.007	-0.004	-0.014	159.2	0.046	0.033	0.044	0.021	159.202	0.022	0.006	0.018	0	159.2	0.04	0.039	0.048	0.045	159.201	0.025	0.015	-0.008	0.016	159.201	0.001	0.012	0.012	0.016	159.2	0.012	0.007	0.025	0.027	159.201	0.02	0.02	0.018	0.005
159.4	0.04	0.051	0.046	0.061	159.4	0.03	0.039	0.05	0.061	159.401	0.003	-0.004	0.001	-0.015	159.4	0.046	0.033	0.044	0.024	159.402	0.021	0.013	0.015	-0.001	159.4	0.043	0.045	0.041	0.043	159.401	0.021	0.01	-0.006	0.018	159.401	0	0.007	0.016	0.018	159.4	0.011	0.003	0.027	0.025	159.401	0.021	0.024	0.019	0.007
159.6	0.041	0.045	0.048	0.055	159.6	0.031	0.04	0.054	0.055	159.6	-0.001	-0.008	0.006	-0.014	159.601	0.046	0.037	0.042	0.026	159.601	0.023	0.007	0.017	0.001	159.601	0.04	0.043	0.042	0.045	159.6	0.024	0.011	-0.004	0.019	159.6	-0.001	0.008	0.012	0.019	159.601	0.013	0.002	0.026	0.023	159.6	0.019	0.019	0.015	0.006
159.8	0.042	0.046	0.047	0.059	159.8	0.031	0.043	0.051	0.059	159.801	0.003	-0.007	0.001	-0.014	159.8	0.046	0.034	0.045	0.024	159.801	0.02	0.008	0.015	-0.002	159.8	0.044	0.042	0.043	0.04	159.8	0.02	0.013	-0.01	0.017	159.8	0	0.008	0.009	0.017	159.801	0.014	0.003	0.027	0.025	159.801	0.019	0.021	0.019	0.005
160	0.042	0.047	0.043	0.058	160	0.029	0.044	0.051	0.058	160	0.001	-0.004	0.003	-0.017	160	0.049	0.039	0.044	0.023	160.002	0.028	0.01	0.017	-0.002	160	0.045	0.043	0.047	0.044	160	0.021	0.016	-0.008	0.011	160	0.003	0.006	0.012	0.011	160	0.016	0.004	0.028	0.025	160	0.019	0.024	0.019	0.005
160.2	0.042	0.044	0.044	0.058	160.2	0.029	0.044	0.053	0.058	160.201	0.003	-0.007	0.002	-0.017	160.2	0.048	0.037	0.041	0.022	160.202	0.022	0.009	0.014	0	160.2	0.045	0.046	0.044	0.043	160.201	0.026	0.014	-0.01	0.015	160.201	-0.003	0.006	0.016	0.015	160.2	0.013	0.004	0.026	0.023	160.2	0.02	0.02	0.019	0.009
160.401	0.038	0.044	0.046	0.061	160.401	0.028	0.039	0.048	0.061	160.4	-0.001	-0.006	0.003	-0.013	160.4	0.047	0.033	0.041	0.026	160.401	0.027	0.011	0.013	0.002	160.4	0.037	0.045	0.047	0.042	160.4	0.024	0.015	-0.006	0.019	160.4	0.002	0.011	0.014	0.019	160.4	0.011	0.005	0.027	0.021	160.4	0.017	0.018	0.022	0.005
160.601	0.04	0.044	0.043	0.056	160.601	0.028	0.041	0.051	0.056	160.601	0.002	-0.003	0.005	-0.011	160.6	0.047	0.035	0.043	0.027	160.602	0.021	0.013	0.015	-0.002	160.6	0.044	0.044	0.046	0.042	160.601	0.024	0.015	-0.008	0.019	160.601	0.003	0.008	0.016	0.019	160.6	0.015	0.002	0.026	0.018	160.6	0.021	0.019	0.014	0.008
160.8	0.044	0.05	0.043	0.056	160.8	0.031	0.04	0.05	0.056	160.8	0.003	-0.008	0.004	-0.016	160.8	0.046	0.037	0.042	0.024	160.802	0.019	0.01	0.013	-0.001	160.8	0.045	0.042	0.047	0.04	160.8	0.022	0.011	-0.008	0.018	160.8	0.002	0.007	0.014	0.018	160.8	0.009	0.006	0.026	0.024	160.801	0.018	0.026	0.016	0.008
161.001	0.039	0.047	0.05	0.059	161.001	0.028	0.042	0.048	0.059	161	0.001	-0.006	0.003	-0.015	161	0.051	0.038	0.042	0.02	161.001	0.023	0.013	0.017	-0.005	161	0.046	0.045	0.045	0.042	161.001	0.025	0.015	-0.006	0.012	161.001	0.003	0.006	0.009	0.012	161	0.013	0.004	0.028	0.021	161	0.018	0.019	0.023	0.006
161.2	0.04	0.04	0.045	0.062	161.2	0.029	0.042	0.051	0.062	161.2	0.004	-0.004	0.005	-0.011	161.201	0.047	0.04	0.047	0.023	161.201	0.021	0.01	0.015	0	161.201	0.045	0.044	0.045	0.045	161.201	0.021	0.011	-0.005	0.019	161.201	0.003	0.009	0.012	0.019	161.2	0.017	0.006	0.028	0.026	161.201	0.021	0.022	0.02	0.005
161.401	0.043	0.046	0.043	0.06	161.401	0.027	0.045	0.051	0.06	161.4	0.004	-0.006	0.003	-0.014	161.401	0.048	0.033	0.047	0.024	161.401	0.022	0.011	0.015	-0.002	161.401	0.043	0.043	0.044	0.044	161.401	0.026	0.017	-0.011	0.02	161.401	0.003	0.009	0.014	0.02	161.401	0.012	0.003	0.03	0.021	161.4	0.016	0.02	0.017	0.011
161.601	0.039	0.045	0.045	0.058	161.601	0.03	0.038	0.047	0.058	161.601	0.003	-0.006	0.003	-0.013	161.6	0.048	0.033	0.045	0.022	161.602	0.023	0.008	0.016	0	161.6	0.04	0.043	0.049	0.041	161.6	0.025	0.013	-0.008	0.018	161.6	0.003	0.007	0.013	0.018	161.601	0.013	0.002	0.026	0.024	161.601	0.022	0.019	0.015	0.01
161.8	0.04	0.045	0.048	0.06	161.8	0.031	0.041	0.051	0.06	161.8	-0.001	-0.004	0	-0.018	161.8	0.05	0.037	0.038	0.022	161.801	0.025	0.009	0.017	0.001	161.8	0.043	0.047	0.048	0.04	161.801	0.024	0.012	-0.006	0.016	161.801	0	0.005	0.018	0.016	161.8	0.016	0.004	0.031	0.018	161.8	0.023	0.021	0.018	0.009
162.001	0.043	0.049	0.048	0.06	162.001	0.031	0.041	0.052	0.06	162	0.003	-0.004	0.005	-0.012	162	0.049	0.036	0.041	0.027	162.002	0.019	0.007	0.021	-0.006	162	0.042	0.042	0.048	0.04	162	0.021	0.016	-0.008	0.019	162	0	0.006	0.019	0.019	162.001	0.013	0	0.029	0.021	162.001	0.019	0.025	0.019	0.008
162.201	0.042	0.048	0.044	0.056	162.201	0.03	0.045	0.049	0.056	162.201	0.005	-0.006	0.005	-0.017	162.201	0.046	0.036	0.046	0.023	162.202	0.021	0.009	0.014	-0.002	162.201	0.048	0.044	0.048	0.045	162.2	0.025	0.016	-0.009	0.017	162.2	-0.001	0.009	0.016	0.017	162.201	0.017	0.004	0.028	0.022	162.2	0.018	0.016	0.022	0.008
162.4	0.044	0.048	0.044	0.057	162.4	0.031	0.044	0.054	0.057	162.401	-0.002	-0.006	0.005	-0.014	162.401	0.051	0.035	0.042	0.023	162.402	0.02	0.009	0.014	0	162.401	0.043	0.043	0.045	0.045	162.401	0.023	0.013	-0.011	0.017	162.401	0.002	0.006	0.014	0.017	162.4	0.014	0.004	0.029	0.024	162.4	0.019	0.023	0.018	0.01
162.601	0.044	0.047	0.046	0.058	162.601	0.032	0.046	0.049	0.058	162.6	0.005	-0.009	0.006	-0.016	162.601	0.048	0.04	0.043	0.026	162.601	0.019	0.015	0.015	0	162.601	0.043	0.043	0.048	0.043	162.601	0.022	0.013	-0.009	0.019	162.601	-0.001	0.009	0.018	0.019	162.6	0.012	0.005	0.029	0.026	162.6	0.021	0.021	0.017	0.009
162.8	0.047	0.047	0.05	0.061	162.8	0.03	0.04	0.047	0.061	162.8	0.002	-0.005	0.003	-0.013	162.801	0.05	0.038	0.046	0.026	162.802	0.02	0.005	0.016	-0.004	162.801	0.044	0.048	0.046	0.047	162.8	0.023	0.015	-0.007	0.013	162.8	-0.001	0.008	0.015	0.013	162.801	0.013	0.004	0.027	0.021	162.8	0.019	0.019	0.019	0.007
163.001	0.042	0.048	0.047	0.059	163.001	0.03	0.044	0.049	0.059	163	0.003	-0.003	0.003	-0.008	163	0.048	0.036	0.044	0.024	163.002	0.02	0.011	0.018	-0.001	163	0.044	0.047	0.047	0.043	163.001	0.023	0.012	-0.007	0.017	163.001	0.005	0.009	0.015	0.017	163.001	0.014	0.004	0.029	0.027	163.001	0.019	0.022	0.018	0.008
163.201	0.042	0.047	0.046	0.056	163.201	0.034	0.046	0.05	0.056	163.201	0.005	-0.006	0.005	-0.019	163.2	0.054	0.037	0.045	0.024	163.202	0.023	0.006	0.016	-0.001	163.2	0.045	0.047	0.047	0.043	163.2	0.023	0.016	-0.007	0.017	163.2	0	0.012	0.011	0.017	163.2	0.014	0.005	0.031	0.025	163.201	0.024	0.022	0.018	0.011
163.401	0.046	0.048	0.046	0.062	163.401	0.032	0.045	0.052	0.062	163.4	0.001	-0.005	0.006	-0.014	163.401	0.048	0.039	0.045	0.023	163.402	0.02	0.009	0.017	0	163.401	0.043	0.042	0.052	0.044	163.4	0.027	0.011	-0.011	0.019	163.4	0	0.011	0.014	0.019	163.4	0.013	0.004	0.031	0.022	163.401	0.02	0.023	0.023	0.007
163.6	0.042	0.053	0.048	0.061	163.6	0.033	0.048	0.046	0.061	163.601	0.002	-0.007	0.007	-0.014	163.6	0.046	0.038	0.046	0.026	163.602	0.019	0.007	0.014	0	163.6	0.045	0.044	0.049	0.045	163.6	0.027	0.014	-0.007	0.016	163.6	0.003	0.004	0.012	0.016	163.6	0.014	0.004	0.028	0.022	163.6	0.021	0.02	0.017	0.007
163.8	0.045	0.05	0.046	0.06	163.8	0.034	0.047	0.045	0.06	163.801	0.009	-0.004	0.004	-0.015	163.8	0.048	0.035	0.047	0.023	163.802	0.024	0.011	0.017	-0.001	163.8	0.044	0.044	0.047	0.043	163.801	0.026	0.016	-0.005	0.016	163.801	0.003	0.009	0.014	0.016	163.801	0.014	0.006	0.026	0.026	163.8	0.021	0.023	0.021	0.006
164.001	0.041	0.046	0.046	0.06	164.001	0.031	0.042	0.055	0.06	164	0.003	-0.004	0.005	-0.012	164	0.049	0.033	0.043	0.027	164.001	0.022	0.011	0.017	-0.002	164	0.045	0.045	0.048	0.045	164.001	0.025	0.013	-0.006	0.022	164.001	0.005	0.006	0.015	0.022	164	0.017	0.003	0.03	0.022	164.001	0.018	0.023	0.016	0.01
164.201	0.047	0.046	0.044	0.059	164.201	0.035	0.046	0.05	0.059	164.2	0.002	-0.006	0.004	-0.013	164.2	0.046	0.036	0.045	0.025	164.202	0.022	0.013	0.018	0.001	164.2	0.044	0.047	0.045	0.044	164.201	0.023	0.015	-0.002	0.018	164.201	0.002	0.008	0.015	0.018	164.2	0.01	0.004	0.029	0.023	164.2	0.02	0.019	0.019	0.01
164.401	0.043	0.049	0.051	0.06	164.401	0.032	0.045	0.051	0.06	164.401	0.004	-0.005	0.008	-0.015	164.401	0.048	0.036	0.043	0.024	164.401	0.021	0.01	0.02	0.001	164.401	0.045	0.043	0.047	0.046	164.401	0.023	0.009	-0.01	0.018	164.401	-0.001	0.013	0.015	0.018	164.4	0.012	0.004	0.031	0.026	164.4	0.02	0.021	0.022	0.008
164.601	0.039	0.043	0.049	0.06	164.601	0.032	0.048	0.05	0.06	164.601	0.002	-0.006	0.006	-0.015	164.6	0.046	0.038	0.047	0.02	164.602	0.023	0.008	0.021	-0.002	164.6	0.045	0.047	0.051	0.045	164.6	0.019	0.018	-0.003	0.012	164.6	0	0.008	0.017	0.012	164.6	0.015	0.005	0.027	0.023	164.601	0.022	0.024	0.02	0.015
164.8	0.042	0.048	0.048	0.059	164.8	0.036	0.046	0.053	0.059	164.801	0.001	-0.004	0.006	-0.014	164.801	0.045	0.039	0.046	0.024	164.802	0.021	0.012	0.019	0.001	164.801	0.044	0.049	0.046	0.047	164.801	0.022	0.012	-0.008	0.019	164.801	0.001	0.009	0.018	0.019	164.8	0.02	0.004	0.029	0.026	164.801	0.024	0.022	0.023	0.004
165	0.04	0.051	0.049	0.063	165	0.032	0.045	0.053	0.063	165	0.004	-0.002	0.008	-0.014	165.001	0.05	0.036	0.038	0.026	165.001	0.025	0.011	0.013	-0.003	165.001	0.043	0.049	0.046	0.048	165.001	0.024	0.015	-0.006	0.02	165.001	0.005	0.008	0.016	0.02	165	0.018	0.003	0.031	0.028	165	0.018	0.02	0.024	0.009
165.2	0.044	0.049	0.049	0.06	165.2	0.031	0.047	0.051	0.06	165.2	0.006	-0.006	0.008	-0.014	165.201	0.052	0.041	0.041	0.031	165.202	0.024	0.01	0.018	0	165.201	0.048	0.048	0.049	0.044	165.2	0.021	0.013	-0.008	0.017	165.2	0.003	0.009	0.013	0.017	165.201	0.013	0.004	0.024	0.024	165.2	0.021	0.023	0.022	0.011
165.4	0.045	0.049	0.048	0.064	165.4	0.035	0.047	0.057	0.064	165.401	0.005	-0.002	0.008	-0.009	165.4	0.046	0.039	0.042	0.025	165.401	0.028	0.007	0.017	0.001	165.4	0.043	0.046	0.044	0.044	165.401	0.023	0.016	-0.007	0.018	165.401	0.002	0.009	0.017	0.018	165.401	0.013	0.003	0.033	0.022	165.401	0.018	0.019	0.022	0.01
165.6	0.043	0.047	0.052	0.064	165.6	0.032	0.048	0.051	0.064	165.6	0.006	-0.003	0.005	-0.013	165.6	0.052	0.038	0.044	0.022	165.601	0.027	0.015	0.017	-0.001	165.6	0.049	0.05	0.046	0.042	165.6	0.027	0.014	-0.009	0.021	165.6	-0.003	0.011	0.015	0.021	165.601	0.017	0.005	0.023	0.025	165.6	0.021	0.021	0.023	0.006
165.8	0.047	0.052	0.05	0.069	165.8	0.031	0.044	0.054	0.069	165.8	0.003	-0.004	0.002	-0.014	165.8	0.051	0.041	0.043	0.023	165.802	0.023	0.012	0.022	0	165.8	0.045	0.046	0.049	0.047	165.8	0.026	0.014	-0.006	0.018	165.8	0.002	0.006	0.017	0.018	165.8	0.014	0.009	0.03	0.024	165.8	0.02	0.022	0.023	0.007
166.001	0.043	0.052	0.05	0.065	166.001	0.033	0.046	0.057	0.065	166	0.005	-0.004	0.004	-0.014	166	0.048	0.039	0.042	0.021	166.002	0.024	0.012	0.019	0	166	0.047	0.044	0.047	0.047	166	0.024	0.014	-0.007	0.017	166	0.003	0.013	0.016	0.017	166.001	0.015	0.005	0.026	0.027	166	0.022	0.02	0.018	0.011
166.2	0.044	0.052	0.049	0.061	166.2	0.035	0.05	0.055	0.061	166.201	0.005	-0.005	0.005	-0.013	166.201	0.051	0.039	0.045	0.025	166.202	0.025	0.01	0.015	0.002	166.201	0.046	0.046	0.047	0.046	166.201	0.026	0.018	-0.007	0.02	166.201	0.004	0.006	0.016	0.02	166.2	0.014	0.004	0.027	0.023	166.2	0.022	0.022	0.019	0.016
166.401	0.049	0.051	0.05	0.063	166.401	0.035	0.046	0.057	0.063	166.401	0.003	-0.004	0.003	-0.01	166.4	0.053	0.038	0.045	0.024	166.401	0.024	0.015	0.022	0.001	166.4	0.046	0.046	0.051	0.049	166.401	0.026	0.017	-0.001	0.019	166.401	0.003	0.011	0.015	0.019	166.4	0.012	0.007	0.028	0.027	166.4	0.022	0.025	0.019	0.008
166.6	0.047	0.05	0.051	0.066	166.6	0.037	0.044	0.053	0.066	166.601	0.004	-0.004	0.007	-0.014	166.601	0.05	0.037	0.044	0.026	166.601	0.023	0.014	0.016	0.003	166.601	0.047	0.05	0.044	0.046	166.6	0.026	0.013	-0.006	0.018	166.6	0.005	0.008	0.014	0.018	166.601	0.014	0.004	0.027	0.025	166.6	0.023	0.021	0.021	0.01
166.801	0.045	0.049	0.051	0.062	166.801	0.033	0.048	0.055	0.062	166.8	0.009	-0.005	0.008	-0.013	166.8	0.055	0.035	0.045	0.029	166.801	0.024	0.01	0.015	0	166.8	0.044	0.046	0.047	0.043	166.801	0.025	0.016	-0.006	0.017	166.801	0.002	0.01	0.017	0.017	166.8	0.016	0.007	0.028	0.025	166.801	0.023	0.02	0.024	0.006
167	0.043	0.05	0.05	0.06	167	0.036	0.044	0.058	0.06	167	0.003	-0.005	0.007	-0.012	167	0.049	0.037	0.043	0.024	167.002	0.029	0.011	0.017	0.003	167	0.044	0.046	0.048	0.05	167.001	0.024	0.018	-0.004	0.016	167.001	0.005	0.013	0.017	0.016	167.001	0.012	0.006	0.027	0.029	167	0.02	0.025	0.026	0.007
167.2	0.046	0.048	0.056	0.065	167.2	0.033	0.047	0.05	0.065	167.201	0.007	-0.003	0.003	-0.012	167.2	0.046	0.037	0.047	0.026	167.202	0.022	0.01	0.022	0.001	167.2	0.044	0.046	0.049	0.043	167.2	0.025	0.016	-0.006	0.02	167.2	0.003	0.01	0.015	0.02	167.2	0.02	0.006	0.029	0.025	167.2	0.02	0.023	0.021	0.01
167.4	0.049	0.049	0.048	0.066	167.4	0.034	0.048	0.058	0.066	167.401	0.003	-0.006	0.006	-0.011	167.4	0.05	0.039	0.044	0.023	167.401	0.022	0.014	0.022	-0.001	167.4	0.046	0.046	0.051	0.045	167.4	0.026	0.015	-0.007	0.018	167.4	0.008	0.006	0.02	0.018	167.4	0.016	0.007	0.029	0.025	167.401	0.022	0.023	0.022	0.01
167.6	0.046	0.049	0.05	0.065	167.6	0.033	0.05	0.051	0.065	167.6	0.003	-0.005	0.007	-0.012	167.6	0.052	0.041	0.047	0.027	167.601	0.026	0.014	0.015	0	167.6	0.047	0.046	0.044	0.044	167.6	0.025	0.014	-0.005	0.017	167.6	0.003	0.009	0.012	0.017	167.6	0.015	0.006	0.028	0.026	167.6	0.022	0.022	0.023	0.007
167.8	0.047	0.057	0.048	0.065	167.8	0.034	0.049	0.054	0.065	167.8	0.007	0	0.007	-0.015	167.801	0.052	0.039	0.044	0.026	167.801	0.025	0.009	0.014	0.001	167.801	0.046	0.047	0.051	0.046	167.801	0.022	0.014	-0.003	0.019	167.801	0.001	0.011	0.015	0.019	167.801	0.018	0.008	0.027	0.023	167.8	0.018	0.024	0.023	0.013
168.001	0.045	0.051	0.055	0.066	168.001	0.036	0.044	0.056	0.066	168.001	0.005	-0.006	0.009	-0.009	168	0.048	0.036	0.049	0.024	168.002	0.022	0.012	0.019	0.001	168	0.043	0.048	0.046	0.046	168.001	0.027	0.014	-0.005	0.019	168.001	0.002	0.012	0.016	0.019	168.001	0.014	0.003	0.027	0.027	168	0.023	0.026	0.019	0.012
168.201	0.047	0.053	0.047	0.065	168.201	0.034	0.044	0.056	0.065	168.2	0.004	-0.001	0.007	-0.015	168.2	0.052	0.035	0.043	0.026	168.201	0.027	0.012	0.019	0	168.2	0.047	0.048	0.052	0.048	168.201	0.024	0.016	-0.006	0.019	168.201	0.004	0.01	0.012	0.019	168.201	0.015	0.008	0.033	0.023	168.2	0.027	0.023	0.023	0.012
168.401	0.05	0.049	0.05	0.07	168.401	0.036	0.047	0.053	0.07	168.4	0.003	-0.005	0.002	-0.012	168.4	0.05	0.036	0.047	0.025	168.402	0.025	0.012	0.019	0.001	168.4	0.045	0.049	0.049	0.045	168.4	0.025	0.013	-0.005	0.02	168.4	0.003	0.008	0.019	0.02	168.4	0.019	0.006	0.032	0.027	168.401	0.025	0.027	0.019	0.009
168.6	0.048	0.052	0.049	0.064	168.6	0.036	0.049	0.055	0.064	168.601	0.008	-0.001	0.008	-0.011	168.601	0.049	0.036	0.043	0.028	168.601	0.028	0.012	0.017	0.003	168.601	0.047	0.047	0.047	0.048	168.6	0.027	0.018	-0.006	0.017	168.6	0.004	0.012	0.016	0.017	168.6	0.015	0.009	0.033	0.027	168.6	0.023	0.026	0.023	0.01
168.801	0.045	0.052	0.048	0.066	168.801	0.032	0.048	0.057	0.066	168.8	0.006	-0.004	0.007	-0.011	168.8	0.048	0.04	0.043	0.027	168.802	0.025	0.009	0.018	0.003	168.8	0.048	0.043	0.051	0.05	168.8	0.026	0.016	-0.006	0.016	168.8	0.003	0.011	0.016	0.016	168.8	0.016	0.004	0.029	0.028	168.801	0.019	0.019	0.02	0.015
169	0.045	0.05	0.053	0.066	169	0.034	0.049	0.052	0.066	169	0.005	-0.005	0.005	-0.01	169.001	0.049	0.037	0.042	0.028	169.002	0.031	0.012	0.019	0.003	169.001	0.043	0.051	0.049	0.047	169	0.023	0.018	-0.007	0.02	169	0.002	0.009	0.016	0.02	169	0.018	0.002	0.025	0.028	169	0.023	0.024	0.021	0.009
169.2	0.048	0.052	0.049	0.063	169.2	0.037	0.048	0.056	0.063	169.201	0.002	-0.001	0.009	-0.013	169.2	0.048	0.038	0.047	0.026	169.201	0.024	0.014	0.014	-0.002	169.2	0.048	0.052	0.055	0.046	169.2	0.024	0.013	-0.004	0.018	169.2	0	0.009	0.016	0.018	169.201	0.016	0.007	0.029	0.026	169.201	0.027	0.025	0.021	0.012
169.401	0.045	0.052	0.053	0.065	169.401	0.037	0.047	0.054	0.065	169.4	0.007	-0.003	0.004	-0.014	169.4	0.051	0.038	0.049	0.025	169.401	0.027	0.009	0.022	0	169.4	0.044	0.047	0.045	0.048	169.4	0.026	0.016	-0.006	0.017	169.4	0.006	0.014	0.016	0.017	169.401	0.015	0.006	0.029	0.024	169.401	0.022	0.025	0.02	0.011
169.601	0.048	0.049	0.051	0.065	169.601	0.038	0.05	0.057	0.065	169.601	0.007	-0.007	0.008	-0.013	169.6	0.05	0.04	0.048	0.029	169.601	0.029	0.014	0.017	0.002	169.6	0.047	0.047	0.049	0.047	169.6	0.023	0.015	-0.002	0.018	169.6	0.003	0.008	0.02	0.018	169.601	0.016	0.006	0.032	0.026	169.601	0.019	0.021	0.022	0.012
169.801	0.047	0.055	0.056	0.067	169.801	0.036	0.051	0.056	0.067	169.8	0.003	-0.005	0.005	-0.007	169.8	0.049	0.042	0.048	0.023	169.802	0.025	0.012	0.015	0.001	169.8	0.048	0.049	0.048	0.048	169.801	0.024	0.018	-0.004	0.023	169.801	0.004	0.011	0.02	0.023	169.8	0.016	0.006	0.035	0.025	169.8	0.026	0.025	0.022	0.008
170	0.045	0.053	0.055	0.062	170	0.034	0.049	0.055	0.062	170	0.008	-0.004	0.006	-0.013	170	0.053	0.04	0.046	0.025	170.001	0.025	0.019	0.022	-0.001	170	0.048	0.047	0.049	0.047	170.001	0.025	0.014	-0.006	0.02	170.001	0.004	0.009	0.017	0.02	170	0.015	0.007	0.029	0.025	170	0.025	0.022	0.015	0.013
170.201	0.046	0.053	0.051	0.067	170.201	0.037	0.048	0.055	0.067	170.201	0.005	-0.002	0.008	-0.01	170.2	0.055	0.039	0.045	0.027	170.202	0.025	0.012	0.019	0.005	170.2	0.047	0.047	0.051	0.047	170.2	0.019	0.016	-0.006	0.02	170.2	0.002	0.011	0.013	0.02	170.2	0.016	0.006	0.029	0.025	170.2	0.026	0.026	0.024	0.01
170.4	0.049	0.049	0.052	0.067	170.4	0.037	0.052	0.057	0.067	170.4	0.008	-0.005	0.009	-0.012	170.401	0.05	0.038	0.048	0.026	170.401	0.026	0.017	0.017	0	170.401	0.051	0.047	0.049	0.049	170.401	0.024	0.014	-0.006	0.018	170.401	0.008	0.009	0.017	0.018	170.401	0.02	0.005	0.028	0.028	170.4	0.021	0.026	0.023	0.012
170.601	0.049	0.049	0.049	0.064	170.601	0.038	0.048	0.057	0.064	170.6	0.004	0.001	0.009	-0.008	170.6	0.053	0.037	0.045	0.03	170.601	0.027	0.012	0.019	-0.001	170.6	0.05	0.051	0.05	0.05	170.6	0.024	0.015	-0.001	0.02	170.6	0.005	0.011	0.017	0.02	170.601	0.016	0.007	0.028	0.025	170.6	0.025	0.025	0.019	0.012
170.8	0.046	0.054	0.05	0.063	170.8	0.039	0.05	0.056	0.063	170.8	0.008	-0.003	0.007	-0.014	170.801	0.051	0.04	0.048	0.026	170.801	0.025	0.016	0.016	0.004	170.801	0.049	0.051	0.052	0.048	170.801	0.027	0.017	-0.005	0.02	170.801	0.004	0.009	0.015	0.02	170.801	0.017	0.008	0.029	0.03	170.8	0.022	0.029	0.024	0.011
171.001	0.053	0.055	0.054	0.064	171.001	0.039	0.052	0.053	0.064	171	0.008	-0.005	0.005	-0.013	171	0.051	0.037	0.048	0.022	171.002	0.026	0.012	0.02	0.001	171	0.047	0.05	0.053	0.051	171	0.024	0.019	-0.006	0.016	171	0.007	0.012	0.019	0.016	171	0.015	0.006	0.03	0.028	171.001	0.023	0.023	0.019	0.013
171.2	0.048	0.054	0.057	0.068	171.2	0.035	0.048	0.062	0.068	171.2	0.005	-0.004	0.005	-0.012	171.2	0.051	0.039	0.046	0.027	171.202	0.022	0.015	0.023	0.001	171.2	0.047	0.051	0.052	0.052	171.201	0.023	0.017	-0.001	0.02	171.201	0.006	0.011	0.017	0.02	171.2	0.016	0.003	0.03	0.027	171.201	0.024	0.029	0.023	0.01
171.401	0.049	0.055	0.054	0.065	171.401	0.038	0.05	0.055	0.065	171.4	0.006	-0.003	0.009	-0.012	171.4	0.051	0.038	0.047	0.031	171.402	0.03	0.012	0.018	0	171.4	0.045	0.048	0.052	0.05	171.4	0.025	0.015	-0.007	0.018	171.4	0.006	0.014	0.015	0.018	171.4	0.015	0.01	0.034	0.029	171.4	0.022	0.023	0.021	0.01
171.601	0.051	0.058	0.054	0.067	171.601	0.036	0.051	0.057	0.067	171.6	0.002	0.001	0.007	-0.011	171.601	0.051	0.04	0.044	0.024	171.602	0.032	0.013	0.019	-0.003	171.601	0.047	0.051	0.049	0.047	171.601	0.025	0.016	-0.007	0.019	171.601	0.006	0.009	0.018	0.019	171.601	0.013	0.005	0.025	0.027	171.6	0.03	0.024	0.022	0.012
171.8	0.049	0.056	0.052	0.068	171.8	0.037	0.051	0.058	0.068	171.801	0.006	-0.003	0.011	-0.009	171.8	0.052	0.042	0.047	0.027	171.802	0.029	0.011	0.019	-0.001	171.8	0.049	0.053	0.053	0.047	171.8	0.025	0.017	-0.003	0.02	171.8	0.001	0.011	0.02	0.02	171.8	0.02	0.01	0.032	0.028	171.801	0.02	0.022	0.026	0.01
172	0.05	0.054	0.053	0.069	172	0.038	0.048	0.057	0.069	172	0.007	-0.005	0.007	-0.011	172	0.054	0.038	0.042	0.026	172.002	0.025	0.014	0.023	0.006	172	0.05	0.049	0.05	0.047	172.001	0.024	0.014	-0.006	0.019	172.001	0.005	0.011	0.018	0.019	172	0.017	0.007	0.029	0.029	172	0.026	0.022	0.023	0.01
172.201	0.05	0.05	0.055	0.069	172.201	0.038	0.054	0.057	0.069	172.201	0.004	-0.004	0.008	-0.014	172.2	0.05	0.041	0.048	0.027	172.201	0.028	0.013	0.018	0.003	172.2	0.05	0.049	0.053	0.047	172.2	0.027	0.019	-0.004	0.02	172.2	0.003	0.006	0.017	0.02	172.2	0.015	0.006	0.029	0.024	172.2	0.024	0.026	0.024	0.012
172.4	0.048	0.053	0.059	0.064	172.4	0.037	0.049	0.06	0.064	172.4	0.003	-0.003	0.01	-0.009	172.4	0.052	0.04	0.05	0.025	172.401	0.027	0.016	0.016	0.005	172.4	0.048	0.046	0.05	0.048	172.4	0.026	0.021	-0.001	0.021	172.4	0.006	0.01	0.016	0.021	172.4	0.018	0.008	0.031	0.028	172.4	0.024	0.027	0.022	0.01
172.6	0.05	0.057	0.056	0.066	172.6	0.039	0.052	0.059	0.066	172.601	0.005	-0.004	0.008	-0.011	172.6	0.05	0.042	0.045	0.027	172.601	0.025	0.011	0.016	0.004	172.6	0.047	0.049	0.051	0.052	172.601	0.024	0.021	-0.004	0.019	172.601	0.004	0.009	0.017	0.019	172.6	0.018	0.01	0.03	0.027	172.601	0.025	0.028	0.025	0.014
172.8	0.05	0.055	0.052	0.071	172.8	0.036	0.048	0.058	0.071	172.8	0.004	-0.005	0.006	-0.01	172.801	0.052	0.036	0.047	0.025	172.802	0.024	0.013	0.021	0.005	172.801	0.048	0.05	0.05	0.052	172.801	0.024	0.015	-0.006	0.018	172.801	0.003	0.01	0.018	0.018	172.8	0.018	0.006	0.033	0.028	172.8	0.022	0.025	0.018	0.009
173	0.048	0.052	0.052	0.07	173	0.04	0.053	0.06	0.07	173	0.008	-0.003	0.01	-0.01	173	0.051	0.04	0.049	0.026	173.001	0.026	0.016	0.017	0.002	173	0.046	0.045	0.051	0.051	173	0.03	0.018	-0.007	0.014	173	0.004	0.011	0.019	0.014	173.001	0.017	0.006	0.032	0.028	173	0.025	0.025	0.026	0.013
173.201	0.05	0.057	0.055	0.068	173.201	0.034	0.056	0.057	0.068	173.2	0.007	-0.006	0.007	-0.012	173.2	0.049	0.042	0.047	0.026	173.201	0.028	0.015	0.019	0.003	173.2	0.049	0.051	0.052	0.05	173.2	0.027	0.018	-0.004	0.02	173.2	0.006	0.009	0.018	0.02	173.2	0.017	0.004	0.026	0.027	173.201	0.024	0.021	0.027	0.011
173.4	0.047	0.052	0.053	0.068	173.4	0.037	0.051	0.058	0.068	173.4	0.006	-0.004	0.008	-0.011	173.401	0.052	0.039	0.049	0.026	173.401	0.028	0.014	0.022	0.001	173.401	0.044	0.052	0.052	0.05	173.4	0.028	0.016	-0.001	0.019	173.4	0.007	0.007	0.017	0.019	173.4	0.02	0.008	0.034	0.031	173.4	0.026	0.025	0.024	0.011
173.601	0.047	0.057	0.058	0.068	173.601	0.035	0.048	0.061	0.068	173.6	0.008	-0.004	0.007	-0.011	173.6	0.052	0.042	0.047	0.027	173.602	0.028	0.016	0.02	0.003	173.6	0.049	0.053	0.053	0.049	173.6	0.023	0.017	-0.004	0.019	173.6	0.01	0.014	0.018	0.019	173.6	0.017	0.005	0.031	0.03	173.6	0.02	0.024	0.022	0.015
173.801	0.049	0.055	0.054	0.065	173.801	0.037	0.05	0.056	0.065	173.801	0.009	-0.003	0.008	-0.009	173.8	0.052	0.039	0.045	0.029	173.801	0.027	0.009	0.017	0	173.8	0.05	0.048	0.052	0.048	173.8	0.029	0.014	-0.003	0.024	173.8	0.005	0.011	0.017	0.024	173.801	0.018	0.008	0.031	0.03	173.8	0.022	0.025	0.023	0.013
174	0.047	0.054	0.054	0.073	174	0.04	0.052	0.056	0.073	174.001	0.006	0	0.006	-0.01	174	0.052	0.038	0.045	0.026	174.002	0.025	0.015	0.016	0.002	174	0.05	0.05	0.049	0.051	174	0.025	0.018	-0.005	0.022	174	0.006	0.013	0.015	0.022	174.001	0.013	0.011	0.031	0.026	174.001	0.019	0.025	0.026	0.013
174.2	0.051	0.056	0.053	0.068	174.2	0.034	0.052	0.062	0.068	174.2	0.007	0	0.004	-0.014	174.2	0.056	0.039	0.048	0.027	174.201	0.028	0.015	0.02	-0.001	174.2	0.05	0.05	0.053	0.052	174.201	0.024	0.023	-0.002	0.024	174.201	0.004	0.015	0.02	0.024	174.2	0.018	0.009	0.033	0.026	174.2	0.02	0.029	0.02	0.013
174.401	0.05	0.054	0.057	0.067	174.401	0.037	0.052	0.055	0.067	174.4	0.006	-0.001	0.006	-0.01	174.4	0.052	0.04	0.047	0.029	174.402	0.027	0.013	0.023	0	174.4	0.047	0.05	0.05	0.048	174.4	0.028	0.02	-0.006	0.019	174.4	0.006	0.013	0.021	0.019	174.4	0.016	0.008	0.032	0.028	174.4	0.026	0.022	0.027	0.012
174.601	0.049	0.055	0.056	0.067	174.601	0.037	0.057	0.059	0.067	174.601	0.006	0	0.007	-0.008	174.601	0.053	0.041	0.052	0.033	174.602	0.024	0.015	0.025	0.007	174.601	0.053	0.045	0.05	0.051	174.601	0.025	0.022	-0.004	0.02	174.601	0.008	0.013	0.018	0.02	174.601	0.014	0.003	0.033	0.026	174.601	0.026	0.025	0.026	0.008
174.8	0.049	0.061	0.058	0.069	174.8	0.037	0.049	0.064	0.069	174.801	0.005	-0.001	0.007	-0.01	174.801	0.052	0.034	0.048	0.028	174.801	0.031	0.014	0.018	0.002	174.801	0.048	0.054	0.05	0.051	174.8	0.024	0.018	-0.001	0.023	174.8	0.004	0.012	0.02	0.023	174.8	0.015	0.01	0.031	0.028	174.801	0.022	0.021	0.021	0.011
175.001	0.047	0.055	0.056	0.069	175.001	0.038	0.051	0.061	0.069	175	0.009	0.003	0.008	-0.012	175	0.054	0.043	0.05	0.031	175.001	0.025	0.014	0.023	-0.001	175	0.05	0.055	0.053	0.048	175	0.032	0.02	-0.004	0.019	175	0.008	0.011	0.019	0.019	175	0.018	0.007	0.029	0.03	175.001	0.025	0.024	0.023	0.009
175.2	0.052	0.055	0.056	0.069	175.2	0.038	0.052	0.061	0.069	175.201	0.009	0.002	0.009	-0.01	175.2	0.052	0.039	0.047	0.029	175.201	0.028	0.015	0.019	-0.001	175.2	0.052	0.047	0.053	0.047	175.2	0.026	0.019	-0.003	0.025	175.2	0.002	0.012	0.019	0.025	175.2	0.015	0.008	0.035	0.028	175.2	0.021	0.026	0.02	0.011
175.4	0.05	0.054	0.057	0.071	175.4	0.036	0.056	0.064	0.071	175.4	0.005	0	0.007	-0.013	175.401	0.056	0.038	0.048	0.029	175.402	0.03	0.015	0.022	0.003	175.401	0.052	0.054	0.049	0.049	175.401	0.027	0.018	-0.003	0.022	175.401	0.01	0.014	0.021	0.022	175.401	0.018	0.01	0.032	0.029	175.4	0.022	0.025	0.021	0.011
175.6	0.05	0.057	0.056	0.069	175.6	0.039	0.051	0.059	0.069	175.601	0.006	-0.005	0.011	-0.008	175.6	0.052	0.042	0.047	0.031	175.601	0.029	0.015	0.021	0.001	175.6	0.05	0.047	0.053	0.048	175.6	0.026	0.02	-0.004	0.021	175.6	0.005	0.009	0.015	0.021	175.601	0.019	0.004	0.032	0.028	175.601	0.022	0.03	0.023	0.013
175.801	0.048	0.054	0.057	0.069	175.801	0.039	0.055	0.061	0.069	175.8	0.006	0	0.009	-0.009	175.8	0.054	0.044	0.047	0.028	175.802	0.028	0.016	0.019	0.003	175.8	0.048	0.051	0.049	0.049	175.8	0.029	0.019	-0.002	0.022	175.8	0.005	0.013	0.018	0.022	175.801	0.013	0.011	0.031	0.03	175.8	0.022	0.023	0.024	0.015
176.001	0.048	0.06	0.056	0.071	176.001	0.04	0.055	0.063	0.071	176	0.009	0.003	0.009	-0.011	176	0.05	0.043	0.048	0.026	176.001	0.029	0.013	0.019	0.004	176	0.051	0.051	0.053	0.051	176.001	0.026	0.016	-0.001	0.019	176.001	0.007	0.012	0.016	0.019	176	0.019	0.011	0.034	0.028	176	0.024	0.025	0.029	0.013
176.2	0.051	0.059	0.06	0.068	176.2	0.041	0.055	0.063	0.068	176.2	0.009	-0.002	0.006	-0.009	176.2	0.055	0.042	0.05	0.028	176.202	0.027	0.017	0.021	0.001	176.2	0.045	0.052	0.05	0.051	176.201	0.025	0.02	0	0.022	176.201	0.006	0.013	0.021	0.022	176.2	0.015	0.012	0.034	0.028	176.2	0.026	0.03	0.029	0.015
176.4	0.05	0.056	0.055	0.069	176.4	0.043	0.051	0.061	0.069	176.401	0.008	-0.001	0.014	-0.009	176.401	0.054	0.041	0.049	0.032	176.402	0.026	0.016	0.022	0.004	176.401	0.048	0.048	0.051	0.05	176.401	0.032	0.018	-0.002	0.022	176.401	0.006	0.017	0.017	0.022	176.4	0.014	0.012	0.027	0.033	176.4	0.02	0.029	0.023	0.015
176.6	0.054	0.057	0.057	0.069	176.6	0.045	0.056	0.06	0.069	176.601	0.005	-0.004	0.009	-0.012	176.6	0.052	0.04	0.049	0.027	176.602	0.029	0.017	0.022	0.001	176.6	0.048	0.049	0.055	0.049	176.601	0.026	0.017	-0.002	0.02	176.601	0.003	0.01	0.019	0.02	176.6	0.019	0.006	0.032	0.032	176.601	0.028	0.025	0.026	0.013
176.8	0.054	0.051	0.054	0.071	176.8	0.039	0.055	0.064	0.071	176.8	0.009	0.003	0.009	-0.009	176.801	0.057	0.047	0.051	0.03	176.801	0.027	0.019	0.02	0.003	176.801	0.055	0.05	0.052	0.054	176.8	0.031	0.019	-0.001	0.022	176.8	0.003	0.011	0.018	0.022	176.8	0.018	0.011	0.034	0.031	176.8	0.024	0.03	0.023	0.014
177.001	0.053	0.055	0.059	0.067	177.001	0.042	0.053	0.062	0.067	177	0.006	0.002	0.009	-0.008	177	0.057	0.042	0.045	0.026	177.001	0.029	0.016	0.022	0.009	177	0.051	0.051	0.054	0.052	177	0.026	0.018	-0.003	0.021	177	0.003	0.013	0.014	0.021	177	0.018	0.009	0.03	0.03	177.001	0.029	0.027	0.026	0.016
177.2	0.05	0.055	0.059	0.067	177.2	0.039	0.053	0.063	0.067	177.2	0.007	0	0.01	-0.006	177.201	0.05	0.042	0.053	0.027	177.201	0.03	0.013	0.024	0.002	177.201	0.047	0.054	0.054	0.052	177.201	0.028	0.019	-0.003	0.02	177.201	0.009	0.011	0.019	0.02	177.201	0.014	0.009	0.035	0.031	177.2	0.027	0.022	0.025	0.016
177.401	0.051	0.056	0.059	0.069	177.401	0.043	0.057	0.064	0.069	177.401	0.009	0.004	0.006	-0.008	177.4	0.056	0.043	0.05	0.028	177.402	0.026	0.013	0.02	-0.001	177.4	0.05	0.05	0.052	0.049	177.4	0.031	0.017	-0.001	0.017	177.4	0.008	0.014	0.019	0.017	177.4	0.015	0.009	0.031	0.026	177.401	0.026	0.029	0.026	0.012
177.6	0.053	0.058	0.057	0.069	177.6	0.043	0.053	0.067	0.069	177.601	0.01	-0.002	0.01	-0.015	177.6	0.051	0.042	0.048	0.03	177.601	0.032	0.012	0.023	0.003	177.6	0.049	0.053	0.054	0.055	177.601	0.028	0.02	-0.001	0.023	177.601	0.004	0.008	0.019	0.023	177.601	0.018	0.007	0.035	0.026	177.6	0.031	0.027	0.027	0.018
177.8	0.054	0.056	0.058	0.07	177.8	0.039	0.054	0.064	0.07	177.8	0.007	-0.003	0.007	-0.011	177.8	0.057	0.04	0.044	0.027	177.802	0.036	0.018	0.019	0.001	177.8	0.048	0.053	0.054	0.052	177.801	0.027	0.017	-0.004	0.017	177.801	0.004	0.014	0.018	0.017	177.8	0.014	0.008	0.029	0.027	177.801	0.028	0.026	0.021	0.015
178.001	0.05	0.054	0.058	0.07	178.001	0.04	0.055	0.058	0.07	178	0.009	0	0.007	-0.008	178.001	0.054	0.04	0.049	0.03	178.001	0.029	0.016	0.02	0.005	178.001	0.048	0.054	0.05	0.048	178.001	0.023	0.018	-0.002	0.025	178.001	0.001	0.012	0.019	0.025	178	0.018	0.008	0.037	0.027	178	0.024	0.025	0.024	0.013
178.2	0.054	0.06	0.056	0.068	178.2	0.037	0.056	0.06	0.068	178.201	0.009	0.001	0.008	-0.009	178.2	0.053	0.044	0.051	0.028	178.202	0.03	0.017	0.022	0.003	178.2	0.052	0.048	0.054	0.05	178.2	0.03	0.016	-0.004	0.022	178.2	0.007	0.012	0.023	0.022	178.2	0.019	0.007	0.032	0.027	178.2	0.021	0.029	0.026	0.015
178.4	0.052	0.058	0.056	0.071	178.4	0.041	0.055	0.06	0.071	178.4	0.008	-0.001	0.012	-0.01	178.401	0.056	0.044	0.052	0.028	178.401	0.03	0.02	0.024	0.006	178.401	0.053	0.051	0.054	0.05	178.401	0.03	0.015	-0.004	0.02	178.401	0.007	0.013	0.019	0.02	178.401	0.017	0.013	0.032	0.028	178.4	0.025	0.032	0.028	0.013
178.6	0.053	0.057	0.059	0.073	178.6	0.038	0.053	0.062	0.073	178.601	0.009	0	0.01	-0.009	178.6	0.055	0.041	0.047	0.029	178.601	0.024	0.017	0.026	0.006	178.6	0.05	0.053	0.051	0.05	178.601	0.027	0.02	-0.001	0.025	178.601	0.007	0.016	0.021	0.025	178.6	0.01	0.008	0.032	0.028	178.6	0.026	0.028	0.026	0.014
178.8	0.051	0.056	0.06	0.071	178.8	0.041	0.055	0.063	0.071	178.8	0.013	-0.001	0.013	-0.01	178.8	0.051	0.041	0.048	0.028	178.802	0.029	0.014	0.023	0.005	178.8	0.05	0.05	0.05	0.05	178.801	0.029	0.02	-0.003	0.02	178.801	0.005	0.012	0.022	0.02	178.8	0.017	0.008	0.03	0.032	178.801	0.026	0.029	0.028	0.012
179	0.055	0.057	0.061	0.07	179	0.042	0.054	0.063	0.07	179.001	0.01	0	0.007	-0.008	179	0.055	0.047	0.047	0.028	179.001	0.029	0.023	0.024	0.006	179	0.054	0.053	0.055	0.051	179	0.029	0.016	-0.005	0.024	179	0.006	0.014	0.016	0.024	179	0.014	0.013	0.028	0.028	179	0.028	0.029	0.025	0.012
179.201	0.056	0.058	0.058	0.072	179.201	0.046	0.054	0.068	0.072	179.2	0.008	0.002	0.006	-0.008	179.201	0.052	0.043	0.052	0.032	179.201	0.025	0.016	0.022	0.003	179.201	0.049	0.049	0.051	0.057	179.2	0.029	0.018	-0.001	0.023	179.2	0.008	0.013	0.022	0.023	179.201	0.017	0.01	0.032	0.028	179.2	0.02	0.028	0.028	0.016
179.4	0.051	0.058	0.06	0.075	179.4	0.041	0.054	0.063	0.075	179.401	0.008	0.003	0.01	-0.011	179.401	0.058	0.04	0.054	0.03	179.401	0.026	0.019	0.022	0.003	179.401	0.049	0.055	0.057	0.052	179.4	0.031	0.016	-0.001	0.02	179.4	0.005	0.012	0.022	0.02	179.4	0.018	0.009	0.034	0.03	179.401	0.026	0.025	0.024	0.01
179.6	0.057	0.059	0.058	0.073	179.6	0.041	0.057	0.065	0.073	179.6	0.012	0.001	0.006	-0.007	179.601	0.049	0.042	0.048	0.028	179.601	0.027	0.016	0.023	0.008	179.601	0.056	0.054	0.05	0.052	179.6	0.03	0.017	-0.007	0.02	179.6	0.009	0.014	0.02	0.02	179.6	0.017	0.007	0.035	0.027	179.6	0.022	0.026	0.023	0.013
179.8	0.051	0.058	0.057	0.07	179.8	0.042	0.057	0.061	0.07	179.801	0.009	-0.002	0.01	-0.011	179.8	0.056	0.04	0.051	0.027	179.801	0.029	0.015	0.024	0.004	179.8	0.05	0.058	0.052	0.05	179.8	0.028	0.017	0	0.021	179.8	0.008	0.015	0.021	0.021	179.8	0.016	0.009	0.034	0.027	179.8	0.025	0.031	0.026	0.015
180.001	0.053	0.058	0.059	0.069	180.001	0.04	0.057	0.069	0.069	180	0.01	0.003	0.012	-0.009	180	0.057	0.041	0.05	0.031	180.001	0.029	0.018	0.021	0.007	180	0.051	0.053	0.056	0.053	180	0.024	0.021	-0.004	0.025	180	0.006	0.013	0.022	0.025	180	0.018	0.013	0.039	0.028	180	0.028	0.029	0.024	0.012
180.201	0.057	0.059	0.057	0.069	180.201	0.043	0.055	0.064	0.069	180.201	0.01	0.001	0.009	-0.01	180.201	0.056	0.041	0.053	0.03	180.201	0.032	0.014	0.024	0.007	180.201	0.053	0.058	0.052	0.052	180.201	0.028	0.018	0.002	0.024	180.201	0.006	0.015	0.019	0.024	180.201	0.015	0.008	0.034	0.029	180.2	0.026	0.027	0.023	0.013
180.4	0.05	0.061	0.058	0.075	180.4	0.04	0.057	0.06	0.075	180.401	0.01	0.002	0.011	-0.01	180.4	0.058	0.045	0.05	0.029	180.402	0.028	0.014	0.02	0.003	180.4	0.054	0.052	0.058	0.049	180.401	0.029	0.019	-0.002	0.023	180.401	0.009	0.013	0.019	0.023	180.4	0.018	0.01	0.032	0.031	180.401	0.026	0.028	0.031	0.012
180.6	0.051	0.057	0.059	0.074	180.6	0.043	0.056	0.066	0.074	180.601	0.008	-0.002	0.007	-0.012	180.602	0.052	0.04	0.051	0.031	180.601	0.031	0.018	0.022	0.007	180.602	0.05	0.056	0.055	0.054	180.6	0.033	0.015	0.002	0.025	180.6	0.01	0.017	0.021	0.025	180.601	0.017	0.008	0.031	0.03	180.6	0.028	0.028	0.025	0.016
180.8	0.055	0.057	0.057	0.071	180.8	0.039	0.055	0.066	0.071	180.8	0.012	0.001	0.011	-0.009	180.8	0.057	0.043	0.052	0.033	180.802	0.031	0.016	0.021	0.008	180.8	0.051	0.053	0.053	0.05	180.8	0.027	0.02	-0.005	0.02	180.8	0.009	0.014	0.024	0.02	180.8	0.019	0.011	0.032	0.028	180.8	0.025	0.027	0.023	0.016
181.001	0.054	0.061	0.058	0.071	181.001	0.043	0.056	0.064	0.071	181	0.011	0.001	0.012	-0.011	181.001	0.055	0.044	0.049	0.028	181.002	0.026	0.02	0.024	0.006	181.001	0.05	0.052	0.056	0.052	181.001	0.026	0.015	-0.002	0.022	181.001	0.007	0.014	0.02	0.022	181.001	0.02	0.008	0.033	0.029	181	0.025	0.029	0.027	0.014
181.201	0.052	0.064	0.058	0.072	181.201	0.045	0.056	0.064	0.072	181.201	0.009	0.001	0.011	-0.009	181.2	0.053	0.043	0.048	0.028	181.202	0.028	0.022	0.022	0.003	181.2	0.055	0.058	0.051	0.049	181.2	0.027	0.02	0.001	0.022	181.2	0.006	0.011	0.021	0.022	181.2	0.021	0.011	0.035	0.029	181.201	0.03	0.03	0.021	0.012
181.4	0.053	0.061	0.06	0.074	181.4	0.042	0.059	0.065	0.074	181.4	0.01	0	0.01	-0.007	181.4	0.054	0.04	0.05	0.031	181.401	0.03	0.017	0.021	0.005	181.4	0.053	0.055	0.055	0.05	181.4	0.03	0.018	-0.003	0.022	181.4	0.005	0.017	0.016	0.022	181.4	0.021	0.01	0.033	0.029	181.4	0.025	0.026	0.025	0.02
181.601	0.051	0.058	0.06	0.07	181.601	0.04	0.059	0.065	0.07	181.6	0.01	0.002	0.012	-0.007	181.601	0.054	0.045	0.048	0.031	181.601	0.032	0.02	0.026	0.001	181.601	0.054	0.054	0.056	0.054	181.601	0.036	0.019	-0.002	0.018	181.601	0.008	0.011	0.02	0.018	181.6	0.02	0.009	0.032	0.031	181.601	0.025	0.026	0.028	0.015
181.8	0.055	0.059	0.056	0.077	181.8	0.042	0.056	0.062	0.077	181.8	0.007	0	0.008	-0.006	181.8	0.054	0.045	0.05	0.031	181.801	0.031	0.015	0.022	0.006	181.8	0.052	0.055	0.053	0.058	181.801	0.027	0.021	0.002	0.024	181.801	0.004	0.013	0.019	0.024	181.801	0.02	0.011	0.034	0.031	181.8	0.028	0.027	0.023	0.017
182	0.056	0.063	0.058	0.074	182	0.043	0.058	0.066	0.074	182.001	0.008	0.001	0.011	-0.005	182	0.056	0.043	0.051	0.032	182.002	0.029	0.018	0.026	0.006	182	0.052	0.056	0.056	0.055	182.001	0.03	0.021	-0.002	0.025	182.001	0.011	0.014	0.018	0.025	182.001	0.022	0.008	0.034	0.03	182	0.025	0.025	0.025	0.017
182.201	0.055	0.059	0.059	0.074	182.201	0.043	0.059	0.067	0.074	182.201	0.007	0.001	0.012	-0.007	182.2	0.053	0.042	0.051	0.029	182.201	0.03	0.016	0.023	0.008	182.2	0.053	0.051	0.054	0.055	182.2	0.029	0.019	-0.002	0.022	182.2	0.008	0.016	0.019	0.022	182.201	0.02	0.009	0.035	0.031	182.2	0.03	0.031	0.024	0.014
182.401	0.053	0.058	0.063	0.075	182.401	0.045	0.058	0.063	0.075	182.401	0.008	0.002	0.006	-0.009	182.4	0.057	0.044	0.053	0.03	182.402	0.03	0.015	0.024	0.006	182.4	0.054	0.054	0.052	0.053	182.401	0.028	0.023	0.001	0.021	182.401	0.01	0.014	0.02	0.021	182.4	0.018	0.011	0.036	0.031	182.4	0.023	0.027	0.025	0.013
182.6	0.053	0.061	0.059	0.074	182.6	0.04	0.058	0.065	0.074	182.6	0.013	0.002	0.007	-0.006	182.601	0.056	0.042	0.051	0.027	182.602	0.033	0.019	0.022	0.005	182.601	0.055	0.056	0.053	0.052	182.6	0.031	0.019	0	0.025	182.6	0.01	0.013	0.02	0.025	182.6	0.019	0.004	0.036	0.029	182.601	0.03	0.032	0.03	0.021
182.8	0.058	0.062	0.061	0.075	182.8	0.045	0.057	0.066	0.075	182.8	0.008	0.003	0.012	-0.007	182.801	0.057	0.043	0.052	0.031	182.801	0.03	0.02	0.02	0.005	182.801	0.054	0.056	0.054	0.052	182.8	0.029	0.02	-0.003	0.024	182.8	0.006	0.016	0.022	0.024	182.801	0.019	0.01	0.036	0.032	182.801	0.029	0.028	0.026	0.018
183.001	0.051	0.06	0.058	0.077	183.001	0.046	0.06	0.068	0.077	183	0.007	0.001	0.011	-0.007	183	0.059	0.046	0.052	0.031	183.002	0.034	0.019	0.022	0.008	183	0.05	0.057	0.057	0.055	183	0.03	0.019	0.001	0.021	183	0.011	0.012	0.021	0.021	183	0.019	0.008	0.035	0.029	183	0.029	0.033	0.022	0.015
183.201	0.059	0.064	0.063	0.074	183.201	0.044	0.056	0.063	0.074	183.2	0.006	0.001	0.01	-0.012	183.2	0.057	0.04	0.051	0.03	183.201	0.031	0.017	0.024	0.004	183.2	0.052	0.054	0.054	0.052	183.2	0.031	0.021	-0.001	0.023	183.2	0.009	0.018	0.023	0.023	183.2	0.02	0.012	0.036	0.028	183.201	0.028	0.03	0.025	0.014
183.4	0.056	0.058	0.058	0.077	183.4	0.042	0.055	0.067	0.077	183.401	0.01	0.002	0.006	-0.007	183.4	0.053	0.043	0.049	0.03	183.402	0.029	0.019	0.026	0.006	183.4	0.051	0.057	0.054	0.054	183.4	0.034	0.022	0	0.026	183.4	0.009	0.013	0.024	0.026	183.4	0.015	0.007	0.032	0.031	183.4	0.027	0.027	0.023	0.014
183.601	0.058	0.058	0.062	0.076	183.601	0.049	0.057	0.067	0.076	183.6	0.011	-0.003	0.012	-0.008	183.6	0.052	0.043	0.053	0.031	183.601	0.031	0.022	0.025	0.005	183.6	0.055	0.05	0.054	0.053	183.601	0.027	0.02	-0.003	0.024	183.601	0.007	0.022	0.022	0.024	183.6	0.019	0.007	0.03	0.03	183.6	0.028	0.027	0.027	0.012
183.801	0.055	0.067	0.057	0.076	183.801	0.042	0.057	0.07	0.076	183.8	0.008	0.001	0.009	-0.009	183.8	0.054	0.043	0.054	0.031	183.802	0.032	0.02	0.025	0.006	183.8	0.052	0.054	0.053	0.053	183.8	0.034	0.016	-0.003	0.024	183.8	0.01	0.018	0.019	0.024	183.8	0.02	0.009	0.036	0.027	183.8	0.029	0.031	0.027	0.016
184	0.058	0.063	0.062	0.079	184	0.044	0.062	0.064	0.079	184	0.008	0	0.009	-0.005	184.001	0.057	0.042	0.052	0.031	184.002	0.028	0.016	0.025	0.007	184.001	0.055	0.054	0.056	0.05	184.001	0.033	0.022	-0.002	0.021	184.001	0.007	0.013	0.023	0.021	184.001	0.02	0.009	0.033	0.034	184	0.03	0.032	0.023	0.019
184.201	0.057	0.059	0.064	0.074	184.201	0.047	0.059	0.07	0.074	184.201	0.007	0.005	0.011	-0.007	184.201	0.055	0.043	0.052	0.03	184.201	0.029	0.021	0.021	0.009	184.201	0.054	0.053	0.059	0.055	184.2	0.031	0.021	0	0.023	184.2	0.008	0.016	0.024	0.023	184.2	0.02	0.012	0.032	0.032	184.201	0.026	0.027	0.025	0.017
184.4	0.055	0.064	0.064	0.076	184.4	0.047	0.059	0.066	0.076	184.4	0.006	0.001	0.011	-0.008	184.4	0.059	0.044	0.049	0.033	184.402	0.026	0.018	0.026	0.004	184.4	0.052	0.055	0.053	0.055	184.401	0.028	0.022	0.001	0.021	184.401	0.007	0.012	0.019	0.021	184.401	0.019	0.01	0.032	0.029	184.4	0.026	0.028	0.024	0.018
184.601	0.057	0.066	0.064	0.074	184.601	0.044	0.058	0.065	0.074	184.601	0.008	0.001	0.011	-0.003	184.6	0.06	0.042	0.049	0.034	184.602	0.033	0.016	0.026	0.006	184.6	0.054	0.053	0.059	0.057	184.6	0.03	0.024	-0.004	0.026	184.6	0.006	0.014	0.019	0.026	184.6	0.019	0.011	0.035	0.031	184.6	0.027	0.028	0.029	0.015
184.8	0.058	0.059	0.066	0.078	184.8	0.043	0.061	0.066	0.078	184.8	0.012	0	0.012	-0.006	184.801	0.054	0.046	0.054	0.033	184.801	0.034	0.019	0.026	0.009	184.801	0.054	0.052	0.058	0.047	184.801	0.028	0.018	0	0.02	184.801	0.011	0.014	0.019	0.02	184.801	0.02	0.012	0.032	0.032	184.8	0.028	0.029	0.028	0.011
185.001	0.057	0.059	0.061	0.079	185.001	0.045	0.055	0.066	0.079	185.001	0.011	-0.002	0.013	-0.01	185	0.055	0.042	0.047	0.031	185.001	0.033	0.016	0.026	0.006	185	0.056	0.054	0.054	0.052	185.001	0.031	0.023	0	0.022	185.001	0.011	0.016	0.017	0.022	185	0.019	0.01	0.032	0.03	185.001	0.029	0.028	0.028	0.015
185.2	0.059	0.063	0.063	0.073	185.2	0.043	0.058	0.068	0.073	185.2	0.009	0	0.014	-0.01	185.2	0.056	0.043	0.05	0.031	185.201	0.027	0.018	0.027	0.009	185.2	0.056	0.057	0.059	0.049	185.201	0.03	0.02	0	0.022	185.201	0.01	0.018	0.023	0.022	185.2	0.022	0.009	0.034	0.028	185.201	0.024	0.03	0.029	0.016
185.401	0.057	0.061	0.062	0.077	185.401	0.047	0.056	0.071	0.077	185.4	0.011	0	0.012	-0.006	185.4	0.058	0.044	0.053	0.032	185.401	0.032	0.018	0.025	0.01	185.4	0.057	0.053	0.053	0.056	185.4	0.033	0.019	0	0.023	185.4	0.01	0.014	0.021	0.023	185.4	0.02	0.013	0.038	0.033	185.4	0.03	0.031	0.025	0.015
185.601	0.057	0.059	0.061	0.077	185.601	0.043	0.06	0.069	0.077	185.6	0.013	0.002	0.008	-0.005	185.6	0.057	0.045	0.051	0.026	185.601	0.031	0.017	0.022	0.007	185.6	0.055	0.049	0.058	0.052	185.6	0.025	0.017	-0.002	0.025	185.6	0.009	0.014	0.02	0.025	185.6	0.018	0.008	0.034	0.032	185.6	0.029	0.031	0.03	0.015
185.8	0.059	0.063	0.064	0.076	185.8	0.046	0.061	0.069	0.076	185.801	0.01	0.004	0.01	-0.008	185.801	0.055	0.044	0.051	0.028	185.801	0.035	0.018	0.024	0.011	185.801	0.051	0.05	0.06	0.059	185.8	0.03	0.018	0.003	0.024	185.8	0.008	0.015	0.022	0.024	185.801	0.016	0.011	0.034	0.033	185.8	0.029	0.03	0.028	0.018
186.001	0.056	0.061	0.062	0.073	186.001	0.047	0.06	0.067	0.073	186	0.007	0.002	0.015	-0.007	186	0.058	0.042	0.052	0.033	186.001	0.032	0.022	0.027	0.004	186	0.054	0.057	0.056	0.057	186	0.029	0.023	0.001	0.027	186	0.011	0.017	0.021	0.027	186	0.02	0.014	0.033	0.031	186	0.029	0.027	0.023	0.018
186.2	0.06	0.061	0.062	0.077	186.2	0.051	0.063	0.07	0.077	186.201	0.011	0.003	0.012	-0.002	186.201	0.058	0.043	0.051	0.03	186.202	0.031	0.015	0.026	0.01	186.201	0.054	0.056	0.057	0.055	186.2	0.031	0.021	0	0.024	186.2	0.011	0.013	0.02	0.024	186.201	0.022	0.008	0.036	0.032	186.2	0.028	0.032	0.026	0.015
186.401	0.056	0.065	0.061	0.077	186.401	0.045	0.061	0.065	0.077	186.4	0.007	0.008	0.012	-0.005	186.4	0.059	0.046	0.051	0.031	186.402	0.033	0.016	0.026	0.005	186.4	0.057	0.057	0.056	0.055	186.401	0.03	0.022	-0.002	0.025	186.401	0.01	0.017	0.021	0.025	186.4	0.021	0.011	0.035	0.029	186.4	0.026	0.034	0.026	0.017
186.6	0.06	0.064	0.064	0.077	186.6	0.049	0.061	0.066	0.077	186.6	0.01	0.004	0.009	-0.006	186.6	0.057	0.045	0.055	0.034	186.601	0.031	0.022	0.022	0.006	186.6	0.054	0.055	0.059	0.053	186.6	0.032	0.021	0.003	0.023	186.6	0.008	0.014	0.024	0.023	186.601	0.024	0.013	0.036	0.034	186.6	0.025	0.029	0.034	0.019
186.801	0.058	0.063	0.067	0.078	186.801	0.046	0.06	0.069	0.078	186.801	0.01	0.002	0.012	-0.007	186.8	0.056	0.047	0.049	0.031	186.802	0.033	0.017	0.024	0.009	186.8	0.055	0.058	0.058	0.055	186.8	0.031	0.026	0.001	0.026	186.8	0.01	0.018	0.02	0.026	186.8	0.023	0.014	0.034	0.033	186.801	0.03	0.032	0.028	0.017
187	0.059	0.062	0.065	0.078	187	0.05	0.059	0.069	0.078	187.001	0.009	0.004	0.016	-0.005	187.001	0.057	0.046	0.053	0.03	187.001	0.032	0.017	0.027	0.008	187.001	0.055	0.053	0.054	0.056	187.001	0.029	0.021	-0.002	0.024	187.001	0.012	0.019	0.023	0.024	187	0.022	0.012	0.032	0.032	187	0.03	0.026	0.032	0.017
187.2	0.065	0.061	0.065	0.078	187.2	0.049	0.062	0.068	0.078	187.201	0.009	0	0.012	-0.005	187.201	0.058	0.049	0.054	0.031	187.202	0.036	0.021	0.025	0.008	187.201	0.056	0.053	0.053	0.055	187.2	0.031	0.021	0	0.027	187.2	0.01	0.014	0.02	0.027	187.2	0.017	0.013	0.034	0.031	187.2	0.033	0.036	0.029	0.013
187.4	0.058	0.064	0.059	0.077	187.4	0.046	0.061	0.07	0.077	187.4	0.008	-0.001	0.009	-0.005	187.4	0.061	0.046	0.056	0.031	187.401	0.032	0.022	0.024	0.006	187.4	0.057	0.057	0.06	0.055	187.401	0.032	0.021	0	0.025	187.401	0.012	0.015	0.025	0.025	187.401	0.022	0.013	0.037	0.031	187.4	0.027	0.032	0.026	0.015
187.6	0.061	0.061	0.063	0.076	187.6	0.047	0.063	0.072	0.076	187.601	0.011	0.005	0.009	0	187.6	0.061	0.046	0.051	0.033	187.602	0.032	0.018	0.026	0.004	187.6	0.055	0.053	0.059	0.058	187.6	0.027	0.022	-0.001	0.022	187.6	0.008	0.017	0.023	0.022	187.6	0.021	0.013	0.035	0.035	187.6	0.031	0.03	0.027	0.014
187.801	0.057	0.063	0.061	0.082	187.801	0.046	0.061	0.07	0.082	187.8	0.01	0.001	0.01	-0.003	187.801	0.058	0.047	0.053	0.032	187.801	0.032	0.017	0.026	0.005	187.801	0.055	0.056	0.056	0.055	187.801	0.029	0.02	-0.001	0.024	187.801	0.009	0.013	0.022	0.024	187.801	0.02	0.012	0.035	0.032	187.8	0.031	0.029	0.032	0.019
188.001	0.062	0.058	0.063	0.08	188.001	0.044	0.059	0.065	0.08	188.001	0.011	0.002	0.009	-0.005	188	0.06	0.046	0.051	0.032	188.001	0.033	0.024	0.026	0.011	188	0.053	0.055	0.06	0.058	188	0.033	0.024	-0.001	0.023	188	0.01	0.016	0.021	0.023	188	0.025	0.009	0.035	0.032	188.001	0.028	0.034	0.029	0.018
188.2	0.058	0.068	0.063	0.077	188.2	0.047	0.065	0.068	0.077	188.2	0.006	0.008	0.014	-0.005	188.201	0.061	0.047	0.053	0.031	188.201	0.032	0.022	0.024	0.01	188.201	0.053	0.054	0.057	0.059	188.201	0.031	0.02	-0.003	0.021	188.201	0.01	0.013	0.02	0.021	188.201	0.022	0.014	0.034	0.03	188.201	0.03	0.029	0.027	0.017
188.4	0.06	0.063	0.071	0.081	188.4	0.046	0.059	0.067	0.081	188.4	0.009	-0.001	0.007	-0.007	188.4	0.059	0.045	0.056	0.029	188.402	0.031	0.02	0.028	0.003	188.4	0.054	0.058	0.056	0.055	188.4	0.03	0.022	0.002	0.023	188.4	0.014	0.017	0.022	0.023	188.4	0.021	0.011	0.038	0.031	188.4	0.027	0.029	0.029	0.021
188.6	0.058	0.063	0.064	0.081	188.6	0.052	0.059	0.073	0.081	188.6	0.013	0.003	0.014	-0.006	188.601	0.06	0.046	0.049	0.037	188.602	0.034	0.021	0.03	0.009	188.601	0.057	0.055	0.06	0.058	188.601	0.033	0.018	-0.002	0.027	188.601	0.006	0.01	0.023	0.027	188.601	0.02	0.009	0.034	0.034	188.6	0.03	0.03	0.025	0.013
188.8	0.057	0.066	0.065	0.075	188.8	0.047	0.063	0.07	0.075	188.801	0.01	0.005	0.012	-0.009	188.8	0.056	0.045	0.051	0.032	188.801	0.036	0.019	0.027	0.01	188.8	0.057	0.058	0.059	0.059	188.8	0.029	0.026	0.004	0.024	188.8	0.009	0.018	0.02	0.024	188.8	0.021	0.009	0.035	0.032	188.8	0.028	0.032	0.028	0.014
189.001	0.062	0.062	0.066	0.075	189.001	0.05	0.062	0.07	0.075	189	0.013	0.002	0.018	-0.006	189	0.061	0.042	0.054	0.033	189.002	0.035	0.015	0.026	0.005	189	0.058	0.055	0.059	0.056	189	0.035	0.026	-0.003	0.026	189	0.01	0.013	0.024	0.026	189	0.021	0.012	0.036	0.033	189.001	0.033	0.031	0.028	0.019
189.201	0.059	0.063	0.066	0.079	189.201	0.052	0.065	0.068	0.079	189.2	0.013	0.001	0.009	-0.006	189.2	0.056	0.045	0.055	0.032	189.202	0.034	0.022	0.027	0.008	189.2	0.056	0.058	0.06	0.057	189.2	0.033	0.021	0	0.028	189.2	0.013	0.014	0.021	0.028	189.2	0.021	0.011	0.035	0.035	189.2	0.027	0.031	0.03	0.018
189.401	0.062	0.066	0.066	0.081	189.401	0.042	0.063	0.069	0.081	189.4	0.012	0.005	0.011	-0.005	189.4	0.06	0.045	0.056	0.031	189.402	0.034	0.018	0.029	0.007	189.4	0.053	0.059	0.06	0.053	189.4	0.03	0.02	0	0.027	189.4	0.009	0.013	0.024	0.027	189.4	0.019	0.012	0.039	0.031	189.4	0.025	0.031	0.027	0.018
189.6	0.06	0.068	0.068	0.079	189.6	0.046	0.061	0.072	0.079	189.601	0.012	0.005	0.016	-0.008	189.601	0.058	0.047	0.051	0.031	189.601	0.032	0.024	0.024	0.008	189.601	0.057	0.056	0.06	0.054	189.6	0.03	0.02	0.004	0.025	189.6	0.008	0.018	0.022	0.025	189.6	0.029	0.015	0.036	0.031	189.6	0.029	0.032	0.029	0.015
189.8	0.06	0.064	0.066	0.079	189.8	0.045	0.063	0.074	0.079	189.801	0.009	0.002	0.015	-0.007	189.8	0.058	0.046	0.055	0.037	189.802	0.037	0.022	0.027	0.013	189.8	0.053	0.059	0.058	0.055	189.8	0.031	0.02	0.001	0.025	189.8	0.01	0.017	0.022	0.025	189.8	0.02	0.009	0.041	0.034	189.8	0.03	0.032	0.03	0.018
190	0.057	0.065	0.066	0.077	190	0.048	0.063	0.069	0.077	190	0.007	0.003	0.015	-0.003	190.001	0.059	0.048	0.055	0.032	190.001	0.033	0.017	0.026	0.008	190.001	0.055	0.058	0.06	0.057	190	0.032	0.024	0.005	0.024	190	0.012	0.02	0.022	0.024	190.001	0.021	0.01	0.037	0.032	190	0.028	0.031	0.026	0.018
190.201	0.058	0.062	0.066	0.078	190.201	0.049	0.064	0.073	0.078	190.2	0.008	0	0.01	-0.005	190.2	0.059	0.047	0.052	0.032	190.201	0.034	0.018	0.031	0.006	190.2	0.06	0.056	0.055	0.06	190.201	0.031	0.022	0.001	0.022	190.201	0.012	0.016	0.023	0.022	190.2	0.017	0.008	0.038	0.031	190.201	0.034	0.029	0.029	0.018
190.401	0.062	0.062	0.064	0.076	190.401	0.049	0.061	0.072	0.076	190.4	0.008	0.003	0.012	-0.008	190.401	0.059	0.044	0.051	0.034	190.402	0.033	0.02	0.024	0.01	190.401	0.06	0.056	0.058	0.057	190.401	0.032	0.019	-0.001	0.025	190.401	0.01	0.02	0.022	0.025	190.401	0.021	0.011	0.037	0.034	190.4	0.027	0.031	0.031	0.018
190.6	0.062	0.067	0.066	0.082	190.6	0.047	0.064	0.07	0.082	190.601	0.014	0.009	0.012	-0.004	190.601	0.059	0.044	0.057	0.032	190.602	0.037	0.022	0.024	0.006	190.601	0.056	0.057	0.06	0.056	190.6	0.034	0.017	0.004	0.024	190.6	0.013	0.019	0.023	0.024	190.601	0.019	0.015	0.037	0.033	190.601	0.032	0.03	0.028	0.017
190.8	0.058	0.069	0.064	0.08	190.8	0.05	0.062	0.074	0.08	190.801	0.01	0.003	0.017	-0.008	190.801	0.058	0.046	0.05	0.031	190.801	0.036	0.022	0.027	0.008	190.801	0.054	0.057	0.059	0.058	190.8	0.032	0.024	0	0.024	190.8	0.013	0.019	0.02	0.024	190.801	0.019	0.016	0.039	0.034	190.8	0.029	0.029	0.031	0.019
191	0.062	0.066	0.066	0.082	191	0.052	0.063	0.069	0.082	191.001	0.014	0.006	0.015	-0.004	191	0.06	0.047	0.057	0.033	191.002	0.036	0.02	0.029	0.009	191	0.056	0.059	0.058	0.061	191	0.036	0.019	0.001	0.025	191	0.009	0.014	0.023	0.025	191	0.026	0.011	0.037	0.033	191	0.029	0.03	0.032	0.022
191.201	0.062	0.067	0.064	0.082	191.201	0.05	0.063	0.07	0.082	191.2	0.01	0.004	0.015	-0.001	191.201	0.06	0.048	0.054	0.032	191.201	0.034	0.022	0.026	0.009	191.201	0.058	0.053	0.062	0.057	191.201	0.032	0.023	0.003	0.026	191.201	0.009	0.02	0.02	0.026	191.201	0.021	0.013	0.037	0.031	191.2	0.03	0.033	0.028	0.016
191.401	0.061	0.064	0.066	0.081	191.401	0.047	0.066	0.072	0.081	191.401	0.011	0.001	0.016	-0.004	191.401	0.06	0.046	0.059	0.032	191.402	0.032	0.02	0.027	0.005	191.401	0.057	0.055	0.062	0.053	191.401	0.032	0.025	0.003	0.026	191.401	0.009	0.018	0.021	0.026	191.401	0.022	0.011	0.035	0.032	191.4	0.034	0.031	0.028	0.017
191.601	0.059	0.068	0.062	0.08	191.601	0.05	0.062	0.07	0.08	191.6	0.012	0.004	0.016	-0.005	191.6	0.062	0.046	0.053	0.032	191.601	0.032	0.022	0.026	0.006	191.6	0.055	0.056	0.061	0.06	191.6	0.034	0.023	-0.002	0.026	191.6	0.007	0.018	0.023	0.026	191.6	0.021	0.015	0.036	0.033	191.601	0.031	0.029	0.032	0.016
191.801	0.059	0.067	0.066	0.082	191.801	0.044	0.063	0.074	0.082	191.8	0.006	0.001	0.012	-0.004	191.8	0.06	0.048	0.058	0.036	191.802	0.033	0.02	0.028	0.008	191.8	0.059	0.061	0.061	0.058	191.8	0.032	0.02	0	0.026	191.8	0.009	0.017	0.021	0.026	191.8	0.023	0.01	0.041	0.033	191.8	0.028	0.031	0.033	0.02
192	0.058	0.067	0.067	0.085	192	0.047	0.066	0.073	0.085	192	0.013	0	0.014	-0.006	192.001	0.058	0.045	0.055	0.033	192.002	0.031	0.024	0.024	0.007	192.001	0.054	0.06	0.056	0.061	192	0.029	0.025	-0.001	0.027	192	0.014	0.018	0.026	0.027	192.001	0.022	0.018	0.042	0.035	192.001	0.031	0.032	0.031	0.018
192.2	0.06	0.067	0.068	0.08	192.2	0.053	0.064	0.069	0.08	192.201	0.013	0.006	0.013	-0.006	192.2	0.059	0.048	0.058	0.029	192.202	0.033	0.024	0.03	0.007	192.2	0.06	0.06	0.06	0.052	192.202	0.033	0.023	0	0.027	192.202	0.012	0.017	0.02	0.027	192.2	0.023	0.011	0.036	0.038	192.2	0.033	0.03	0.026	0.019
192.4	0.063	0.067	0.07	0.08	192.4	0.052	0.061	0.075	0.08	192.4	0.012	0.001	0.01	-0.008	192.401	0.057	0.047	0.053	0.035	192.401	0.038	0.023	0.029	0.008	192.401	0.06	0.059	0.058	0.057	192.4	0.028	0.022	0.006	0.031	192.4	0.012	0.016	0.02	0.031	192.401	0.022	0.014	0.038	0.034	192.401	0.036	0.034	0.03	0.021
192.6	0.06	0.063	0.072	0.085	192.6	0.053	0.063	0.072	0.085	192.601	0.012	0.003	0.015	-0.005	192.6	0.058	0.047	0.054	0.031	192.601	0.031	0.025	0.03	0.009	192.6	0.055	0.055	0.06	0.057	192.601	0.03	0.025	0	0.026	192.601	0.012	0.015	0.026	0.026	192.6	0.027	0.016	0.039	0.033	192.601	0.032	0.028	0.031	0.02
192.801	0.063	0.065	0.066	0.08	192.801	0.047	0.065	0.068	0.08	192.8	0.009	0.004	0.011	-0.004	192.801	0.057	0.045	0.055	0.035	192.801	0.037	0.019	0.03	0.009	192.801	0.055	0.056	0.056	0.052	192.8	0.03	0.025	0.005	0.025	192.8	0.013	0.017	0.024	0.025	192.8	0.022	0.008	0.04	0.033	192.8	0.028	0.034	0.029	0.018
193	0.064	0.065	0.067	0.081	193	0.052	0.064	0.072	0.081	193	0.009	0.003	0.012	-0.002	193.001	0.061	0.046	0.053	0.033	193.002	0.032	0.022	0.026	0.01	193.001	0.056	0.056	0.058	0.056	193.001	0.032	0.022	0	0.026	193.001	0.01	0.017	0.029	0.026	193	0.02	0.007	0.037	0.035	193	0.033	0.032	0.029	0.016
193.201	0.066	0.07	0.069	0.08	193.201	0.053	0.064	0.074	0.08	193.2	0.016	0.006	0.014	-0.003	193.2	0.059	0.046	0.056	0.036	193.201	0.036	0.019	0.029	0.005	193.2	0.058	0.06	0.062	0.054	193.201	0.033	0.02	0	0.024	193.201	0.012	0.015	0.026	0.024	193.201	0.023	0.012	0.04	0.03	193.2	0.034	0.032	0.025	0.023
193.4	0.061	0.067	0.066	0.082	193.4	0.052	0.065	0.073	0.082	193.4	0.01	0.004	0.015	-0.003	193.4	0.058	0.049	0.055	0.037	193.402	0.033	0.02	0.03	0.01	193.4	0.056	0.058	0.06	0.056	193.401	0.029	0.024	0.002	0.025	193.401	0.012	0.018	0.024	0.025	193.401	0.025	0.012	0.036	0.036	193.401	0.031	0.031	0.029	0.019
193.6	0.064	0.067	0.067	0.083	193.6	0.056	0.062	0.072	0.083	193.6	0.011	0.004	0.016	-0.006	193.6	0.061	0.046	0.054	0.035	193.601	0.033	0.02	0.027	0.012	193.6	0.057	0.062	0.058	0.059	193.6	0.033	0.024	0	0.026	193.6	0.012	0.019	0.024	0.026	193.6	0.025	0.014	0.038	0.036	193.601	0.029	0.032	0.029	0.019
193.8	0.064	0.068	0.066	0.086	193.8	0.048	0.063	0.074	0.086	193.8	0.014	0.004	0.014	-0.003	193.8	0.06	0.044	0.056	0.035	193.802	0.032	0.023	0.028	0.009	193.8	0.057	0.061	0.058	0.057	193.801	0.031	0.021	0.004	0.027	193.801	0.01	0.02	0.026	0.027	193.801	0.024	0.018	0.04	0.035	193.801	0.035	0.034	0.03	0.016
194.001	0.063	0.069	0.063	0.08	194.001	0.051	0.061	0.072	0.08	194	0.01	0.003	0.011	-0.008	194	0.064	0.05	0.059	0.035	194.002	0.037	0.02	0.03	0.012	194	0.055	0.056	0.058	0.057	194	0.035	0.024	0.003	0.029	194	0.013	0.016	0.024	0.029	194	0.026	0.016	0.042	0.036	194	0.033	0.032	0.031	0.021
194.2	0.064	0.069	0.068	0.085	194.2	0.052	0.062	0.072	0.085	194.2	0.013	0.003	0.016	-0.003	194.201	0.062	0.048	0.055	0.033	194.202	0.036	0.023	0.029	0.01	194.201	0.058	0.06	0.06	0.057	194.201	0.036	0.025	0.002	0.03	194.201	0.013	0.017	0.022	0.03	194.201	0.022	0.013	0.036	0.033	194.201	0.033	0.034	0.034	0.018
194.4	0.064	0.07	0.071	0.084	194.4	0.051	0.066	0.073	0.084	194.401	0.012	0.005	0.016	-0.005	194.4	0.062	0.046	0.052	0.034	194.402	0.036	0.021	0.026	0.008	194.4	0.062	0.059	0.061	0.057	194.4	0.033	0.024	0.004	0.026	194.4	0.009	0.02	0.023	0.026	194.4	0.023	0.016	0.036	0.035	194.401	0.031	0.035	0.033	0.019
194.601	0.066	0.069	0.068	0.082	194.601	0.051	0.062	0.073	0.082	194.601	0.012	0.004	0.015	-0.004	194.6	0.06	0.047	0.054	0.034	194.602	0.04	0.023	0.028	0.004	194.6	0.059	0.058	0.06	0.058	194.601	0.034	0.024	0.002	0.023	194.601	0.009	0.021	0.025	0.023	194.6	0.024	0.013	0.037	0.031	194.6	0.033	0.034	0.029	0.018
194.8	0.063	0.068	0.072	0.081	194.8	0.052	0.066	0.073	0.081	194.8	0.012	0.003	0.012	-0.004	194.8	0.062	0.045	0.055	0.034	194.801	0.037	0.024	0.03	0.009	194.8	0.055	0.06	0.057	0.06	194.8	0.029	0.024	0.001	0.027	194.8	0.009	0.016	0.025	0.027	194.8	0.019	0.01	0.036	0.034	194.801	0.031	0.031	0.034	0.018
195	0.064	0.069	0.071	0.084	195	0.052	0.064	0.074	0.084	195	0.008	0.005	0.017	-0.004	195.001	0.059	0.049	0.057	0.036	195.002	0.037	0.022	0.029	0.007	195.001	0.058	0.06	0.059	0.057	195.001	0.03	0.026	0.004	0.026	195.001	0.01	0.023	0.027	0.026	195.001	0.022	0.014	0.036	0.037	195	0.029	0.03	0.029	0.019
195.2	0.062	0.071	0.069	0.082	195.2	0.049	0.068	0.074	0.082	195.201	0.013	0.006	0.015	-0.005	195.2	0.059	0.047	0.057	0.033	195.202	0.033	0.02	0.03	0.009	195.2	0.057	0.058	0.06	0.06	195.2	0.032	0.024	0.003	0.027	195.2	0.009	0.017	0.02	0.027	195.201	0.025	0.013	0.038	0.034	195.201	0.031	0.033	0.031	0.017
195.401	0.064	0.07	0.07	0.083	195.401	0.054	0.064	0.071	0.083	195.4	0.011	0.003	0.017	-0.006	195.4	0.06	0.048	0.056	0.033	195.402	0.037	0.027	0.029	0.011	195.4	0.055	0.056	0.061	0.057	195.4	0.033	0.025	0	0.027	195.4	0.011	0.022	0.021	0.027	195.401	0.021	0.018	0.041	0.033	195.4	0.032	0.031	0.031	0.019
195.6	0.062	0.069	0.072	0.085	195.6	0.05	0.065	0.076	0.085	195.601	0.012	-0.001	0.016	-0.005	195.6	0.059	0.047	0.058	0.035	195.601	0.037	0.022	0.025	0.011	195.6	0.058	0.059	0.06	0.054	195.601	0.032	0.026	0.002	0.026	195.601	0.012	0.015	0.024	0.026	195.6	0.022	0.014	0.038	0.037	195.6	0.034	0.031	0.033	0.022
195.801	0.068	0.068	0.07	0.084	195.801	0.05	0.066	0.072	0.084	195.8	0.013	0.006	0.016	-0.004	195.8	0.062	0.05	0.058	0.029	195.801	0.035	0.022	0.03	0.009	195.8	0.058	0.056	0.062	0.059	195.801	0.03	0.026	0.006	0.029	195.801	0.01	0.018	0.023	0.029	195.8	0.026	0.012	0.04	0.035	195.8	0.036	0.033	0.032	0.021
196.001	0.068	0.068	0.069	0.083	196.001	0.055	0.067	0.075	0.083	196.001	0.013	0.008	0.014	-0.005	196	0.059	0.047	0.053	0.034	196.002	0.038	0.026	0.027	0.012	196	0.06	0.06	0.063	0.059	196.001	0.03	0.027	0.006	0.028	196.001	0.012	0.016	0.025	0.028	196.001	0.028	0.016	0.038	0.035	196.001	0.033	0.035	0.031	0.022
196.201	0.064	0.065	0.07	0.084	196.201	0.052	0.068	0.078	0.084	196.201	0.012	0.007	0.015	-0.003	196.2	0.06	0.048	0.057	0.034	196.201	0.038	0.027	0.028	0.011	196.2	0.058	0.06	0.063	0.059	196.2	0.035	0.021	0.004	0.028	196.2	0.008	0.019	0.018	0.028	196.201	0.026	0.014	0.04	0.04	196.2	0.032	0.03	0.033	0.018
196.401	0.066	0.068	0.07	0.085	196.401	0.054	0.068	0.074	0.085	196.401	0.011	0.001	0.015	-0.005	196.4	0.061	0.045	0.06	0.034	196.402	0.034	0.025	0.029	0.012	196.4	0.058	0.058	0.059	0.058	196.401	0.03	0.025	0	0.025	196.401	0.013	0.018	0.023	0.025	196.4	0.023	0.014	0.038	0.034	196.4	0.034	0.032	0.034	0.02
196.601	0.066	0.067	0.069	0.086	196.601	0.054	0.064	0.076	0.086	196.6	0.013	0.001	0.013	-0.002	196.6	0.059	0.05	0.052	0.034	196.601	0.035	0.02	0.029	0.011	196.6	0.06	0.063	0.058	0.057	196.6	0.035	0.025	0.005	0.022	196.6	0.013	0.017	0.025	0.022	196.6	0.022	0.014	0.034	0.037	196.601	0.033	0.032	0.035	0.021
196.801	0.065	0.067	0.068	0.082	196.801	0.053	0.065	0.076	0.082	196.801	0.014	0.009	0.015	-0.006	196.801	0.063	0.046	0.053	0.036	196.802	0.037	0.024	0.029	0.008	196.801	0.059	0.059	0.06	0.057	196.801	0.031	0.022	0.001	0.029	196.801	0.012	0.021	0.021	0.029	196.8	0.024	0.016	0.037	0.035	196.8	0.029	0.031	0.026	0.02
197.001	0.065	0.066	0.067	0.085	197.001	0.053	0.068	0.077	0.085	197.001	0.009	0.006	0.017	-0.001	197	0.063	0.05	0.055	0.037	197.002	0.036	0.023	0.028	0.009	197	0.057	0.06	0.061	0.057	197	0.035	0.023	0.001	0.024	197	0.013	0.02	0.024	0.024	197.001	0.024	0.014	0.038	0.033	197.002	0.036	0.031	0.033	0.021
197.2	0.066	0.067	0.071	0.082	197.2	0.05	0.071	0.071	0.082	197.201	0.015	0.002	0.016	-0.004	197.2	0.06	0.047	0.058	0.038	197.201	0.04	0.028	0.029	0.011	197.2	0.06	0.062	0.06	0.061	197.201	0.037	0.028	0.001	0.028	197.201	0.011	0.018	0.024	0.028	197.201	0.024	0.012	0.04	0.033	197.2	0.031	0.035	0.03	0.022
197.401	0.066	0.071	0.071	0.088	197.401	0.053	0.067	0.075	0.088	197.4	0.017	0.01	0.015	0	197.4	0.06	0.046	0.056	0.034	197.402	0.038	0.023	0.031	0.012	197.4	0.062	0.059	0.062	0.061	197.4	0.033	0.021	0.001	0.03	197.4	0.011	0.019	0.023	0.03	197.4	0.024	0.015	0.039	0.035	197.401	0.031	0.032	0.031	0.022
197.6	0.063	0.07	0.07	0.088	197.6	0.053	0.064	0.072	0.088	197.6	0.015	0.005	0.014	0.001	197.6	0.06	0.051	0.059	0.036	197.601	0.037	0.019	0.028	0.014	197.6	0.057	0.057	0.064	0.058	197.6	0.034	0.024	0.006	0.028	197.6	0.012	0.02	0.022	0.028	197.6	0.022	0.014	0.036	0.037	197.6	0.033	0.034	0.033	0.019
197.801	0.067	0.071	0.071	0.086	197.801	0.055	0.069	0.075	0.086	197.801	0.011	0.005	0.016	-0.009	197.8	0.06	0.049	0.056	0.036	197.802	0.036	0.026	0.029	0.013	197.8	0.065	0.059	0.06	0.055	197.8	0.029	0.025	0.003	0.029	197.8	0.01	0.019	0.022	0.029	197.801	0.02	0.012	0.04	0.035	197.8	0.035	0.035	0.031	0.016
198	0.064	0.071	0.073	0.085	198	0.055	0.067	0.075	0.085	198	0.013	0.003	0.015	-0.003	198.001	0.061	0.048	0.054	0.035	198.002	0.035	0.024	0.032	0.009	198.001	0.06	0.06	0.061	0.059	198	0.033	0.024	0.002	0.028	198	0.014	0.02	0.022	0.028	198.001	0.023	0.012	0.039	0.033	198	0.037	0.034	0.035	0.017
198.201	0.07	0.073	0.074	0.088	198.201	0.053	0.067	0.074	0.088	198.201	0.019	0.006	0.018	-0.006	198.2	0.065	0.048	0.056	0.037	198.201	0.037	0.023	0.03	0.009	198.2	0.062	0.059	0.06	0.058	198.201	0.029	0.028	0.003	0.028	198.201	0.011	0.021	0.025	0.028	198.201	0.025	0.012	0.037	0.037	198.201	0.031	0.031	0.031	0.021
198.401	0.067	0.069	0.07	0.085	198.401	0.051	0.064	0.077	0.085	198.4	0.015	0.007	0.016	-0.004	198.401	0.063	0.047	0.054	0.034	198.401	0.037	0.024	0.029	0.012	198.401	0.058	0.062	0.061	0.061	198.4	0.036	0.022	-0.004	0.031	198.4	0.008	0.017	0.024	0.031	198.401	0.023	0.014	0.041	0.036	198.4	0.037	0.034	0.031	0.022
198.6	0.068	0.067	0.071	0.088	198.6	0.053	0.072	0.076	0.088	198.601	0.012	0.003	0.016	0.002	198.6	0.063	0.05	0.058	0.04	198.602	0.037	0.02	0.029	0.012	198.6	0.06	0.061	0.063	0.058	198.6	0.034	0.03	0.001	0.028	198.6	0.011	0.021	0.025	0.028	198.6	0.028	0.016	0.038	0.038	198.6	0.033	0.031	0.029	0.019
198.8	0.066	0.074	0.073	0.087	198.8	0.058	0.066	0.073	0.087	198.8	0.017	0.009	0.017	-0.006	198.801	0.061	0.049	0.06	0.034	198.802	0.038	0.026	0.032	0.009	198.801	0.059	0.06	0.066	0.055	198.801	0.034	0.021	0.002	0.025	198.801	0.013	0.019	0.026	0.025	198.801	0.022	0.014	0.038	0.028	198.8	0.037	0.035	0.03	0.022
199	0.066	0.071	0.073	0.089	199	0.054	0.069	0.079	0.089	199.001	0.017	0.003	0.017	-0.001	199.001	0.062	0.049	0.057	0.037	199.001	0.034	0.022	0.029	0.013	199.001	0.06	0.061	0.067	0.06	199	0.036	0.022	-0.002	0.034	199	0.013	0.018	0.023	0.034	199	0.021	0.012	0.037	0.035	199.001	0.032	0.034	0.035	0.017
199.2	0.067	0.075	0.075	0.085	199.2	0.053	0.066	0.073	0.085	199.2	0.014	0.004	0.016	-0.007	199.2	0.06	0.053	0.056	0.038	199.201	0.037	0.024	0.027	0.006	199.2	0.061	0.061	0.058	0.059	199.2	0.03	0.024	0.005	0.029	199.2	0.012	0.02	0.021	0.029	199.2	0.021	0.013	0.035	0.034	199.2	0.033	0.037	0.032	0.021
199.401	0.065	0.072	0.076	0.087	199.401	0.056	0.069	0.079	0.087	199.4	0.014	0.007	0.014	-0.002	199.4	0.064	0.049	0.057	0.037	199.401	0.037	0.021	0.031	0.014	199.4	0.062	0.058	0.067	0.058	199.401	0.04	0.024	0.005	0.028	199.401	0.014	0.017	0.024	0.028	199.4	0.026	0.013	0.044	0.037	199.4	0.032	0.033	0.032	0.02
199.601	0.07	0.076	0.073	0.091	199.601	0.057	0.067	0.075	0.091	199.6	0.016	0.006	0.018	-0.004	199.6	0.063	0.047	0.058	0.04	199.602	0.037	0.025	0.031	0.011	199.6	0.059	0.061	0.059	0.065	199.601	0.032	0.024	0.005	0.031	199.601	0.012	0.017	0.022	0.031	199.6	0.027	0.016	0.037	0.035	199.6	0.034	0.036	0.035	0.018
199.8	0.069	0.068	0.071	0.088	199.8	0.052	0.067	0.076	0.088	199.801	0.011	0.008	0.016	-0.005	199.801	0.062	0.05	0.059	0.036	199.801	0.037	0.027	0.03	0.009	199.801	0.062	0.06	0.065	0.059	199.801	0.033	0.026	0.003	0.032	199.801	0.012	0.023	0.025	0.032	199.8	0.026	0.017	0.039	0.034	199.8	0.036	0.036	0.037	0.019
200.002	0.069	0.072	0.072	0.086	200.002	0.055	0.069	0.078	0.086	200.001	0.013	0.005	0.018	-0.003	200.001	0.062	0.051	0.058	0.032	200.001	0.041	0.022	0.033	0.008	200.001	0.057	0.059	0.062	0.062	200	0.036	0.026	0.006	0.03	200	0.013	0.017	0.023	0.03	200	0.025	0.015	0.04	0.038	200.001	0.036	0.032	0.032	0.021
200.2	0.067	0.076	0.071	0.086	200.2	0.051	0.067	0.075	0.086	200.2	0.012	0.008	0.019	-0.003	200.2	0.061	0.052	0.058	0.039	200.201	0.04	0.025	0.035	0.013	200.2	0.062	0.062	0.064	0.059	200.201	0.034	0.02	0.005	0.03	200.201	0.013	0.02	0.023	0.03	200.2	0.026	0.015	0.038	0.037	200.2	0.031	0.035	0.033	0.024
200.4	0.071	0.073	0.068	0.084	200.4	0.057	0.073	0.08	0.084	200.4	0.013	0.005	0.015	-0.004	200.4	0.062	0.051	0.057	0.038	200.402	0.037	0.025	0.03	0.011	200.4	0.063	0.064	0.06	0.06	200.4	0.029	0.024	0.007	0.032	200.4	0.016	0.02	0.019	0.032	200.4	0.024	0.016	0.044	0.035	200.401	0.033	0.035	0.033	0.019
200.6	0.066	0.071	0.071	0.086	200.6	0.059	0.069	0.081	0.086	200.6	0.018	0.006	0.017	-0.003	200.601	0.065	0.047	0.059	0.034	200.602	0.041	0.023	0.03	0.012	200.601	0.061	0.062	0.064	0.058	200.601	0.032	0.026	0.006	0.03	200.601	0.017	0.023	0.023	0.03	200.601	0.026	0.014	0.043	0.038	200.6	0.034	0.035	0.036	0.02
200.801	0.065	0.074	0.075	0.084	200.801	0.055	0.068	0.081	0.084	200.801	0.019	0.005	0.016	0	200.8	0.064	0.049	0.061	0.036	200.802	0.041	0.026	0.032	0.009	200.8	0.061	0.06	0.061	0.06	200.8	0.037	0.027	0.003	0.026	200.8	0.012	0.019	0.025	0.026	200.8	0.025	0.017	0.039	0.035	200.801	0.03	0.036	0.032	0.023
201	0.069	0.071	0.073	0.083	201	0.057	0.068	0.077	0.083	201	0.014	0.008	0.018	-0.001	201	0.067	0.049	0.058	0.041	201.001	0.039	0.027	0.03	0.008	201	0.058	0.065	0.063	0.059	201.001	0.033	0.025	0.006	0.025	201.001	0.015	0.017	0.026	0.025	201.001	0.024	0.015	0.043	0.036	201	0.033	0.033	0.033	0.019
201.2	0.071	0.073	0.074	0.088	201.2	0.055	0.068	0.078	0.088	201.2	0.012	0.007	0.017	-0.001	201.2	0.062	0.05	0.056	0.035	201.201	0.035	0.025	0.035	0.013	201.2	0.065	0.058	0.06	0.057	201.2	0.031	0.024	0.009	0.025	201.2	0.015	0.021	0.029	0.025	201.2	0.022	0.017	0.043	0.037	201.201	0.035	0.036	0.033	0.023
201.4	0.07	0.072	0.075	0.089	201.4	0.056	0.064	0.077	0.089	201.4	0.014	0.009	0.015	0	201.401	0.062	0.05	0.059	0.037	201.401	0.041	0.023	0.038	0.011	201.401	0.06	0.06	0.062	0.06	201.4	0.032	0.025	0.001	0.023	201.4	0.015	0.018	0.028	0.023	201.4	0.026	0.019	0.042	0.039	201.4	0.035	0.034	0.033	0.017
201.601	0.068	0.07	0.075	0.086	201.601	0.055	0.068	0.078	0.086	201.601	0.015	0.005	0.017	-0.002	201.601	0.064	0.052	0.057	0.038	201.602	0.042	0.026	0.035	0.009	201.601	0.064	0.063	0.065	0.062	201.6	0.036	0.024	0.005	0.031	201.6	0.012	0.02	0.024	0.031	201.6	0.025	0.012	0.039	0.039	201.601	0.036	0.035	0.033	0.021
201.8	0.065	0.073	0.073	0.09	201.8	0.058	0.068	0.079	0.09	201.8	0.017	0.005	0.016	-0.001	201.8	0.063	0.047	0.059	0.038	201.801	0.045	0.021	0.031	0.012	201.8	0.057	0.065	0.062	0.062	201.8	0.035	0.028	0.005	0.03	201.8	0.014	0.02	0.025	0.03	201.801	0.022	0.014	0.042	0.034	201.8	0.034	0.034	0.034	0.022
202	0.067	0.071	0.077	0.089	202	0.054	0.069	0.081	0.089	202	0.018	0.005	0.016	-0.005	202	0.064	0.048	0.064	0.034	202.001	0.039	0.028	0.03	0.009	202	0.063	0.065	0.063	0.059	202	0.035	0.023	0.002	0.031	202	0.015	0.019	0.026	0.031	202.001	0.029	0.014	0.041	0.038	202.001	0.032	0.035	0.03	0.024
202.2	0.069	0.076	0.075	0.085	202.2	0.056	0.071	0.079	0.085	202.2	0.019	0.005	0.015	-0.003	202.2	0.064	0.054	0.056	0.035	202.201	0.04	0.025	0.03	0.014	202.2	0.059	0.063	0.065	0.059	202.201	0.028	0.027	0.004	0.031	202.201	0.017	0.018	0.027	0.031	202.201	0.027	0.015	0.04	0.035	202.201	0.037	0.036	0.034	0.021
202.401	0.072	0.072	0.072	0.087	202.401	0.054	0.071	0.077	0.087	202.4	0.014	0.01	0.016	-0.003	202.4	0.065	0.052	0.06	0.041	202.402	0.04	0.03	0.031	0.013	202.4	0.062	0.065	0.059	0.061	202.4	0.033	0.026	0.001	0.026	202.4	0.011	0.02	0.027	0.026	202.401	0.025	0.017	0.038	0.034	202.4	0.038	0.033	0.031	0.025
202.601	0.069	0.074	0.073	0.092	202.601	0.058	0.071	0.078	0.092	202.601	0.015	0.009	0.021	-0.003	202.6	0.064	0.051	0.059	0.039	202.603	0.04	0.025	0.029	0.013	202.6	0.061	0.064	0.062	0.062	202.6	0.036	0.025	0.003	0.033	202.6	0.011	0.019	0.028	0.033	202.6	0.027	0.014	0.04	0.038	202.6	0.033	0.036	0.031	0.02
202.8	0.072	0.073	0.076	0.091	202.8	0.054	0.073	0.079	0.091	202.801	0.015	0.006	0.017	-0.002	202.801	0.065	0.049	0.06	0.038	202.801	0.042	0.028	0.034	0.011	202.801	0.061	0.059	0.065	0.062	202.8	0.031	0.025	0.003	0.027	202.8	0.014	0.021	0.028	0.027	202.8	0.026	0.016	0.042	0.037	202.801	0.033	0.038	0.036	0.021
203.001	0.07	0.072	0.073	0.088	203.001	0.056	0.067	0.08	0.088	203.001	0.014	0.006	0.015	0.004	203.001	0.064	0.051	0.06	0.04	203.001	0.039	0.023	0.033	0.012	203.001	0.061	0.066	0.063	0.061	203	0.032	0.027	0.005	0.032	203	0.016	0.019	0.024	0.032	203	0.028	0.016	0.037	0.036	203	0.032	0.038	0.037	0.022
203.201	0.069	0.069	0.075	0.09	203.201	0.06	0.071	0.076	0.09	203.2	0.013	0.006	0.017	-0.002	203.2	0.065	0.05	0.057	0.038	203.201	0.037	0.025	0.034	0.014	203.2	0.063	0.061	0.064	0.062	203.201	0.032	0.027	-0.001	0.028	203.201	0.013	0.02	0.026	0.028	203.2	0.025	0.015	0.042	0.041	203.201	0.032	0.036	0.033	0.024
203.401	0.071	0.077	0.078	0.085	203.401	0.053	0.072	0.08	0.085	203.4	0.017	0.01	0.019	-0.001	203.401	0.061	0.053	0.06	0.036	203.402	0.034	0.025	0.032	0.013	203.401	0.063	0.067	0.06	0.065	203.4	0.032	0.028	0.005	0.027	203.4	0.015	0.021	0.023	0.027	203.4	0.027	0.015	0.045	0.038	203.4	0.033	0.035	0.036	0.022
203.601	0.073	0.076	0.074	0.089	203.601	0.06	0.073	0.079	0.089	203.601	0.014	0.01	0.017	-0.003	203.6	0.065	0.051	0.06	0.037	203.602	0.041	0.03	0.031	0.014	203.6	0.064	0.066	0.064	0.062	203.601	0.035	0.025	0.004	0.032	203.601	0.016	0.02	0.029	0.032	203.601	0.032	0.02	0.042	0.037	203.6	0.035	0.031	0.036	0.023
203.801	0.072	0.074	0.073	0.087	203.801	0.059	0.073	0.081	0.087	203.801	0.012	0.001	0.017	-0.001	203.8	0.063	0.051	0.06	0.037	203.801	0.036	0.028	0.034	0.016	203.8	0.06	0.061	0.064	0.064	203.8	0.036	0.024	0.003	0.032	203.8	0.014	0.023	0.024	0.032	203.8	0.024	0.018	0.039	0.035	203.801	0.032	0.038	0.035	0.026
204	0.07	0.072	0.074	0.091	204	0.058	0.074	0.076	0.091	204.001	0.012	0.01	0.015	-0.003	204.001	0.067	0.049	0.063	0.039	204.002	0.04	0.025	0.03	0.016	204.001	0.062	0.059	0.064	0.062	204.001	0.036	0.024	0.003	0.029	204.001	0.014	0.023	0.024	0.029	204.001	0.025	0.015	0.046	0.036	204	0.03	0.04	0.033	0.022
204.2	0.068	0.075	0.075	0.092	204.2	0.058	0.072	0.082	0.092	204.201	0.016	0.005	0.019	-0.001	204.201	0.064	0.051	0.057	0.039	204.202	0.038	0.028	0.031	0.011	204.201	0.063	0.065	0.068	0.065	204.2	0.037	0.028	0.006	0.028	204.2	0.013	0.019	0.027	0.028	204.2	0.03	0.014	0.042	0.037	204.2	0.036	0.038	0.034	0.021
204.401	0.074	0.077	0.079	0.092	204.401	0.059	0.073	0.082	0.092	204.4	0.019	0.01	0.018	-0.001	204.401	0.067	0.05	0.058	0.039	204.401	0.039	0.023	0.029	0.009	204.401	0.058	0.061	0.064	0.066	204.401	0.033	0.024	0.004	0.031	204.401	0.015	0.021	0.024	0.031	204.401	0.024	0.014	0.042	0.04	204.401	0.035	0.036	0.038	0.023
204.6	0.07	0.076	0.076	0.089	204.6	0.057	0.073	0.08	0.089	204.601	0.015	0.008	0.019	-0.002	204.6	0.06	0.047	0.058	0.037	204.601	0.039	0.028	0.03	0.013	204.6	0.064	0.061	0.063	0.061	204.6	0.038	0.024	0.004	0.027	204.6	0.014	0.022	0.029	0.027	204.6	0.023	0.017	0.04	0.031	204.6	0.037	0.035	0.035	0.022
204.801	0.066	0.075	0.075	0.088	204.801	0.057	0.071	0.078	0.088	204.8	0.018	0.009	0.019	0.001	204.8	0.064	0.048	0.06	0.04	204.801	0.041	0.028	0.035	0.01	204.8	0.064	0.065	0.07	0.065	204.801	0.033	0.026	0.006	0.027	204.801	0.016	0.023	0.025	0.027	204.801	0.024	0.015	0.042	0.037	204.801	0.034	0.034	0.038	0.019
205.001	0.07	0.075	0.075	0.088	205.001	0.055	0.072	0.08	0.088	205.001	0.018	0.009	0.018	-0.002	205	0.065	0.05	0.06	0.039	205.001	0.038	0.028	0.032	0.011	205	0.066	0.061	0.063	0.062	205	0.036	0.027	0.008	0.031	205	0.019	0.019	0.03	0.031	205	0.03	0.015	0.037	0.038	205	0.033	0.037	0.034	0.024
205.2	0.073	0.075	0.072	0.092	205.2	0.057	0.07	0.082	0.092	205.201	0.016	0.007	0.017	0.001	205.2	0.066	0.048	0.063	0.038	205.201	0.044	0.026	0.034	0.012	205.2	0.064	0.063	0.065	0.064	205.2	0.036	0.027	0.008	0.032	205.2	0.012	0.02	0.029	0.032	205.2	0.031	0.018	0.039	0.041	205.2	0.036	0.04	0.032	0.023
205.4	0.07	0.075	0.08	0.091	205.4	0.058	0.07	0.085	0.091	205.4	0.019	0.01	0.019	-0.001	205.401	0.065	0.052	0.062	0.039	205.402	0.042	0.025	0.036	0.014	205.401	0.066	0.065	0.065	0.063	205.4	0.035	0.025	0.005	0.031	205.4	0.015	0.02	0.031	0.031	205.401	0.028	0.016	0.042	0.039	205.4	0.038	0.04	0.032	0.022
205.601	0.073	0.077	0.074	0.092	205.601	0.057	0.079	0.075	0.092	205.601	0.017	0.006	0.017	-0.001	205.601	0.066	0.052	0.063	0.039	205.602	0.046	0.03	0.034	0.009	205.601	0.064	0.061	0.07	0.065	205.6	0.033	0.026	0.004	0.028	205.6	0.016	0.024	0.024	0.028	205.6	0.025	0.016	0.046	0.037	205.6	0.04	0.032	0.035	0.021
205.8	0.074	0.073	0.079	0.093	205.8	0.06	0.073	0.08	0.093	205.8	0.019	0.004	0.018	-0.001	205.8	0.066	0.054	0.059	0.042	205.801	0.041	0.026	0.035	0.01	205.8	0.061	0.068	0.062	0.063	205.801	0.031	0.026	0.006	0.03	205.801	0.014	0.02	0.026	0.03	205.801	0.025	0.018	0.045	0.038	205.8	0.035	0.036	0.035	0.022
206.001	0.072	0.075	0.077	0.087	206.001	0.061	0.071	0.083	0.087	206	0.012	0.006	0.021	-0.003	206	0.068	0.049	0.06	0.039	206.002	0.04	0.027	0.032	0.012	206	0.069	0.066	0.065	0.063	206	0.037	0.025	0.004	0.028	206	0.011	0.025	0.029	0.028	206	0.03	0.013	0.044	0.036	206	0.037	0.033	0.034	0.019
206.201	0.07	0.075	0.076	0.09	206.201	0.056	0.074	0.08	0.09	206.2	0.012	0.008	0.022	0.004	206.201	0.067	0.051	0.057	0.04	206.201	0.041	0.026	0.034	0.014	206.201	0.063	0.067	0.064	0.062	206.201	0.035	0.026	0.004	0.028	206.201	0.017	0.021	0.028	0.028	206.201	0.026	0.018	0.044	0.034	206.2	0.035	0.036	0.034	0.02
206.401	0.071	0.072	0.079	0.095	206.401	0.062	0.072	0.079	0.095	206.401	0.017	0.006	0.018	0	206.401	0.067	0.049	0.064	0.038	206.402	0.043	0.026	0.035	0.012	206.401	0.061	0.066	0.066	0.064	206.4	0.034	0.027	0.004	0.024	206.4	0.014	0.019	0.026	0.024	206.4	0.027	0.019	0.045	0.035	206.4	0.038	0.035	0.032	0.024
206.6	0.07	0.075	0.076	0.089	206.6	0.056	0.07	0.083	0.089	206.6	0.014	0.012	0.018	-0.003	206.601	0.065	0.048	0.063	0.039	206.601	0.038	0.03	0.033	0.014	206.601	0.066	0.064	0.065	0.063	206.6	0.035	0.026	0.009	0.029	206.6	0.016	0.022	0.029	0.029	206.6	0.027	0.015	0.047	0.038	206.6	0.035	0.036	0.037	0.022
206.8	0.072	0.072	0.077	0.094	206.8	0.059	0.078	0.079	0.094	206.8	0.015	0.01	0.02	0.001	206.8	0.063	0.049	0.063	0.036	206.802	0.041	0.024	0.033	0.014	206.8	0.063	0.069	0.071	0.067	206.8	0.032	0.03	0.003	0.032	206.8	0.015	0.02	0.031	0.032	206.8	0.028	0.017	0.043	0.042	206.801	0.035	0.038	0.034	0.022
207.001	0.075	0.076	0.076	0.091	207.001	0.058	0.075	0.081	0.091	207.001	0.015	0.008	0.018	0.001	207.001	0.067	0.052	0.06	0.043	207.001	0.043	0.023	0.033	0.014	207.001	0.063	0.065	0.066	0.063	207.001	0.034	0.027	0.004	0.031	207.001	0.014	0.023	0.026	0.031	207.001	0.024	0.013	0.04	0.036	207	0.036	0.034	0.032	0.023
207.201	0.074	0.077	0.077	0.094	207.201	0.059	0.074	0.085	0.094	207.201	0.018	0.009	0.019	0.001	207.2	0.072	0.052	0.058	0.04	207.202	0.04	0.026	0.033	0.013	207.2	0.063	0.065	0.061	0.064	207.201	0.035	0.029	0.006	0.028	207.201	0.016	0.023	0.028	0.028	207.2	0.028	0.018	0.045	0.036	207.2	0.034	0.034	0.035	0.027
207.4	0.073	0.078	0.081	0.094	207.4	0.059	0.075	0.079	0.094	207.4	0.015	0.009	0.018	0	207.4	0.064	0.051	0.06	0.047	207.402	0.041	0.026	0.034	0.014	207.4	0.064	0.067	0.068	0.063	207.4	0.038	0.026	0.006	0.032	207.4	0.014	0.024	0.026	0.032	207.401	0.025	0.016	0.045	0.037	207.4	0.035	0.039	0.037	0.024
207.601	0.072	0.082	0.075	0.09	207.601	0.06	0.073	0.084	0.09	207.6	0.015	0.008	0.018	0.001	207.6	0.067	0.052	0.061	0.038	207.601	0.042	0.029	0.034	0.014	207.6	0.063	0.069	0.066	0.063	207.6	0.039	0.028	0.007	0.028	207.6	0.013	0.021	0.031	0.028	207.6	0.027	0.013	0.042	0.038	207.601	0.037	0.037	0.039	0.021
207.8	0.073	0.077	0.075	0.092	207.8	0.06	0.075	0.081	0.092	207.8	0.018	0.008	0.02	-0.001	207.801	0.067	0.048	0.063	0.038	207.801	0.041	0.033	0.037	0.016	207.801	0.065	0.065	0.065	0.063	207.801	0.036	0.028	0.004	0.032	207.801	0.013	0.021	0.023	0.032	207.8	0.028	0.016	0.043	0.039	207.8	0.038	0.036	0.03	0.024
208	0.072	0.074	0.076	0.09	208	0.062	0.071	0.081	0.09	208.001	0.016	0.005	0.021	0.001	208.001	0.062	0.05	0.059	0.04	208.002	0.043	0.026	0.035	0.013	208.001	0.065	0.065	0.068	0.064	208	0.035	0.026	0.007	0.027	208	0.017	0.02	0.03	0.027	208	0.027	0.02	0.044	0.036	208	0.038	0.037	0.031	0.024
208.2	0.075	0.076	0.079	0.095	208.2	0.058	0.074	0.081	0.095	208.2	0.02	0.008	0.018	-0.001	208.2	0.068	0.05	0.063	0.044	208.201	0.038	0.028	0.037	0.015	208.2	0.066	0.065	0.064	0.062	208.201	0.038	0.027	0.009	0.03	208.201	0.017	0.02	0.027	0.03	208.201	0.026	0.021	0.042	0.043	208.2	0.031	0.034	0.036	0.022
208.4	0.07	0.075	0.076	0.089	208.4	0.065	0.075	0.082	0.089	208.401	0.02	0.006	0.018	0.001	208.4	0.069	0.054	0.063	0.04	208.402	0.04	0.03	0.034	0.014	208.4	0.063	0.064	0.067	0.065	208.4	0.035	0.028	0.006	0.034	208.4	0.015	0.019	0.025	0.034	208.4	0.031	0.017	0.041	0.039	208.4	0.033	0.035	0.039	0.024
208.601	0.078	0.078	0.077	0.094	208.601	0.058	0.078	0.082	0.094	208.6	0.021	0.007	0.022	-0.002	208.6	0.067	0.051	0.064	0.04	208.601	0.041	0.027	0.038	0.012	208.6	0.066	0.067	0.066	0.064	208.6	0.039	0.029	-0.001	0.033	208.6	0.02	0.023	0.024	0.033	208.601	0.024	0.016	0.043	0.035	208.601	0.034	0.039	0.035	0.023
208.801	0.075	0.077	0.079	0.094	208.801	0.062	0.073	0.084	0.094	208.801	0.015	0.01	0.022	-0.001	208.8	0.07	0.055	0.058	0.038	208.801	0.041	0.024	0.035	0.016	208.8	0.067	0.065	0.067	0.06	208.8	0.038	0.026	0.009	0.032	208.8	0.015	0.021	0.033	0.032	208.801	0.027	0.015	0.044	0.042	208.8	0.037	0.035	0.033	0.026
209.001	0.073	0.079	0.077	0.09	209.001	0.061	0.072	0.083	0.09	209	0.016	0.006	0.022	0.002	209	0.066	0.051	0.062	0.04	209.002	0.041	0.028	0.032	0.013	209	0.067	0.069	0.064	0.064	209	0.037	0.027	0.007	0.035	209	0.016	0.024	0.026	0.035	209.001	0.027	0.022	0.041	0.04	209	0.036	0.04	0.035	0.027
209.201	0.075	0.078	0.076	0.092	209.201	0.067	0.076	0.083	0.092	209.201	0.013	0.009	0.019	-0.001	209.201	0.065	0.052	0.062	0.039	209.201	0.039	0.028	0.034	0.015	209.201	0.064	0.067	0.064	0.062	209.201	0.043	0.028	0.009	0.032	209.201	0.012	0.023	0.025	0.032	209.201	0.028	0.018	0.044	0.036	209.2	0.035	0.041	0.033	0.022
209.401	0.074	0.077	0.083	0.095	209.401	0.058	0.076	0.082	0.095	209.401	0.021	0.012	0.019	0	209.4	0.063	0.051	0.064	0.04	209.401	0.042	0.028	0.034	0.013	209.4	0.064	0.07	0.067	0.062	209.4	0.039	0.028	0.006	0.029	209.4	0.017	0.023	0.029	0.029	209.4	0.028	0.015	0.045	0.038	209.4	0.036	0.037	0.035	0.025
209.6	0.077	0.077	0.079	0.093	209.6	0.064	0.076	0.083	0.093	209.6	0.017	0.015	0.018	-0.002	209.601	0.06	0.052	0.063	0.042	209.601	0.041	0.027	0.034	0.013	209.601	0.065	0.066	0.067	0.062	209.6	0.039	0.029	0.005	0.031	209.6	0.018	0.02	0.027	0.031	209.6	0.027	0.022	0.046	0.042	209.6	0.036	0.039	0.037	0.024
209.801	0.068	0.079	0.083	0.095	209.801	0.057	0.076	0.082	0.095	209.8	0.022	0.011	0.022	0.002	209.801	0.062	0.052	0.063	0.039	209.802	0.041	0.028	0.036	0.015	209.801	0.062	0.066	0.066	0.063	209.801	0.039	0.029	0.006	0.029	209.801	0.02	0.019	0.026	0.029	209.8	0.029	0.018	0.044	0.039	209.8	0.037	0.036	0.041	0.024
210	0.076	0.076	0.08	0.09	210	0.06	0.076	0.086	0.09	210	0.02	0.007	0.02	0.004	210.001	0.071	0.055	0.064	0.042	210.001	0.042	0.027	0.038	0.014	210.001	0.063	0.067	0.069	0.064	210.001	0.041	0.029	0.008	0.036	210.001	0.014	0.023	0.029	0.036	210.001	0.024	0.019	0.051	0.038	210	0.037	0.037	0.038	0.027
210.201	0.077	0.078	0.076	0.089	210.201	0.061	0.076	0.084	0.089	210.201	0.017	0.011	0.019	0.004	210.201	0.066	0.052	0.059	0.04	210.201	0.043	0.027	0.035	0.017	210.201	0.063	0.067	0.07	0.066	210.201	0.035	0.024	0.003	0.032	210.201	0.016	0.022	0.027	0.032	210.201	0.032	0.016	0.042	0.037	210.201	0.039	0.041	0.036	0.027
210.4	0.072	0.077	0.075	0.095	210.4	0.059	0.075	0.083	0.095	210.4	0.018	0.009	0.021	-0.003	210.401	0.067	0.056	0.064	0.04	210.401	0.046	0.032	0.034	0.012	210.401	0.061	0.066	0.067	0.062	210.401	0.039	0.026	0.007	0.031	210.401	0.016	0.024	0.027	0.031	210.4	0.03	0.017	0.045	0.042	210.4	0.039	0.038	0.036	0.024
210.6	0.075	0.081	0.078	0.094	210.6	0.063	0.076	0.082	0.094	210.6	0.018	0.011	0.023	0.002	210.6	0.068	0.053	0.059	0.041	210.602	0.043	0.03	0.032	0.015	210.6	0.066	0.07	0.068	0.064	210.6	0.039	0.029	0.003	0.033	210.6	0.017	0.026	0.026	0.033	210.6	0.026	0.018	0.041	0.041	210.6	0.037	0.037	0.037	0.025
210.8	0.075	0.078	0.08	0.094	210.8	0.063	0.075	0.083	0.094	210.8	0.015	0.014	0.021	0.001	210.801	0.063	0.052	0.061	0.044	210.801	0.042	0.029	0.034	0.017	210.801	0.066	0.065	0.068	0.066	210.801	0.038	0.031	0.008	0.033	210.801	0.015	0.023	0.029	0.033	210.801	0.024	0.022	0.045	0.039	210.8	0.036	0.036	0.037	0.03
211.001	0.077	0.081	0.079	0.096	211.001	0.064	0.075	0.088	0.096	211.001	0.021	0.011	0.017	-0.001	211	0.062	0.053	0.058	0.042	211.001	0.045	0.027	0.038	0.015	211	0.067	0.069	0.07	0.066	211	0.034	0.029	0.007	0.033	211	0.015	0.024	0.027	0.033	211	0.026	0.02	0.044	0.037	211.001	0.037	0.037	0.037	0.025
211.2	0.073	0.081	0.078	0.094	211.2	0.063	0.076	0.085	0.094	211.2	0.02	0.011	0.02	0.005	211.201	0.065	0.054	0.064	0.041	211.201	0.042	0.028	0.035	0.013	211.201	0.068	0.069	0.066	0.067	211.201	0.036	0.029	0.005	0.033	211.201	0.018	0.022	0.03	0.033	211.201	0.03	0.018	0.045	0.038	211.201	0.037	0.038	0.033	0.025
211.4	0.072	0.081	0.078	0.095	211.4	0.063	0.075	0.085	0.095	211.4	0.018	0.008	0.02	0.002	211.4	0.067	0.053	0.061	0.038	211.402	0.041	0.028	0.032	0.018	211.4	0.069	0.066	0.064	0.065	211.4	0.039	0.026	0.009	0.03	211.4	0.016	0.023	0.029	0.03	211.4	0.027	0.018	0.047	0.038	211.4	0.036	0.038	0.04	0.024
211.6	0.077	0.074	0.081	0.093	211.6	0.065	0.077	0.088	0.093	211.6	0.022	0.012	0.023	0.001	211.6	0.064	0.054	0.063	0.039	211.601	0.041	0.028	0.033	0.012	211.6	0.067	0.068	0.068	0.064	211.6	0.038	0.026	0.006	0.029	211.6	0.015	0.024	0.027	0.029	211.6	0.028	0.018	0.041	0.04	211.6	0.035	0.039	0.037	0.023
211.801	0.071	0.081	0.078	0.098	211.801	0.062	0.072	0.08	0.098	211.8	0.02	0.009	0.021	-0.002	211.8	0.068	0.056	0.065	0.043	211.802	0.039	0.028	0.037	0.013	211.8	0.065	0.066	0.07	0.067	211.801	0.037	0.028	0.006	0.032	211.801	0.018	0.023	0.028	0.032	211.8	0.029	0.021	0.048	0.04	211.8	0.042	0.041	0.038	0.022
212	0.076	0.077	0.08	0.097	212	0.063	0.075	0.084	0.097	212	0.017	0.01	0.02	-0.001	212	0.068	0.056	0.061	0.04	212.002	0.048	0.033	0.034	0.014	212	0.065	0.068	0.068	0.066	212	0.036	0.025	0.005	0.035	212	0.017	0.021	0.029	0.035	212.001	0.028	0.019	0.041	0.042	212	0.036	0.039	0.031	0.024
212.2	0.073	0.08	0.077	0.094	212.2	0.067	0.078	0.081	0.094	212.2	0.018	0.012	0.02	0.001	212.2	0.068	0.055	0.06	0.04	212.202	0.041	0.029	0.033	0.011	212.2	0.067	0.066	0.062	0.063	212.201	0.035	0.032	0.007	0.028	212.201	0.015	0.027	0.031	0.028	212.2	0.028	0.019	0.048	0.043	212.2	0.037	0.038	0.036	0.027
212.401	0.076	0.078	0.08	0.088	212.401	0.061	0.075	0.087	0.088	212.4	0.016	0.013	0.02	0.001	212.401	0.072	0.053	0.064	0.039	212.401	0.043	0.029	0.037	0.015	212.401	0.064	0.07	0.067	0.064	212.401	0.037	0.025	0.008	0.029	212.401	0.02	0.027	0.029	0.029	212.401	0.024	0.018	0.044	0.04	212.401	0.038	0.042	0.036	0.023
212.6	0.079	0.078	0.082	0.09	212.6	0.068	0.075	0.084	0.09	212.6	0.02	0.013	0.02	0.004	212.6	0.068	0.053	0.063	0.037	212.602	0.044	0.028	0.034	0.013	212.6	0.064	0.068	0.068	0.065	212.6	0.033	0.027	0.005	0.031	212.6	0.018	0.023	0.027	0.031	212.601	0.028	0.017	0.045	0.042	212.6	0.041	0.037	0.031	0.028
212.801	0.078	0.079	0.079	0.095	212.801	0.063	0.079	0.087	0.095	212.8	0.015	0.011	0.022	0.002	212.8	0.069	0.053	0.061	0.042	212.802	0.047	0.027	0.036	0.014	212.8	0.066	0.067	0.069	0.068	212.8	0.035	0.028	0.006	0.035	212.8	0.02	0.025	0.031	0.035	212.801	0.028	0.018	0.044	0.039	212.8	0.039	0.042	0.036	0.026
213.01	0.076	0.077	0.081	0.093	213.01	0.062	0.08	0.085	0.093	213	0.018	0.01	0.022	-0.002	213.001	0.068	0.054	0.064	0.045	213.001	0.044	0.028	0.034	0.015	213.001	0.067	0.063	0.067	0.065	213	0.037	0.026	0.008	0.031	213	0.017	0.024	0.026	0.031	213.001	0.026	0.018	0.048	0.039	213	0.036	0.043	0.037	0.025
213.2	0.074	0.083	0.085	0.092	213.2	0.065	0.08	0.085	0.092	213.201	0.019	0.009	0.021	0.002	213.2	0.068	0.054	0.065	0.043	213.202	0.044	0.031	0.036	0.017	213.2	0.069	0.07	0.069	0.068	213.2	0.039	0.033	0.005	0.033	213.2	0.016	0.02	0.032	0.033	213.2	0.026	0.019	0.047	0.039	213.201	0.037	0.038	0.036	0.025
213.4	0.072	0.078	0.086	0.096	213.4	0.068	0.076	0.084	0.096	213.4	0.023	0.009	0.02	0.004	213.4	0.07	0.052	0.063	0.043	213.401	0.043	0.025	0.039	0.014	213.4	0.064	0.068	0.069	0.068	213.4	0.037	0.028	0.005	0.03	213.4	0.019	0.024	0.03	0.03	213.4	0.025	0.022	0.043	0.04	213.4	0.038	0.039	0.041	0.026
213.601	0.077	0.079	0.08	0.093	213.601	0.062	0.074	0.09	0.093	213.6	0.016	0.006	0.02	0.002	213.6	0.068	0.057	0.064	0.045	213.602	0.042	0.03	0.037	0.02	213.6	0.064	0.069	0.071	0.069	213.6	0.038	0.03	0.007	0.033	213.6	0.015	0.023	0.031	0.033	213.6	0.027	0.019	0.046	0.041	213.6	0.037	0.041	0.036	0.026
213.8	0.078	0.08	0.083	0.097	213.8	0.063	0.08	0.087	0.097	213.8	0.014	0.007	0.022	-0.002	213.801	0.068	0.057	0.063	0.039	213.802	0.047	0.034	0.034	0.018	213.801	0.067	0.07	0.071	0.068	213.801	0.04	0.03	0.006	0.028	213.801	0.019	0.024	0.029	0.028	213.801	0.028	0.016	0.047	0.038	213.801	0.039	0.042	0.037	0.025
214.001	0.077	0.083	0.08	0.098	214.001	0.059	0.077	0.084	0.098	214	0.02	0.01	0.017	0.003	214.001	0.067	0.053	0.063	0.042	214.001	0.046	0.029	0.033	0.013	214.001	0.068	0.068	0.067	0.069	214.001	0.042	0.027	0.006	0.035	214.001	0.02	0.024	0.028	0.035	214.001	0.025	0.017	0.047	0.043	214.001	0.037	0.043	0.037	0.025
214.201	0.076	0.079	0.085	0.099	214.201	0.065	0.079	0.088	0.099	214.201	0.02	0.007	0.024	0.001	214.201	0.068	0.053	0.061	0.044	214.202	0.047	0.03	0.034	0.016	214.201	0.063	0.069	0.069	0.067	214.201	0.042	0.029	0.003	0.03	214.201	0.017	0.025	0.03	0.03	214.201	0.03	0.019	0.044	0.04	214.2	0.042	0.038	0.036	0.027
214.4	0.077	0.083	0.085	0.096	214.4	0.066	0.082	0.088	0.096	214.401	0.02	0.014	0.023	0.002	214.4	0.068	0.056	0.064	0.04	214.402	0.043	0.029	0.041	0.013	214.4	0.064	0.067	0.069	0.068	214.4	0.037	0.03	0.007	0.03	214.4	0.017	0.022	0.026	0.03	214.4	0.026	0.014	0.044	0.039	214.401	0.039	0.037	0.04	0.027
214.6	0.072	0.079	0.082	0.099	214.6	0.067	0.079	0.09	0.099	214.601	0.018	0.01	0.017	0.003	214.601	0.067	0.055	0.063	0.042	214.601	0.041	0.03	0.039	0.019	214.601	0.066	0.069	0.069	0.067	214.601	0.044	0.03	0.006	0.033	214.601	0.02	0.026	0.027	0.033	214.601	0.028	0.02	0.043	0.041	214.6	0.041	0.041	0.038	0.027
214.8	0.077	0.08	0.081	0.096	214.8	0.063	0.075	0.09	0.096	214.801	0.018	0.011	0.022	0.002	214.8	0.066	0.055	0.063	0.045	214.802	0.041	0.029	0.04	0.017	214.8	0.074	0.067	0.069	0.066	214.801	0.043	0.03	0.011	0.034	214.801	0.016	0.026	0.031	0.034	214.8	0.025	0.024	0.044	0.039	214.801	0.04	0.044	0.04	0.027
215	0.079	0.08	0.083	0.101	215	0.064	0.081	0.092	0.101	215	0.018	0.01	0.024	0.005	215	0.071	0.057	0.067	0.043	215.002	0.043	0.034	0.037	0.012	215	0.068	0.066	0.071	0.066	215	0.038	0.029	0.008	0.028	215	0.013	0.024	0.032	0.028	215.001	0.028	0.02	0.048	0.04	215	0.041	0.038	0.037	0.023
215.2	0.073	0.082	0.083	0.097	215.2	0.063	0.075	0.085	0.097	215.2	0.02	0.007	0.02	0.001	215.2	0.07	0.058	0.065	0.042	215.202	0.041	0.032	0.038	0.017	215.2	0.067	0.067	0.07	0.067	215.2	0.041	0.028	0.009	0.031	215.2	0.018	0.025	0.028	0.031	215.2	0.026	0.021	0.047	0.042	215.201	0.034	0.038	0.033	0.026
215.4	0.08	0.083	0.084	0.098	215.4	0.065	0.079	0.086	0.098	215.4	0.018	0.015	0.025	0.001	215.401	0.07	0.054	0.067	0.04	215.401	0.044	0.026	0.036	0.015	215.401	0.067	0.071	0.068	0.067	215.4	0.041	0.027	0.007	0.034	215.4	0.014	0.026	0.027	0.034	215.4	0.025	0.02	0.047	0.04	215.401	0.041	0.042	0.039	0.027
215.6	0.077	0.079	0.086	0.097	215.6	0.065	0.079	0.089	0.097	215.601	0.024	0.009	0.019	0.002	215.601	0.066	0.059	0.064	0.042	215.602	0.044	0.029	0.038	0.017	215.601	0.063	0.07	0.069	0.067	215.601	0.042	0.028	0.008	0.038	215.601	0.017	0.026	0.03	0.038	215.601	0.029	0.019	0.045	0.043	215.601	0.041	0.039	0.04	0.021
215.8	0.079	0.081	0.085	0.098	215.8	0.068	0.081	0.092	0.098	215.801	0.019	0.013	0.023	0.001	215.8	0.068	0.056	0.064	0.045	215.801	0.043	0.031	0.038	0.015	215.8	0.07	0.069	0.071	0.069	215.801	0.04	0.032	0.007	0.034	215.801	0.019	0.024	0.031	0.034	215.8	0.029	0.024	0.045	0.04	215.801	0.039	0.042	0.036	0.028
216	0.076	0.081	0.084	0.097	216	0.065	0.082	0.088	0.097	216	0.019	0.013	0.019	0.005	216	0.072	0.056	0.062	0.042	216.002	0.044	0.028	0.037	0.018	216	0.068	0.067	0.073	0.069	216	0.036	0.033	0.005	0.03	216	0.017	0.027	0.03	0.03	216	0.026	0.022	0.047	0.041	216	0.043	0.04	0.036	0.027
216.2	0.078	0.081	0.087	0.096	216.2	0.061	0.077	0.088	0.096	216.2	0.016	0.01	0.022	0	216.2	0.065	0.053	0.065	0.043	216.202	0.041	0.03	0.039	0.017	216.2	0.07	0.072	0.071	0.068	216.2	0.038	0.033	0.004	0.034	216.2	0.015	0.028	0.032	0.034	216.2	0.028	0.02	0.044	0.047	216.201	0.04	0.043	0.036	0.027
216.4	0.079	0.084	0.084	0.097	216.4	0.068	0.076	0.088	0.097	216.4	0.022	0.011	0.02	0.002	216.401	0.069	0.058	0.067	0.043	216.401	0.045	0.032	0.035	0.019	216.401	0.067	0.069	0.073	0.069	216.401	0.04	0.029	0.008	0.034	216.401	0.018	0.024	0.025	0.034	216.4	0.027	0.019	0.043	0.04	216.4	0.041	0.041	0.037	0.026
216.601	0.078	0.083	0.086	0.097	216.601	0.065	0.078	0.087	0.097	216.601	0.016	0.01	0.024	0.001	216.6	0.072	0.052	0.063	0.045	216.602	0.043	0.031	0.037	0.016	216.6	0.067	0.071	0.067	0.064	216.6	0.04	0.03	0.007	0.029	216.6	0.022	0.026	0.032	0.029	216.6	0.03	0.016	0.045	0.038	216.601	0.039	0.038	0.041	0.024
216.8	0.075	0.085	0.085	0.1	216.8	0.069	0.085	0.087	0.1	216.8	0.023	0.011	0.022	0.001	216.801	0.07	0.062	0.064	0.037	216.802	0.046	0.031	0.037	0.016	216.801	0.069	0.068	0.071	0.068	216.8	0.044	0.031	0.005	0.037	216.8	0.02	0.026	0.026	0.037	216.8	0.033	0.018	0.048	0.043	216.801	0.037	0.041	0.04	0.026
217.001	0.079	0.078	0.087	0.098	217.001	0.067	0.079	0.085	0.098	217	0.018	0.011	0.018	0.004	217	0.071	0.055	0.065	0.039	217.001	0.045	0.031	0.042	0.016	217	0.066	0.072	0.068	0.069	217	0.041	0.032	0.009	0.031	217	0.015	0.023	0.031	0.031	217	0.029	0.021	0.047	0.041	217.001	0.043	0.042	0.038	0.024
217.2	0.076	0.083	0.084	0.098	217.2	0.068	0.078	0.087	0.098	217.2	0.016	0.009	0.025	0.004	217.2	0.067	0.056	0.062	0.04	217.201	0.042	0.031	0.04	0.02	217.2	0.07	0.07	0.073	0.07	217.2	0.038	0.034	0.01	0.036	217.2	0.02	0.024	0.031	0.036	217.2	0.034	0.02	0.042	0.045	217.2	0.042	0.038	0.041	0.029
217.401	0.083	0.087	0.087	0.099	217.401	0.067	0.079	0.088	0.099	217.401	0.021	0.015	0.024	0.005	217.4	0.072	0.056	0.064	0.043	217.402	0.045	0.031	0.039	0.016	217.4	0.069	0.071	0.075	0.068	217.4	0.041	0.032	0.008	0.035	217.4	0.02	0.026	0.031	0.035	217.401	0.028	0.02	0.047	0.041	217.4	0.04	0.039	0.036	0.028
217.6	0.078	0.084	0.081	0.1	217.6	0.064	0.079	0.088	0.1	217.6	0.017	0.011	0.017	0.005	217.6	0.071	0.059	0.067	0.042	217.602	0.047	0.031	0.038	0.014	217.6	0.071	0.067	0.071	0.068	217.601	0.039	0.028	0.005	0.032	217.601	0.019	0.028	0.03	0.032	217.601	0.03	0.019	0.044	0.043	217.6	0.039	0.042	0.037	0.029
217.8	0.075	0.078	0.085	0.097	217.8	0.067	0.083	0.09	0.097	217.801	0.018	0.014	0.022	0.002	217.8	0.069	0.054	0.064	0.046	217.801	0.046	0.028	0.036	0.016	217.8	0.068	0.071	0.07	0.066	217.8	0.041	0.032	0.004	0.033	217.8	0.018	0.026	0.03	0.033	217.801	0.03	0.019	0.048	0.044	217.801	0.034	0.045	0.04	0.03
218	0.074	0.084	0.082	0.098	218	0.065	0.079	0.089	0.098	218	0.019	0.011	0.019	0.002	218	0.07	0.052	0.066	0.044	218.002	0.045	0.029	0.041	0.015	218	0.07	0.072	0.074	0.068	218.001	0.043	0.029	0.012	0.035	218.001	0.021	0.025	0.028	0.035	218.001	0.029	0.024	0.047	0.043	218.001	0.036	0.042	0.037	0.028
218.2	0.077	0.08	0.086	0.1	218.2	0.068	0.077	0.088	0.1	218.201	0.021	0.013	0.023	0.004	218.2	0.073	0.054	0.069	0.042	218.201	0.047	0.031	0.036	0.019	218.2	0.068	0.075	0.069	0.067	218.2	0.04	0.031	0.009	0.038	218.2	0.019	0.025	0.031	0.038	218.2	0.033	0.018	0.045	0.04	218.201	0.043	0.038	0.036	0.027
218.4	0.08	0.086	0.084	0.102	218.4	0.069	0.078	0.092	0.102	218.4	0.021	0.013	0.022	0.005	218.4	0.07	0.06	0.064	0.045	218.402	0.048	0.029	0.041	0.02	218.4	0.068	0.068	0.073	0.069	218.4	0.042	0.03	0.01	0.034	218.4	0.016	0.027	0.032	0.034	218.401	0.027	0.02	0.046	0.04	218.4	0.038	0.039	0.038	0.027
218.6	0.08	0.085	0.085	0.097	218.6	0.067	0.079	0.093	0.097	218.6	0.021	0.012	0.025	0.003	218.601	0.067	0.058	0.066	0.043	218.602	0.045	0.032	0.037	0.018	218.601	0.067	0.07	0.074	0.07	218.6	0.04	0.032	0.011	0.03	218.6	0.022	0.02	0.031	0.03	218.6	0.029	0.021	0.045	0.039	218.6	0.041	0.042	0.036	0.028
218.8	0.082	0.081	0.084	0.097	218.8	0.069	0.078	0.094	0.097	218.801	0.022	0.016	0.02	0.002	218.8	0.07	0.055	0.066	0.045	218.801	0.044	0.032	0.038	0.016	218.8	0.072	0.071	0.072	0.067	218.801	0.041	0.027	0.005	0.037	218.801	0.018	0.026	0.032	0.037	218.8	0.033	0.021	0.045	0.044	218.8	0.043	0.038	0.039	0.029
219	0.079	0.084	0.088	0.101	219	0.067	0.083	0.088	0.101	219	0.018	0.009	0.024	0.004	219	0.069	0.055	0.066	0.046	219.002	0.048	0.032	0.039	0.02	219	0.065	0.07	0.073	0.07	219	0.043	0.032	0.007	0.034	219	0.022	0.021	0.031	0.034	219	0.023	0.019	0.045	0.045	219.001	0.043	0.039	0.037	0.028
219.201	0.082	0.079	0.084	0.099	219.201	0.063	0.078	0.088	0.099	219.2	0.018	0.008	0.021	0.002	219.201	0.071	0.056	0.067	0.046	219.202	0.046	0.032	0.041	0.018	219.201	0.069	0.068	0.074	0.068	219.2	0.04	0.027	0.009	0.036	219.2	0.018	0.023	0.029	0.036	219.2	0.029	0.022	0.047	0.04	219.2	0.04	0.039	0.036	0.029
219.401	0.083	0.087	0.084	0.101	219.401	0.067	0.083	0.09	0.101	219.401	0.02	0.013	0.022	0.007	219.401	0.074	0.059	0.064	0.043	219.402	0.046	0.032	0.038	0.015	219.401	0.067	0.071	0.07	0.07	219.401	0.044	0.03	0.006	0.034	219.401	0.017	0.028	0.033	0.034	219.4	0.031	0.021	0.047	0.043	219.401	0.039	0.038	0.036	0.03
219.601	0.084	0.082	0.086	0.099	219.601	0.069	0.081	0.088	0.099	219.602	0.017	0.012	0.023	0.007	219.6	0.068	0.057	0.063	0.041	219.602	0.045	0.031	0.037	0.014	219.6	0.075	0.069	0.069	0.068	219.6	0.041	0.032	0.011	0.035	219.6	0.023	0.025	0.031	0.035	219.6	0.034	0.023	0.046	0.042	219.6	0.039	0.041	0.042	0.028
219.801	0.082	0.087	0.083	0.099	219.801	0.066	0.082	0.088	0.099	219.8	0.023	0.01	0.025	0.004	219.8	0.074	0.06	0.066	0.046	219.801	0.048	0.031	0.037	0.016	219.8	0.069	0.073	0.072	0.069	219.8	0.04	0.027	0.009	0.029	219.8	0.018	0.025	0.03	0.029	219.801	0.029	0.021	0.051	0.043	219.8	0.043	0.043	0.042	0.027
220	0.082	0.088	0.087	0.1	220	0.067	0.086	0.091	0.1	220.001	0.024	0.012	0.021	0.006	220.001	0.071	0.058	0.068	0.047	220.002	0.047	0.033	0.041	0.018	220.001	0.074	0.074	0.071	0.07	220	0.043	0.033	0.011	0.032	220	0.021	0.027	0.033	0.032	220	0.028	0.02	0.05	0.043	220	0.041	0.044	0.044	0.029
220.201	0.083	0.082	0.087	0.103	220.201	0.068	0.08	0.095	0.103	220.2	0.024	0.015	0.023	0.006	220.201	0.072	0.056	0.069	0.048	220.201	0.043	0.032	0.035	0.017	220.201	0.067	0.07	0.071	0.07	220.201	0.043	0.028	0.007	0.034	220.201	0.017	0.027	0.027	0.034	220.201	0.035	0.023	0.045	0.045	220.2	0.04	0.04	0.04	0.026
220.4	0.08	0.082	0.085	0.098	220.4	0.069	0.081	0.09	0.098	220.401	0.021	0.012	0.024	0.005	220.4	0.073	0.055	0.069	0.044	220.402	0.044	0.029	0.04	0.018	220.4	0.069	0.067	0.071	0.071	220.4	0.047	0.033	0.011	0.034	220.4	0.017	0.026	0.028	0.034	220.4	0.03	0.02	0.051	0.042	220.4	0.042	0.038	0.042	0.026
220.6	0.083	0.08	0.083	0.105	220.6	0.067	0.084	0.092	0.105	220.6	0.02	0.015	0.025	0.005	220.6	0.072	0.058	0.066	0.044	220.601	0.046	0.031	0.042	0.016	220.6	0.07	0.068	0.072	0.069	220.601	0.039	0.031	0.008	0.032	220.601	0.018	0.032	0.03	0.032	220.6	0.03	0.02	0.047	0.038	220.6	0.042	0.044	0.04	0.03
220.801	0.078	0.082	0.086	0.099	220.801	0.069	0.082	0.09	0.099	220.8	0.022	0.008	0.025	0.004	220.8	0.072	0.055	0.066	0.044	220.802	0.045	0.03	0.04	0.019	220.8	0.067	0.074	0.07	0.071	220.8	0.039	0.028	0.006	0.033	220.8	0.022	0.028	0.029	0.033	220.8	0.03	0.017	0.052	0.039	220.8	0.036	0.046	0.037	0.027
221	0.081	0.084	0.087	0.101	221	0.07	0.081	0.093	0.101	221	0.025	0.012	0.023	0.002	221	0.074	0.053	0.061	0.044	221.001	0.044	0.032	0.037	0.017	221	0.068	0.071	0.072	0.068	221	0.037	0.028	0.007	0.033	221	0.016	0.026	0.03	0.033	221.001	0.035	0.022	0.049	0.041	221	0.044	0.046	0.041	0.028
221.2	0.081	0.085	0.082	0.103	221.2	0.07	0.085	0.088	0.103	221.2	0.023	0.01	0.026	0.003	221.201	0.072	0.058	0.068	0.044	221.201	0.047	0.03	0.04	0.016	221.201	0.072	0.073	0.07	0.071	221.201	0.039	0.032	0.007	0.039	221.201	0.02	0.028	0.033	0.039	221.201	0.031	0.024	0.05	0.044	221.2	0.042	0.037	0.045	0.027
221.4	0.087	0.089	0.087	0.096	221.4	0.066	0.084	0.089	0.096	221.401	0.021	0.012	0.024	0.002	221.4	0.072	0.056	0.062	0.047	221.401	0.045	0.033	0.04	0.019	221.4	0.07	0.068	0.075	0.07	221.401	0.042	0.036	0.007	0.036	221.401	0.02	0.029	0.032	0.036	221.401	0.034	0.021	0.048	0.04	221.4	0.043	0.042	0.038	0.027
221.601	0.081	0.085	0.088	0.1	221.601	0.065	0.086	0.092	0.1	221.6	0.026	0.013	0.027	0.001	221.601	0.074	0.054	0.068	0.046	221.602	0.049	0.036	0.038	0.017	221.601	0.071	0.069	0.077	0.064	221.6	0.037	0.032	0.008	0.037	221.6	0.017	0.027	0.028	0.037	221.6	0.031	0.023	0.05	0.042	221.601	0.04	0.039	0.043	0.028
221.8	0.082	0.087	0.088	0.105	221.8	0.068	0.082	0.092	0.105	221.8	0.021	0.01	0.018	0.008	221.8	0.072	0.06	0.066	0.047	221.801	0.046	0.032	0.039	0.017	221.8	0.07	0.072	0.072	0.067	221.8	0.046	0.034	0.008	0.036	221.8	0.024	0.026	0.033	0.036	221.8	0.029	0.021	0.049	0.043	221.8	0.043	0.039	0.04	0.027
222	0.081	0.089	0.087	0.1	222	0.071	0.085	0.092	0.1	222	0.022	0.012	0.023	0.003	222	0.071	0.057	0.067	0.049	222.002	0.05	0.035	0.037	0.019	222	0.074	0.073	0.071	0.073	222.001	0.043	0.031	0.008	0.035	222.001	0.02	0.028	0.032	0.035	222	0.029	0.02	0.05	0.045	222.001	0.041	0.045	0.04	0.028
222.2	0.081	0.084	0.087	0.101	222.2	0.069	0.082	0.092	0.101	222.201	0.023	0.012	0.026	0.003	222.2	0.07	0.057	0.066	0.045	222.202	0.044	0.038	0.038	0.015	222.2	0.072	0.071	0.075	0.07	222.2	0.042	0.03	0.007	0.033	222.2	0.016	0.024	0.027	0.033	222.2	0.029	0.022	0.045	0.044	222.2	0.043	0.042	0.043	0.028
222.4	0.079	0.087	0.091	0.1	222.4	0.065	0.082	0.093	0.1	222.4	0.023	0.011	0.02	0.009	222.401	0.068	0.058	0.065	0.045	222.402	0.048	0.031	0.038	0.017	222.401	0.073	0.071	0.073	0.072	222.4	0.044	0.032	0.009	0.035	222.4	0.019	0.026	0.031	0.035	222.401	0.03	0.023	0.045	0.044	222.4	0.044	0.045	0.041	0.03
222.6	0.083	0.087	0.09	0.098	222.6	0.071	0.083	0.092	0.098	222.6	0.025	0.017	0.027	0.005	222.6	0.072	0.059	0.071	0.04	222.601	0.047	0.03	0.042	0.021	222.6	0.068	0.075	0.069	0.07	222.6	0.043	0.028	0.005	0.032	222.6	0.022	0.027	0.03	0.032	222.6	0.033	0.019	0.051	0.045	222.6	0.042	0.047	0.042	0.027
222.801	0.085	0.086	0.092	0.1	222.801	0.068	0.08	0.092	0.1	222.8	0.022	0.011	0.024	0.004	222.8	0.071	0.057	0.071	0.045	222.802	0.046	0.032	0.039	0.021	222.8	0.073	0.071	0.074	0.071	222.8	0.04	0.033	0.01	0.037	222.8	0.02	0.027	0.029	0.037	222.8	0.031	0.018	0.047	0.043	222.8	0.043	0.038	0.041	0.03
223.001	0.082	0.083	0.086	0.103	223.001	0.067	0.082	0.093	0.103	223.001	0.024	0.017	0.026	0.006	223	0.07	0.056	0.068	0.043	223.002	0.048	0.037	0.041	0.017	223	0.075	0.076	0.07	0.074	223	0.041	0.037	0.011	0.037	223	0.022	0.022	0.031	0.037	223	0.033	0.019	0.05	0.043	223	0.045	0.04	0.044	0.029
223.201	0.083	0.08	0.09	0.1	223.201	0.069	0.088	0.094	0.1	223.2	0.022	0.016	0.023	0.006	223.201	0.072	0.053	0.071	0.045	223.202	0.046	0.03	0.04	0.016	223.201	0.07	0.071	0.075	0.07	223.201	0.042	0.031	0.012	0.033	223.201	0.022	0.025	0.031	0.033	223.201	0.03	0.02	0.051	0.045	223.2	0.047	0.041	0.041	0.032
223.401	0.082	0.087	0.092	0.103	223.401	0.068	0.08	0.095	0.103	223.401	0.023	0.01	0.023	0.006	223.4	0.072	0.051	0.069	0.046	223.401	0.047	0.03	0.042	0.018	223.4	0.071	0.073	0.072	0.074	223.4	0.046	0.033	0.01	0.037	223.4	0.021	0.027	0.031	0.037	223.4	0.03	0.019	0.045	0.041	223.401	0.044	0.042	0.042	0.026
223.6	0.084	0.086	0.086	0.105	223.6	0.068	0.084	0.092	0.105	223.6	0.028	0.012	0.026	0.006	223.601	0.073	0.053	0.067	0.045	223.601	0.045	0.035	0.041	0.02	223.601	0.075	0.072	0.072	0.071	223.601	0.038	0.035	0.01	0.034	223.601	0.019	0.026	0.033	0.034	223.6	0.033	0.02	0.049	0.044	223.6	0.041	0.043	0.042	0.029
223.8	0.083	0.089	0.09	0.107	223.8	0.072	0.082	0.095	0.107	223.801	0.024	0.011	0.025	0.006	223.8	0.071	0.057	0.066	0.044	223.802	0.049	0.037	0.04	0.019	223.8	0.071	0.072	0.073	0.073	223.801	0.043	0.032	0.009	0.035	223.801	0.022	0.027	0.036	0.035	223.8	0.033	0.024	0.05	0.043	223.801	0.043	0.042	0.042	0.027
224	0.083	0.095	0.083	0.104	224	0.072	0.087	0.092	0.104	224	0.025	0.014	0.023	0.002	224	0.077	0.058	0.063	0.046	224.002	0.047	0.031	0.042	0.02	224	0.071	0.068	0.071	0.073	224.001	0.043	0.035	0.01	0.032	224.001	0.019	0.025	0.031	0.032	224.001	0.034	0.024	0.049	0.042	224	0.039	0.043	0.042	0.028
224.201	0.084	0.089	0.084	0.101	224.201	0.071	0.084	0.09	0.101	224.201	0.024	0.012	0.027	0.004	224.2	0.068	0.057	0.064	0.048	224.202	0.052	0.035	0.039	0.019	224.2	0.07	0.074	0.068	0.069	224.2	0.043	0.031	0.011	0.035	224.2	0.024	0.028	0.037	0.035	224.2	0.033	0.024	0.048	0.04	224.201	0.04	0.042	0.043	0.03
224.4	0.083	0.089	0.089	0.105	224.4	0.068	0.084	0.093	0.105	224.4	0.025	0.018	0.026	0.003	224.4	0.075	0.059	0.068	0.043	224.401	0.05	0.034	0.041	0.018	224.4	0.069	0.073	0.077	0.069	224.4	0.046	0.031	0.008	0.034	224.4	0.022	0.029	0.033	0.034	224.401	0.03	0.023	0.047	0.04	224.401	0.042	0.044	0.039	0.03
224.6	0.084	0.085	0.087	0.103	224.6	0.07	0.083	0.097	0.103	224.6	0.025	0.013	0.025	0.006	224.6	0.075	0.06	0.073	0.043	224.601	0.045	0.037	0.041	0.021	224.6	0.069	0.073	0.075	0.075	224.6	0.045	0.035	0.007	0.037	224.6	0.023	0.029	0.028	0.037	224.6	0.029	0.023	0.046	0.042	224.6	0.044	0.045	0.044	0.029
224.801	0.083	0.085	0.086	0.101	224.801	0.069	0.086	0.091	0.101	224.8	0.023	0.014	0.022	0.006	224.801	0.071	0.058	0.071	0.047	224.802	0.049	0.039	0.044	0.018	224.801	0.069	0.071	0.074	0.075	224.8	0.042	0.031	0.007	0.034	224.8	0.021	0.03	0.03	0.034	224.8	0.029	0.022	0.046	0.043	224.8	0.042	0.046	0.042	0.028
225	0.086	0.088	0.089	0.105	225	0.071	0.089	0.098	0.105	225.001	0.026	0.013	0.028	0.01	225	0.078	0.059	0.072	0.046	225.001	0.043	0.037	0.043	0.017	225	0.074	0.07	0.074	0.07	225	0.042	0.033	0.005	0.034	225	0.022	0.028	0.036	0.034	225	0.03	0.023	0.045	0.037	225	0.043	0.046	0.043	0.028
225.2	0.082	0.084	0.089	0.106	225.2	0.073	0.085	0.092	0.106	225.201	0.023	0.013	0.019	0.009	225.2	0.074	0.062	0.069	0.046	225.202	0.048	0.035	0.038	0.019	225.2	0.069	0.074	0.077	0.073	225.2	0.043	0.03	0.009	0.033	225.2	0.021	0.03	0.032	0.033	225.2	0.033	0.022	0.049	0.045	225.2	0.045	0.047	0.044	0.033
225.4	0.085	0.087	0.089	0.104	225.4	0.074	0.083	0.096	0.104	225.4	0.025	0.016	0.022	0.008	225.401	0.07	0.057	0.065	0.043	225.401	0.051	0.034	0.039	0.021	225.401	0.071	0.072	0.073	0.073	225.4	0.042	0.031	0.008	0.036	225.4	0.022	0.028	0.03	0.036	225.401	0.032	0.023	0.049	0.044	225.401	0.041	0.043	0.04	0.028
225.601	0.083	0.091	0.092	0.1	225.601	0.072	0.089	0.095	0.1	225.6	0.023	0.012	0.023	0.003	225.6	0.073	0.06	0.073	0.047	225.601	0.048	0.034	0.041	0.019	225.6	0.074	0.073	0.071	0.071	225.601	0.045	0.035	0.007	0.034	225.601	0.019	0.028	0.035	0.034	225.6	0.033	0.023	0.051	0.045	225.6	0.046	0.044	0.044	0.028
225.8	0.086	0.089	0.091	0.103	225.8	0.072	0.085	0.095	0.103	225.8	0.023	0.013	0.025	0.006	225.801	0.074	0.062	0.071	0.048	225.801	0.048	0.033	0.041	0.02	225.801	0.072	0.072	0.072	0.069	225.801	0.044	0.033	0.009	0.033	225.801	0.022	0.03	0.033	0.033	225.801	0.031	0.025	0.05	0.047	225.8	0.046	0.042	0.045	0.026
226.001	0.085	0.088	0.095	0.105	226.001	0.071	0.086	0.092	0.105	226.001	0.024	0.014	0.026	0.005	226	0.072	0.059	0.071	0.046	226.002	0.048	0.032	0.043	0.021	226	0.072	0.074	0.071	0.074	226	0.043	0.032	0.013	0.038	226	0.019	0.031	0.034	0.038	226	0.036	0.022	0.051	0.041	226	0.043	0.042	0.041	0.031
226.2	0.085	0.087	0.093	0.105	226.2	0.072	0.085	0.092	0.105	226.2	0.023	0.01	0.026	0.008	226.2	0.074	0.057	0.068	0.044	226.202	0.045	0.035	0.036	0.019	226.2	0.073	0.077	0.075	0.074	226.201	0.043	0.036	0.008	0.033	226.201	0.022	0.023	0.033	0.033	226.2	0.035	0.02	0.049	0.043	226.2	0.043	0.044	0.045	0.028
226.401	0.085	0.086	0.088	0.105	226.401	0.069	0.085	0.095	0.105	226.4	0.023	0.014	0.024	0.003	226.401	0.079	0.062	0.069	0.047	226.402	0.048	0.033	0.045	0.017	226.401	0.073	0.071	0.072	0.071	226.4	0.043	0.033	0.011	0.038	226.4	0.022	0.028	0.031	0.038	226.4	0.033	0.021	0.053	0.046	226.4	0.045	0.04	0.046	0.03
226.6	0.083	0.09	0.093	0.104	226.6	0.073	0.083	0.095	0.104	226.6	0.026	0.012	0.023	0.004	226.6	0.073	0.056	0.064	0.044	226.601	0.048	0.036	0.039	0.02	226.6	0.076	0.071	0.079	0.072	226.601	0.04	0.034	0.012	0.041	226.601	0.022	0.03	0.03	0.041	226.6	0.031	0.023	0.048	0.044	226.6	0.045	0.045	0.043	0.031
226.801	0.085	0.089	0.089	0.102	226.801	0.073	0.084	0.099	0.102	226.801	0.024	0.017	0.028	0.005	226.8	0.073	0.058	0.068	0.044	226.801	0.052	0.035	0.043	0.019	226.8	0.075	0.074	0.073	0.075	226.8	0.041	0.036	0.015	0.035	226.8	0.022	0.028	0.034	0.035	226.8	0.034	0.023	0.054	0.044	226.801	0.043	0.044	0.042	0.031
227	0.083	0.091	0.093	0.104	227	0.071	0.087	0.097	0.104	227	0.028	0.012	0.023	0.006	227.001	0.069	0.06	0.071	0.048	227.002	0.05	0.032	0.042	0.016	227.001	0.074	0.072	0.071	0.072	227.001	0.046	0.032	0.014	0.04	227.001	0.021	0.025	0.033	0.04	227.001	0.036	0.026	0.049	0.043	227	0.047	0.047	0.039	0.03
227.2	0.082	0.092	0.091	0.106	227.2	0.073	0.089	0.095	0.106	227.2	0.023	0.015	0.028	0.004	227.2	0.073	0.061	0.066	0.05	227.201	0.05	0.033	0.04	0.02	227.2	0.067	0.074	0.076	0.074	227.2	0.042	0.029	0.011	0.038	227.2	0.022	0.03	0.033	0.038	227.2	0.033	0.024	0.047	0.045	227.201	0.041	0.041	0.042	0.029
227.4	0.087	0.088	0.088	0.108	227.4	0.073	0.086	0.095	0.108	227.4	0.02	0.017	0.025	0.005	227.4	0.074	0.057	0.069	0.047	227.401	0.047	0.035	0.045	0.021	227.4	0.074	0.075	0.071	0.074	227.401	0.044	0.032	0.014	0.038	227.401	0.021	0.028	0.034	0.038	227.4	0.034	0.024	0.051	0.041	227.4	0.047	0.045	0.046	0.03
227.6	0.082	0.086	0.093	0.107	227.6	0.075	0.084	0.096	0.107	227.601	0.026	0.014	0.024	0.008	227.6	0.07	0.059	0.07	0.045	227.602	0.049	0.038	0.04	0.017	227.6	0.073	0.075	0.072	0.075	227.6	0.043	0.036	0.007	0.036	227.6	0.021	0.033	0.03	0.036	227.6	0.035	0.022	0.046	0.043	227.6	0.047	0.046	0.043	0.033
227.8	0.084	0.089	0.094	0.107	227.8	0.075	0.086	0.096	0.107	227.8	0.024	0.016	0.026	0.006	227.8	0.074	0.056	0.072	0.046	227.801	0.05	0.036	0.044	0.02	227.8	0.072	0.073	0.079	0.071	227.801	0.045	0.036	0.011	0.036	227.801	0.022	0.028	0.032	0.036	227.801	0.034	0.019	0.05	0.047	227.8	0.043	0.042	0.042	0.029
228	0.086	0.087	0.093	0.104	228	0.073	0.09	0.095	0.104	228	0.023	0.015	0.024	0.005	228	0.074	0.061	0.068	0.048	228.001	0.05	0.038	0.04	0.018	228	0.073	0.071	0.073	0.072	228	0.045	0.034	0.014	0.038	228	0.02	0.03	0.034	0.038	228	0.033	0.024	0.053	0.044	228.001	0.044	0.045	0.043	0.023
228.201	0.086	0.089	0.089	0.103	228.201	0.074	0.089	0.094	0.103	228.2	0.024	0.016	0.024	0.002	228.2	0.073	0.054	0.069	0.044	228.201	0.046	0.033	0.041	0.02	228.2	0.072	0.075	0.074	0.075	228.201	0.047	0.032	0.01	0.034	228.201	0.02	0.027	0.033	0.034	228.2	0.034	0.021	0.053	0.044	228.2	0.046	0.042	0.043	0.028
228.4	0.084	0.093	0.091	0.106	228.4	0.078	0.086	0.095	0.106	228.4	0.024	0.015	0.028	0.006	228.4	0.073	0.06	0.071	0.046	228.402	0.045	0.032	0.043	0.018	228.4	0.074	0.071	0.074	0.07	228.4	0.039	0.032	0.011	0.038	228.4	0.021	0.028	0.035	0.038	228.401	0.033	0.022	0.049	0.043	228.4	0.045	0.044	0.044	0.028
228.601	0.082	0.087	0.091	0.103	228.601	0.074	0.085	0.096	0.103	228.6	0.027	0.018	0.026	0.006	228.6	0.075	0.059	0.075	0.045	228.602	0.053	0.037	0.041	0.021	228.6	0.072	0.073	0.075	0.071	228.6	0.047	0.031	0.008	0.039	228.6	0.024	0.03	0.034	0.039	228.6	0.037	0.025	0.054	0.046	228.6	0.046	0.041	0.042	0.031
228.8	0.085	0.09	0.089	0.112	228.8	0.075	0.089	0.093	0.112	228.801	0.023	0.013	0.027	0.004	228.801	0.074	0.059	0.072	0.043	228.802	0.049	0.035	0.044	0.021	228.801	0.071	0.077	0.076	0.073	228.8	0.044	0.032	0.009	0.039	228.8	0.023	0.028	0.033	0.039	228.8	0.034	0.024	0.05	0.044	228.8	0.042	0.045	0.043	0.03
229	0.084	0.087	0.094	0.107	229	0.074	0.085	0.099	0.107	229.001	0.025	0.02	0.024	0.006	229	0.076	0.056	0.071	0.045	229.002	0.051	0.035	0.042	0.02	229	0.072	0.076	0.073	0.076	229	0.044	0.037	0.014	0.036	229	0.023	0.028	0.03	0.036	229	0.036	0.023	0.052	0.044	229	0.041	0.043	0.041	0.033
229.2	0.086	0.093	0.091	0.108	229.2	0.074	0.09	0.099	0.108	229.2	0.025	0.016	0.028	0.008	229.2	0.072	0.059	0.067	0.047	229.201	0.05	0.035	0.04	0.025	229.2	0.075	0.071	0.076	0.074	229.201	0.047	0.033	0.01	0.036	229.201	0.025	0.03	0.031	0.036	229.2	0.029	0.026	0.048	0.048	229.2	0.047	0.047	0.046	0.028
229.401	0.084	0.087	0.092	0.107	229.401	0.077	0.088	0.1	0.107	229.401	0.025	0.018	0.03	0.005	229.4	0.075	0.061	0.068	0.049	229.402	0.05	0.038	0.045	0.021	229.4	0.073	0.077	0.072	0.072	229.401	0.042	0.032	0.01	0.04	229.401	0.023	0.027	0.035	0.04	229.4	0.034	0.027	0.054	0.047	229.4	0.043	0.046	0.044	0.029
229.601	0.087	0.09	0.093	0.108	229.601	0.073	0.091	0.1	0.108	229.6	0.029	0.016	0.029	0.008	229.601	0.076	0.061	0.069	0.043	229.602	0.052	0.037	0.045	0.025	229.601	0.073	0.076	0.076	0.072	229.601	0.05	0.033	0.012	0.038	229.601	0.022	0.031	0.031	0.038	229.601	0.034	0.024	0.053	0.045	229.6	0.042	0.047	0.047	0.034
229.801	0.082	0.096	0.091	0.109	229.801	0.074	0.088	0.101	0.109	229.801	0.024	0.012	0.03	0.007	229.801	0.073	0.056	0.069	0.045	229.802	0.049	0.033	0.044	0.019	229.801	0.074	0.072	0.073	0.073	229.8	0.044	0.033	0.011	0.035	229.8	0.02	0.028	0.035	0.035	229.8	0.028	0.025	0.052	0.044	229.8	0.046	0.044	0.046	0.031
230.001	0.089	0.09	0.09	0.11	230.001	0.075	0.088	0.102	0.11	230	0.026	0.016	0.029	0.008	230	0.077	0.065	0.069	0.047	230.002	0.05	0.037	0.042	0.017	230	0.076	0.077	0.075	0.074	230.001	0.046	0.036	0.01	0.041	230.001	0.021	0.028	0.031	0.041	230	0.032	0.023	0.053	0.048	230.002	0.042	0.047	0.042	0.032
230.2	0.085	0.088	0.093	0.108	230.2	0.076	0.087	0.1	0.108	230.2	0.025	0.017	0.03	0.005	230.2	0.074	0.061	0.07	0.048	230.201	0.053	0.034	0.042	0.021	230.2	0.073	0.075	0.075	0.074	230.2	0.044	0.035	0.013	0.04	230.2	0.022	0.029	0.036	0.04	230.2	0.03	0.018	0.051	0.045	230.201	0.045	0.043	0.045	0.029
230.401	0.086	0.093	0.092	0.102	230.401	0.077	0.087	0.106	0.102	230.4	0.028	0.017	0.029	0.006	230.401	0.076	0.062	0.07	0.047	230.402	0.047	0.037	0.041	0.021	230.401	0.072	0.072	0.078	0.077	230.401	0.046	0.038	0.01	0.038	230.401	0.025	0.032	0.036	0.038	230.401	0.033	0.025	0.051	0.047	230.4	0.042	0.045	0.042	0.03
230.601	0.085	0.092	0.093	0.108	230.601	0.073	0.086	0.099	0.108	230.601	0.022	0.014	0.024	0.008	230.6	0.073	0.056	0.07	0.046	230.601	0.052	0.038	0.043	0.022	230.6	0.073	0.077	0.075	0.071	230.6	0.046	0.035	0.012	0.041	230.6	0.022	0.029	0.035	0.041	230.6	0.032	0.025	0.055	0.049	230.6	0.042	0.047	0.043	0.031
230.8	0.088	0.093	0.094	0.11	230.8	0.073	0.09	0.1	0.11	230.801	0.027	0.015	0.027	0.004	230.8	0.07	0.057	0.07	0.053	230.801	0.049	0.036	0.041	0.02	230.8	0.075	0.076	0.079	0.071	230.801	0.046	0.03	0.01	0.038	230.801	0.023	0.031	0.033	0.038	230.801	0.035	0.024	0.052	0.042	230.8	0.042	0.041	0.041	0.031
231.001	0.09	0.09	0.095	0.105	231.001	0.069	0.09	0.099	0.105	231	0.028	0.015	0.029	0.008	231	0.077	0.06	0.073	0.047	231.001	0.05	0.034	0.043	0.021	231	0.073	0.071	0.079	0.072	231	0.044	0.035	0.012	0.035	231	0.019	0.028	0.034	0.035	231.001	0.034	0.026	0.053	0.045	231.001	0.046	0.043	0.042	0.033
231.201	0.087	0.091	0.094	0.109	231.201	0.073	0.086	0.1	0.109	231.2	0.025	0.019	0.028	0.011	231.201	0.073	0.061	0.07	0.047	231.201	0.052	0.037	0.043	0.023	231.201	0.073	0.075	0.073	0.074	231.201	0.043	0.036	0.013	0.037	231.201	0.021	0.03	0.036	0.037	231.201	0.033	0.023	0.053	0.047	231.2	0.047	0.047	0.043	0.029
231.401	0.09	0.092	0.095	0.107	231.401	0.079	0.09	0.101	0.107	231.401	0.025	0.017	0.028	0.01	231.4	0.077	0.061	0.069	0.046	231.401	0.052	0.042	0.039	0.019	231.4	0.076	0.071	0.075	0.075	231.4	0.045	0.033	0.013	0.036	231.4	0.021	0.025	0.033	0.036	231.4	0.029	0.025	0.053	0.046	231.4	0.046	0.043	0.045	0.029
231.6	0.089	0.089	0.096	0.111	231.6	0.075	0.091	0.097	0.111	231.601	0.022	0.017	0.026	0.006	231.601	0.078	0.061	0.074	0.048	231.602	0.053	0.035	0.042	0.021	231.601	0.072	0.074	0.078	0.076	231.601	0.042	0.037	0.01	0.038	231.601	0.023	0.026	0.034	0.038	231.601	0.034	0.03	0.052	0.047	231.6	0.044	0.046	0.044	0.033
231.8	0.09	0.09	0.091	0.11	231.8	0.077	0.092	0.098	0.11	231.801	0.029	0.016	0.025	0.002	231.8	0.074	0.061	0.068	0.053	231.802	0.053	0.039	0.042	0.023	231.8	0.074	0.078	0.072	0.072	231.8	0.043	0.037	0.011	0.041	231.8	0.021	0.029	0.035	0.041	231.8	0.032	0.022	0.049	0.047	231.801	0.047	0.048	0.041	0.032
232	0.089	0.093	0.093	0.108	232	0.073	0.096	0.102	0.108	232	0.023	0.013	0.023	0.003	232	0.077	0.063	0.075	0.048	232.002	0.052	0.034	0.047	0.025	232	0.074	0.074	0.079	0.074	232	0.042	0.033	0.011	0.036	232	0.022	0.031	0.032	0.036	232	0.035	0.024	0.051	0.047	232	0.043	0.041	0.043	0.034
232.2	0.085	0.092	0.097	0.108	232.2	0.075	0.085	0.096	0.108	232.2	0.028	0.021	0.03	0.009	232.2	0.071	0.057	0.067	0.046	232.202	0.052	0.038	0.044	0.021	232.2	0.073	0.073	0.077	0.072	232.2	0.046	0.037	0.009	0.039	232.2	0.022	0.032	0.039	0.039	232.2	0.033	0.025	0.054	0.041	232.2	0.044	0.043	0.046	0.031
232.401	0.086	0.09	0.094	0.11	232.401	0.076	0.091	0.099	0.11	232.401	0.027	0.016	0.026	0.004	232.4	0.072	0.061	0.073	0.049	232.402	0.048	0.037	0.045	0.022	232.4	0.077	0.075	0.076	0.076	232.4	0.044	0.035	0.012	0.035	232.4	0.026	0.028	0.033	0.035	232.4	0.035	0.023	0.049	0.049	232.4	0.046	0.046	0.048	0.029
232.601	0.087	0.091	0.095	0.111	232.601	0.077	0.093	0.1	0.111	232.6	0.032	0.017	0.027	0.01	232.601	0.077	0.061	0.073	0.05	232.602	0.051	0.036	0.041	0.02	232.601	0.075	0.075	0.077	0.074	232.6	0.043	0.035	0.011	0.041	232.6	0.023	0.032	0.035	0.041	232.6	0.031	0.022	0.052	0.049	232.6	0.047	0.042	0.046	0.032
232.801	0.089	0.095	0.098	0.105	232.801	0.074	0.092	0.099	0.105	232.801	0.028	0.016	0.028	0.01	232.8	0.074	0.06	0.069	0.046	232.801	0.05	0.034	0.042	0.02	232.8	0.077	0.075	0.08	0.074	232.8	0.048	0.035	0.012	0.038	232.8	0.022	0.031	0.035	0.038	232.8	0.031	0.022	0.05	0.043	232.801	0.043	0.046	0.044	0.031
233	0.096	0.091	0.094	0.106	233	0.076	0.09	0.103	0.106	233	0.027	0.02	0.028	0.009	233	0.073	0.059	0.07	0.049	233.001	0.05	0.035	0.046	0.021	233	0.076	0.076	0.073	0.077	233.001	0.045	0.037	0.013	0.036	233.001	0.021	0.023	0.033	0.036	233.001	0.032	0.025	0.054	0.044	233	0.044	0.048	0.045	0.035
233.201	0.086	0.091	0.094	0.109	233.201	0.078	0.09	0.101	0.109	233.201	0.025	0.017	0.026	0.007	233.2	0.077	0.06	0.076	0.048	233.202	0.053	0.035	0.043	0.024	233.2	0.075	0.078	0.08	0.079	233.2	0.045	0.035	0.012	0.04	233.2	0.024	0.034	0.035	0.04	233.201	0.033	0.028	0.052	0.044	233.2	0.045	0.047	0.046	0.035
233.4	0.088	0.092	0.094	0.108	233.4	0.079	0.091	0.1	0.108	233.4	0.028	0.016	0.029	0.012	233.401	0.077	0.061	0.072	0.047	233.402	0.051	0.04	0.049	0.023	233.401	0.074	0.075	0.074	0.077	233.401	0.045	0.037	0.012	0.041	233.401	0.023	0.03	0.038	0.041	233.402	0.035	0.026	0.051	0.044	233.4	0.045	0.044	0.046	0.029
233.6	0.091	0.092	0.096	0.108	233.6	0.075	0.091	0.102	0.108	233.601	0.027	0.017	0.03	0.011	233.6	0.077	0.058	0.074	0.047	233.601	0.053	0.037	0.045	0.023	233.6	0.078	0.075	0.077	0.074	233.6	0.045	0.034	0.011	0.043	233.6	0.023	0.027	0.036	0.043	233.6	0.031	0.029	0.049	0.045	233.601	0.041	0.045	0.043	0.031
233.8	0.086	0.094	0.096	0.113	233.8	0.077	0.091	0.102	0.113	233.8	0.026	0.016	0.03	0.005	233.8	0.074	0.06	0.071	0.048	233.801	0.052	0.036	0.044	0.023	233.8	0.074	0.078	0.078	0.077	233.801	0.046	0.036	0.012	0.038	233.801	0.024	0.031	0.034	0.038	233.8	0.036	0.022	0.051	0.046	233.8	0.042	0.048	0.045	0.029
234	0.093	0.097	0.095	0.112	234	0.074	0.091	0.096	0.112	234.001	0.026	0.014	0.028	0.008	234	0.077	0.063	0.068	0.048	234.002	0.05	0.034	0.045	0.024	234	0.076	0.074	0.078	0.077	234	0.045	0.037	0.01	0.037	234	0.023	0.027	0.033	0.037	234	0.034	0.027	0.055	0.044	234.001	0.045	0.045	0.045	0.036
234.2	0.088	0.093	0.096	0.11	234.2	0.079	0.092	0.103	0.11	234.2	0.03	0.02	0.029	0.005	234.201	0.077	0.06	0.069	0.05	234.202	0.053	0.042	0.049	0.021	234.201	0.073	0.073	0.076	0.078	234.201	0.044	0.036	0.015	0.037	234.201	0.023	0.028	0.036	0.037	234.201	0.029	0.027	0.052	0.05	234.2	0.044	0.043	0.045	0.032
234.4	0.086	0.094	0.092	0.11	234.4	0.075	0.091	0.101	0.11	234.401	0.026	0.015	0.023	0.012	234.401	0.076	0.061	0.076	0.047	234.401	0.051	0.04	0.045	0.021	234.401	0.079	0.074	0.076	0.078	234.4	0.045	0.036	0.012	0.039	234.4	0.023	0.033	0.042	0.039	234.4	0.031	0.024	0.053	0.046	234.401	0.049	0.042	0.046	0.03
234.601	0.09	0.096	0.096	0.11	234.601	0.081	0.093	0.101	0.11	234.6	0.025	0.018	0.026	0.009	234.6	0.076	0.065	0.074	0.051	234.601	0.05	0.038	0.045	0.022	234.6	0.072	0.076	0.079	0.076	234.6	0.046	0.033	0.01	0.042	234.6	0.023	0.031	0.033	0.042	234.6	0.034	0.028	0.051	0.044	234.6	0.045	0.049	0.044	0.031
234.8	0.093	0.093	0.097	0.108	234.8	0.079	0.089	0.1	0.108	234.8	0.025	0.02	0.029	0.011	234.8	0.077	0.061	0.073	0.048	234.801	0.05	0.035	0.046	0.025	234.8	0.076	0.076	0.079	0.076	234.801	0.046	0.036	0.017	0.038	234.801	0.021	0.03	0.038	0.038	234.8	0.033	0.028	0.054	0.047	234.8	0.043	0.045	0.049	0.036
235.001	0.089	0.098	0.097	0.111	235.001	0.079	0.09	0.103	0.111	235	0.023	0.019	0.024	0.008	235	0.077	0.064	0.072	0.049	235.002	0.052	0.039	0.047	0.021	235	0.078	0.074	0.078	0.076	235.001	0.049	0.036	0.014	0.039	235.001	0.028	0.034	0.035	0.039	235	0.033	0.024	0.052	0.046	235.001	0.048	0.051	0.043	0.033
235.201	0.086	0.093	0.098	0.108	235.201	0.078	0.091	0.101	0.108	235.201	0.033	0.018	0.025	0.011	235.2	0.074	0.06	0.074	0.052	235.202	0.054	0.04	0.043	0.019	235.2	0.072	0.076	0.077	0.079	235.201	0.048	0.031	0.012	0.038	235.201	0.022	0.03	0.034	0.038	235.2	0.033	0.027	0.053	0.044	235.201	0.04	0.049	0.042	0.029
235.402	0.091	0.098	0.101	0.112	235.402	0.079	0.092	0.101	0.112	235.401	0.025	0.014	0.028	0.01	235.4	0.078	0.059	0.071	0.052	235.401	0.051	0.036	0.045	0.023	235.4	0.076	0.078	0.077	0.075	235.4	0.045	0.037	0.016	0.04	235.4	0.029	0.034	0.033	0.04	235.401	0.035	0.021	0.051	0.046	235.401	0.047	0.044	0.045	0.032
235.601	0.09	0.093	0.1	0.111	235.601	0.075	0.093	0.1	0.111	235.6	0.028	0.017	0.03	0.011	235.601	0.078	0.061	0.073	0.05	235.602	0.053	0.042	0.046	0.02	235.601	0.075	0.073	0.076	0.077	235.601	0.044	0.034	0.011	0.04	235.601	0.025	0.027	0.037	0.04	235.6	0.036	0.025	0.053	0.047	235.6	0.05	0.047	0.043	0.033
235.8	0.092	0.094	0.096	0.115	235.8	0.077	0.092	0.104	0.115	235.8	0.027	0.019	0.029	0.01	235.8	0.077	0.061	0.069	0.049	235.802	0.051	0.045	0.045	0.022	235.8	0.076	0.074	0.081	0.078	235.8	0.047	0.035	0.014	0.041	235.8	0.026	0.032	0.033	0.041	235.8	0.034	0.024	0.055	0.046	235.8	0.046	0.043	0.045	0.032
236	0.087	0.094	0.097	0.11	236	0.08	0.095	0.102	0.11	236.001	0.026	0.013	0.03	0.015	236.001	0.075	0.063	0.074	0.048	236.001	0.051	0.041	0.046	0.023	236.001	0.077	0.079	0.078	0.076	236.001	0.05	0.036	0.015	0.038	236.001	0.023	0.035	0.032	0.038	236.001	0.033	0.026	0.051	0.046	236	0.045	0.049	0.045	0.037
236.201	0.093	0.096	0.101	0.109	236.201	0.077	0.092	0.101	0.109	236.201	0.026	0.015	0.03	0.014	236.2	0.075	0.057	0.073	0.049	236.202	0.055	0.042	0.049	0.023	236.2	0.075	0.076	0.077	0.077	236.2	0.047	0.036	0.016	0.042	236.2	0.025	0.033	0.034	0.042	236.201	0.032	0.025	0.058	0.049	236.2	0.042	0.046	0.047	0.033
236.401	0.087	0.094	0.1	0.108	236.401	0.078	0.094	0.102	0.108	236.4	0.032	0.015	0.025	0.012	236.401	0.075	0.063	0.071	0.052	236.402	0.052	0.037	0.045	0.019	236.401	0.081	0.074	0.083	0.075	236.4	0.044	0.033	0.01	0.041	236.4	0.026	0.032	0.035	0.041	236.401	0.034	0.027	0.054	0.052	236.4	0.045	0.047	0.049	0.033
236.6	0.092	0.095	0.099	0.11	236.6	0.077	0.093	0.1	0.11	236.601	0.028	0.016	0.026	0.013	236.6	0.076	0.063	0.074	0.048	236.601	0.05	0.041	0.041	0.024	236.6	0.075	0.076	0.083	0.076	236.6	0.048	0.039	0.014	0.039	236.6	0.026	0.03	0.038	0.039	236.6	0.034	0.028	0.054	0.05	236.601	0.048	0.045	0.047	0.036
236.8	0.086	0.094	0.096	0.111	236.8	0.077	0.094	0.104	0.111	236.8	0.026	0.016	0.029	0.012	236.8	0.077	0.064	0.071	0.049	236.801	0.051	0.034	0.044	0.023	236.8	0.075	0.078	0.076	0.075	236.8	0.05	0.034	0.013	0.039	236.8	0.024	0.028	0.037	0.039	236.801	0.032	0.025	0.054	0.048	236.801	0.048	0.048	0.048	0.033
237	0.091	0.095	0.098	0.112	237	0.081	0.094	0.105	0.112	237	0.028	0.017	0.027	0.011	237	0.077	0.059	0.073	0.049	237.002	0.053	0.039	0.044	0.025	237	0.072	0.079	0.077	0.077	237.001	0.048	0.036	0.014	0.039	237.001	0.023	0.032	0.036	0.039	237	0.038	0.023	0.056	0.046	237	0.044	0.045	0.045	0.032
237.2	0.092	0.093	0.097	0.109	237.2	0.079	0.091	0.105	0.109	237.201	0.029	0.017	0.03	0.01	237.201	0.079	0.064	0.075	0.053	237.202	0.051	0.041	0.046	0.022	237.201	0.078	0.077	0.083	0.073	237.201	0.046	0.036	0.01	0.039	237.201	0.024	0.033	0.033	0.039	237.201	0.033	0.022	0.055	0.047	237.2	0.045	0.049	0.043	0.03
237.401	0.089	0.099	0.099	0.113	237.401	0.08	0.097	0.101	0.113	237.4	0.032	0.021	0.03	0.008	237.401	0.077	0.063	0.072	0.052	237.401	0.052	0.042	0.046	0.022	237.401	0.079	0.078	0.077	0.078	237.4	0.046	0.036	0.014	0.041	237.4	0.028	0.031	0.04	0.041	237.4	0.034	0.028	0.054	0.051	237.401	0.045	0.053	0.04	0.029
237.6	0.09	0.095	0.098	0.114	237.6	0.079	0.092	0.1	0.114	237.6	0.027	0.017	0.031	0.009	237.6	0.079	0.061	0.071	0.05	237.601	0.052	0.045	0.044	0.024	237.6	0.078	0.077	0.082	0.076	237.6	0.046	0.036	0.013	0.033	237.6	0.027	0.03	0.036	0.033	237.6	0.037	0.024	0.055	0.05	237.601	0.048	0.045	0.047	0.035
237.8	0.094	0.098	0.098	0.114	237.8	0.08	0.096	0.1	0.114	237.801	0.026	0.015	0.029	0.008	237.8	0.078	0.062	0.076	0.048	237.801	0.056	0.037	0.046	0.024	237.8	0.078	0.075	0.079	0.074	237.8	0.045	0.036	0.017	0.038	237.8	0.025	0.03	0.032	0.038	237.8	0.037	0.026	0.054	0.049	237.8	0.043	0.048	0.045	0.033
238.001	0.09	0.099	0.097	0.115	238.001	0.079	0.096	0.103	0.115	238.001	0.024	0.018	0.027	0.011	238.001	0.077	0.063	0.069	0.053	238.002	0.057	0.04	0.046	0.023	238.001	0.074	0.079	0.078	0.079	238.001	0.046	0.04	0.014	0.041	238.001	0.027	0.034	0.037	0.041	238.001	0.03	0.025	0.054	0.045	238	0.043	0.052	0.049	0.035
238.2	0.094	0.097	0.099	0.108	238.2	0.081	0.092	0.103	0.108	238.2	0.03	0.018	0.027	0.012	238.201	0.08	0.065	0.071	0.053	238.201	0.054	0.036	0.043	0.025	238.201	0.077	0.077	0.082	0.079	238.2	0.047	0.033	0.014	0.043	238.2	0.022	0.03	0.03	0.043	238.201	0.033	0.023	0.055	0.05	238.201	0.043	0.05	0.048	0.039
238.4	0.089	0.094	0.097	0.115	238.4	0.081	0.094	0.1	0.115	238.401	0.028	0.014	0.033	0.008	238.4	0.076	0.06	0.069	0.05	238.402	0.052	0.037	0.048	0.022	238.4	0.079	0.073	0.082	0.076	238.401	0.044	0.037	0.014	0.038	238.401	0.027	0.032	0.034	0.038	238.4	0.034	0.025	0.053	0.048	238.4	0.043	0.046	0.044	0.034
238.6	0.089	0.097	0.098	0.114	238.6	0.077	0.093	0.103	0.114	238.6	0.03	0.019	0.031	0.008	238.6	0.077	0.059	0.072	0.054	238.602	0.051	0.038	0.046	0.026	238.6	0.076	0.081	0.074	0.078	238.601	0.049	0.038	0.012	0.038	238.601	0.026	0.031	0.039	0.038	238.6	0.036	0.022	0.052	0.044	238.6	0.047	0.043	0.048	0.032
238.8	0.093	0.098	0.096	0.113	238.8	0.084	0.096	0.107	0.113	238.8	0.028	0.016	0.03	0.008	238.8	0.077	0.061	0.075	0.051	238.802	0.053	0.041	0.046	0.024	238.8	0.076	0.076	0.079	0.079	238.801	0.043	0.038	0.014	0.042	238.801	0.022	0.033	0.032	0.042	238.8	0.04	0.027	0.056	0.05	238.8	0.049	0.05	0.05	0.034
239.001	0.091	0.099	0.098	0.11	239.001	0.082	0.093	0.101	0.11	239	0.028	0.019	0.026	0.01	239.001	0.078	0.064	0.076	0.05	239.002	0.049	0.038	0.049	0.019	239.001	0.079	0.08	0.077	0.076	239.001	0.049	0.036	0.018	0.037	239.001	0.023	0.032	0.037	0.037	239.001	0.039	0.026	0.055	0.047	239	0.046	0.049	0.045	0.035
239.2	0.093	0.097	0.099	0.11	239.2	0.082	0.093	0.102	0.11	239.201	0.025	0.013	0.03	0.011	239.2	0.08	0.063	0.073	0.048	239.201	0.055	0.039	0.045	0.019	239.2	0.078	0.075	0.079	0.077	239.2	0.042	0.032	0.014	0.036	239.2	0.025	0.031	0.038	0.036	239.2	0.035	0.028	0.052	0.046	239.201	0.046	0.052	0.045	0.035
239.4	0.093	0.093	0.101	0.112	239.4	0.081	0.096	0.106	0.112	239.4	0.03	0.018	0.03	0.009	239.401	0.078	0.066	0.071	0.052	239.401	0.053	0.04	0.045	0.026	239.401	0.077	0.079	0.082	0.074	239.401	0.046	0.034	0.015	0.042	239.401	0.024	0.03	0.033	0.042	239.401	0.039	0.029	0.053	0.048	239.401	0.047	0.046	0.049	0.031
239.6	0.092	0.097	0.099	0.116	239.6	0.081	0.089	0.107	0.116	239.601	0.027	0.024	0.03	0.005	239.6	0.081	0.065	0.075	0.05	239.602	0.054	0.042	0.047	0.026	239.6	0.077	0.079	0.079	0.08	239.6	0.047	0.04	0.016	0.041	239.6	0.024	0.031	0.041	0.041	239.6	0.036	0.026	0.056	0.047	239.6	0.049	0.05	0.045	0.036
239.8	0.09	0.097	0.098	0.11	239.8	0.081	0.093	0.107	0.11	239.8	0.028	0.021	0.031	0.011	239.801	0.079	0.063	0.075	0.051	239.801	0.049	0.038	0.048	0.026	239.801	0.081	0.081	0.081	0.077	239.801	0.044	0.038	0.014	0.04	239.801	0.027	0.029	0.032	0.04	239.801	0.034	0.023	0.055	0.049	239.8	0.048	0.049	0.045	0.033
240.001	0.094	0.099	0.099	0.118	240.001	0.082	0.094	0.106	0.118	240.001	0.028	0.024	0.028	0.005	240.001	0.076	0.065	0.075	0.051	240.001	0.049	0.038	0.047	0.024	240.001	0.076	0.08	0.08	0.081	240.001	0.049	0.034	0.011	0.041	240.001	0.028	0.03	0.036	0.041	240	0.039	0.027	0.057	0.048	240	0.048	0.047	0.047	0.036
240.201	0.093	0.096	0.101	0.115	240.201	0.079	0.095	0.102	0.115	240.201	0.03	0.021	0.029	0.011	240.201	0.084	0.063	0.07	0.05	240.202	0.053	0.039	0.046	0.028	240.201	0.075	0.081	0.081	0.078	240.201	0.05	0.033	0.013	0.04	240.201	0.025	0.031	0.037	0.04	240.2	0.036	0.027	0.051	0.052	240.2	0.05	0.049	0.044	0.033
240.4	0.093	0.098	0.1	0.112	240.4	0.084	0.093	0.101	0.112	240.401	0.028	0.017	0.03	0.01	240.4	0.08	0.062	0.071	0.053	240.402	0.053	0.041	0.046	0.026	240.4	0.082	0.081	0.081	0.081	240.4	0.044	0.037	0.019	0.04	240.4	0.029	0.033	0.036	0.04	240.4	0.038	0.029	0.056	0.047	240.401	0.05	0.048	0.047	0.037
240.6	0.094	0.098	0.097	0.116	240.6	0.082	0.097	0.105	0.116	240.6	0.026	0.017	0.032	0.011	240.6	0.079	0.065	0.072	0.047	240.602	0.055	0.04	0.046	0.027	240.6	0.076	0.08	0.08	0.079	240.6	0.046	0.035	0.015	0.04	240.6	0.029	0.03	0.039	0.04	240.6	0.035	0.028	0.056	0.051	240.6	0.047	0.049	0.046	0.038
240.8	0.092	0.097	0.101	0.118	240.8	0.077	0.094	0.105	0.118	240.801	0.031	0.018	0.031	0.012	240.802	0.078	0.065	0.071	0.055	240.801	0.053	0.041	0.05	0.023	240.802	0.077	0.077	0.079	0.082	240.8	0.051	0.036	0.014	0.045	240.8	0.031	0.031	0.04	0.045	240.8	0.04	0.027	0.052	0.047	240.8	0.044	0.048	0.047	0.036
241	0.094	0.095	0.099	0.118	241	0.081	0.096	0.104	0.118	241.001	0.031	0.022	0.031	0.012	241	0.083	0.066	0.076	0.05	241.001	0.053	0.04	0.05	0.021	241	0.076	0.085	0.08	0.076	241	0.051	0.035	0.015	0.04	241	0.026	0.029	0.034	0.04	241.001	0.037	0.03	0.055	0.047	241	0.047	0.049	0.047	0.031
241.2	0.09	0.094	0.1	0.114	241.2	0.081	0.097	0.109	0.114	241.2	0.027	0.016	0.03	0.015	241.2	0.079	0.063	0.073	0.053	241.201	0.053	0.044	0.048	0.023	241.2	0.076	0.077	0.079	0.076	241.201	0.048	0.036	0.011	0.037	241.201	0.027	0.034	0.038	0.037	241.201	0.035	0.027	0.055	0.05	241.201	0.047	0.051	0.047	0.036
241.4	0.092	0.099	0.104	0.118	241.4	0.078	0.097	0.106	0.118	241.4	0.028	0.02	0.028	0.01	241.4	0.078	0.066	0.072	0.052	241.402	0.057	0.041	0.051	0.029	241.4	0.077	0.078	0.082	0.079	241.4	0.052	0.04	0.015	0.04	241.4	0.022	0.033	0.036	0.04	241.401	0.036	0.027	0.057	0.05	241.401	0.047	0.05	0.048	0.036
241.6	0.095	0.098	0.101	0.116	241.6	0.08	0.095	0.109	0.116	241.6	0.034	0.02	0.028	0.01	241.6	0.082	0.064	0.072	0.052	241.602	0.053	0.038	0.047	0.024	241.6	0.076	0.08	0.086	0.081	241.6	0.047	0.037	0.017	0.039	241.6	0.026	0.031	0.039	0.039	241.6	0.04	0.029	0.054	0.048	241.601	0.048	0.051	0.049	0.034
241.8	0.095	0.101	0.098	0.114	241.8	0.084	0.095	0.102	0.114	241.801	0.031	0.019	0.029	0.014	241.801	0.077	0.065	0.072	0.051	241.802	0.052	0.039	0.048	0.023	241.801	0.077	0.079	0.077	0.085	241.8	0.052	0.038	0.017	0.039	241.8	0.033	0.033	0.036	0.039	241.801	0.039	0.027	0.053	0.049	241.8	0.049	0.052	0.047	0.035
242	0.097	0.098	0.101	0.113	242	0.084	0.098	0.108	0.113	242	0.029	0.021	0.03	0.01	242.001	0.08	0.064	0.075	0.054	242.001	0.055	0.045	0.047	0.028	242.001	0.076	0.079	0.078	0.081	242	0.047	0.039	0.014	0.042	242	0.026	0.034	0.036	0.042	242	0.039	0.027	0.053	0.05	242	0.049	0.049	0.044	0.037
242.201	0.09	0.1	0.1	0.117	242.201	0.085	0.095	0.103	0.117	242.201	0.028	0.017	0.029	0.011	242.2	0.082	0.064	0.074	0.051	242.202	0.056	0.041	0.046	0.018	242.2	0.077	0.077	0.076	0.077	242.201	0.051	0.033	0.013	0.042	242.201	0.025	0.034	0.039	0.042	242.2	0.036	0.024	0.056	0.053	242.2	0.048	0.054	0.046	0.037
242.401	0.094	0.099	0.102	0.116	242.401	0.081	0.098	0.106	0.116	242.4	0.029	0.02	0.031	0.011	242.4	0.081	0.066	0.077	0.054	242.401	0.059	0.043	0.046	0.021	242.4	0.076	0.082	0.08	0.076	242.4	0.044	0.036	0.015	0.041	242.4	0.027	0.033	0.037	0.041	242.4	0.036	0.028	0.054	0.05	242.4	0.052	0.051	0.047	0.035
242.601	0.094	0.1	0.101	0.119	242.601	0.081	0.095	0.106	0.119	242.601	0.026	0.021	0.029	0.011	242.601	0.079	0.063	0.072	0.055	242.601	0.053	0.042	0.05	0.026	242.601	0.082	0.08	0.082	0.08	242.601	0.05	0.034	0.017	0.041	242.601	0.022	0.034	0.04	0.041	242.6	0.034	0.032	0.057	0.049	242.6	0.05	0.05	0.046	0.034
242.8	0.095	0.102	0.101	0.117	242.8	0.084	0.091	0.109	0.117	242.801	0.029	0.021	0.029	0.008	242.801	0.077	0.063	0.073	0.049	242.802	0.054	0.04	0.053	0.023	242.801	0.081	0.085	0.082	0.077	242.801	0.047	0.039	0.015	0.038	242.801	0.027	0.031	0.042	0.038	242.801	0.039	0.028	0.054	0.053	242.802	0.052	0.051	0.043	0.035
243.001	0.093	0.099	0.103	0.115	243.001	0.083	0.098	0.106	0.115	243.001	0.029	0.024	0.03	0.012	243.001	0.079	0.064	0.076	0.051	243.001	0.058	0.041	0.047	0.025	243.001	0.08	0.079	0.084	0.08	243.001	0.047	0.036	0.01	0.042	243.001	0.027	0.033	0.04	0.042	243	0.043	0.031	0.053	0.05	243.001	0.05	0.051	0.046	0.036
243.2	0.094	0.102	0.104	0.115	243.2	0.085	0.096	0.105	0.115	243.2	0.031	0.02	0.03	0.012	243.2	0.08	0.066	0.075	0.052	243.201	0.053	0.046	0.053	0.025	243.2	0.077	0.083	0.084	0.078	243.2	0.046	0.038	0.017	0.039	243.2	0.024	0.033	0.035	0.039	243.201	0.038	0.025	0.05	0.049	243.2	0.048	0.053	0.048	0.036
243.401	0.093	0.098	0.106	0.115	243.401	0.084	0.099	0.108	0.115	243.401	0.028	0.02	0.031	0.009	243.4	0.081	0.068	0.075	0.048	243.402	0.054	0.043	0.051	0.023	243.4	0.078	0.078	0.084	0.083	243.4	0.048	0.038	0.013	0.041	243.4	0.026	0.03	0.037	0.041	243.4	0.036	0.029	0.056	0.05	243.4	0.049	0.049	0.052	0.036
243.6	0.097	0.096	0.102	0.118	243.6	0.084	0.096	0.106	0.118	243.6	0.031	0.018	0.029	0.014	243.6	0.082	0.069	0.074	0.049	243.602	0.055	0.041	0.046	0.027	243.6	0.08	0.073	0.081	0.082	243.601	0.048	0.038	0.014	0.037	243.601	0.028	0.034	0.035	0.037	243.601	0.037	0.028	0.054	0.051	243.6	0.049	0.049	0.048	0.035
243.801	0.093	0.097	0.101	0.113	243.801	0.084	0.099	0.108	0.113	243.8	0.032	0.019	0.031	0.009	243.8	0.081	0.065	0.074	0.052	243.801	0.056	0.042	0.047	0.024	243.8	0.081	0.079	0.08	0.078	243.8	0.051	0.036	0.016	0.045	243.8	0.029	0.032	0.036	0.045	243.8	0.036	0.027	0.058	0.051	243.801	0.046	0.05	0.051	0.039
244.001	0.099	0.099	0.1	0.117	244.001	0.085	0.101	0.103	0.117	244	0.034	0.019	0.032	0.013	244.001	0.08	0.066	0.074	0.054	244.001	0.055	0.047	0.052	0.027	244.001	0.076	0.083	0.082	0.08	244	0.05	0.037	0.015	0.038	244	0.024	0.032	0.036	0.038	244	0.04	0.029	0.059	0.048	244.001	0.052	0.049	0.049	0.036
244.2	0.095	0.098	0.101	0.117	244.2	0.085	0.096	0.109	0.117	244.2	0.031	0.018	0.029	0.011	244.2	0.082	0.063	0.073	0.054	244.201	0.053	0.04	0.047	0.023	244.2	0.084	0.08	0.078	0.078	244.2	0.046	0.039	0.013	0.043	244.2	0.028	0.031	0.044	0.043	244.2	0.036	0.028	0.057	0.047	244.201	0.05	0.054	0.05	0.035
244.4	0.097	0.1	0.1	0.116	244.4	0.083	0.099	0.107	0.116	244.4	0.028	0.015	0.032	0.015	244.4	0.08	0.071	0.076	0.05	244.402	0.057	0.039	0.048	0.023	244.4	0.079	0.079	0.078	0.082	244.4	0.051	0.038	0.016	0.044	244.4	0.029	0.032	0.038	0.044	244.4	0.036	0.031	0.057	0.05	244.4	0.049	0.053	0.05	0.037
244.6	0.091	0.1	0.105	0.115	244.6	0.086	0.099	0.105	0.115	244.6	0.032	0.02	0.03	0.015	244.601	0.077	0.066	0.074	0.055	244.601	0.054	0.042	0.046	0.025	244.601	0.082	0.077	0.083	0.078	244.6	0.048	0.038	0.017	0.044	244.6	0.026	0.028	0.039	0.044	244.6	0.038	0.023	0.054	0.049	244.6	0.05	0.05	0.048	0.036
244.801	0.1	0.102	0.099	0.112	244.801	0.084	0.097	0.107	0.112	244.801	0.033	0.022	0.031	0.01	244.8	0.082	0.063	0.076	0.055	244.802	0.051	0.041	0.048	0.025	244.8	0.08	0.077	0.083	0.081	244.801	0.048	0.037	0.014	0.042	244.801	0.029	0.032	0.038	0.042	244.801	0.035	0.025	0.057	0.046	244.8	0.051	0.052	0.043	0.038
245	0.098	0.103	0.102	0.12	245	0.082	0.1	0.106	0.12	245	0.024	0.019	0.031	0.014	245.001	0.081	0.066	0.076	0.051	245.001	0.058	0.04	0.052	0.025	245.001	0.081	0.082	0.082	0.081	245	0.044	0.04	0.012	0.039	245	0.024	0.034	0.04	0.039	245	0.039	0.028	0.057	0.049	245	0.053	0.049	0.047	0.038
245.201	0.097	0.1	0.102	0.115	245.201	0.083	0.098	0.111	0.115	245.2	0.03	0.02	0.027	0.011	245.2	0.08	0.067	0.075	0.052	245.202	0.057	0.04	0.047	0.025	245.2	0.079	0.08	0.083	0.078	245.2	0.05	0.036	0.014	0.041	245.2	0.026	0.034	0.037	0.041	245.201	0.04	0.029	0.055	0.056	245.2	0.053	0.053	0.051	0.04
245.4	0.097	0.105	0.099	0.116	245.4	0.081	0.101	0.108	0.116	245.4	0.032	0.019	0.034	0.014	245.4	0.079	0.061	0.075	0.055	245.401	0.057	0.043	0.048	0.025	245.4	0.083	0.083	0.084	0.084	245.4	0.047	0.038	0.012	0.041	245.4	0.029	0.035	0.034	0.041	245.401	0.04	0.028	0.056	0.053	245.401	0.053	0.052	0.045	0.035
245.601	0.097	0.099	0.103	0.116	245.601	0.086	0.096	0.107	0.116	245.601	0.028	0.022	0.033	0.012	245.6	0.085	0.063	0.079	0.054	245.602	0.058	0.04	0.049	0.026	245.6	0.083	0.078	0.083	0.078	245.6	0.05	0.037	0.017	0.046	245.6	0.026	0.033	0.038	0.046	245.601	0.037	0.029	0.055	0.049	245.6	0.049	0.051	0.047	0.038
245.801	0.102	0.101	0.102	0.116	245.801	0.088	0.099	0.107	0.116	245.8	0.03	0.02	0.033	0.015	245.801	0.08	0.065	0.077	0.054	245.801	0.056	0.044	0.045	0.027	245.801	0.078	0.083	0.082	0.084	245.8	0.05	0.042	0.014	0.042	245.8	0.022	0.035	0.039	0.042	245.8	0.038	0.029	0.056	0.049	245.8	0.049	0.05	0.048	0.035
246.001	0.099	0.1	0.101	0.112	246.001	0.089	0.098	0.108	0.112	246	0.029	0.021	0.031	0.012	246	0.08	0.064	0.077	0.053	246.002	0.057	0.042	0.048	0.021	246	0.08	0.08	0.083	0.084	246	0.049	0.04	0.014	0.042	246	0.025	0.035	0.037	0.042	246	0.039	0.027	0.055	0.053	246	0.045	0.052	0.05	0.033
246.2	0.099	0.103	0.101	0.117	246.2	0.083	0.099	0.109	0.117	246.2	0.028	0.017	0.038	0.014	246.201	0.08	0.065	0.079	0.052	246.201	0.056	0.041	0.05	0.026	246.201	0.079	0.082	0.082	0.08	246.201	0.049	0.041	0.017	0.043	246.201	0.024	0.034	0.043	0.043	246.201	0.04	0.029	0.061	0.05	246.2	0.055	0.048	0.053	0.032
246.401	0.101	0.1	0.106	0.117	246.401	0.085	0.1	0.109	0.117	246.401	0.031	0.018	0.029	0.013	246.401	0.077	0.067	0.072	0.055	246.401	0.058	0.044	0.05	0.028	246.401	0.082	0.083	0.083	0.084	246.4	0.047	0.042	0.017	0.041	246.4	0.029	0.035	0.039	0.041	246.4	0.039	0.028	0.056	0.053	246.401	0.046	0.047	0.049	0.035
246.601	0.102	0.103	0.102	0.116	246.601	0.088	0.098	0.111	0.116	246.6	0.031	0.018	0.032	0.012	246.601	0.081	0.065	0.074	0.051	246.601	0.057	0.039	0.052	0.026	246.601	0.083	0.084	0.081	0.082	246.601	0.048	0.036	0.017	0.044	246.601	0.027	0.031	0.036	0.044	246.601	0.042	0.029	0.054	0.051	246.6	0.05	0.05	0.048	0.037
246.801	0.096	0.101	0.103	0.119	246.801	0.088	0.103	0.107	0.119	246.8	0.031	0.02	0.034	0.007	246.8	0.078	0.065	0.07	0.052	246.801	0.063	0.041	0.049	0.027	246.8	0.081	0.083	0.082	0.081	246.8	0.051	0.039	0.016	0.045	246.8	0.024	0.033	0.039	0.045	246.8	0.042	0.031	0.057	0.049	246.802	0.051	0.055	0.049	0.038
247	0.094	0.097	0.105	0.117	247	0.085	0.1	0.108	0.117	247	0.032	0.022	0.033	0.011	247	0.084	0.063	0.076	0.057	247.001	0.055	0.043	0.047	0.026	247	0.085	0.084	0.078	0.081	247	0.047	0.04	0.015	0.045	247	0.029	0.034	0.038	0.045	247	0.035	0.03	0.055	0.051	247.001	0.048	0.053	0.052	0.036
247.201	0.095	0.106	0.105	0.119	247.201	0.083	0.102	0.106	0.119	247.201	0.027	0.02	0.032	0.012	247.201	0.083	0.065	0.08	0.054	247.202	0.055	0.045	0.051	0.026	247.201	0.084	0.083	0.078	0.078	247.2	0.048	0.038	0.013	0.04	247.2	0.028	0.035	0.041	0.04	247.2	0.036	0.03	0.059	0.05	247.201	0.051	0.052	0.049	0.037
247.4	0.098	0.107	0.104	0.118	247.4	0.088	0.097	0.111	0.118	247.4	0.03	0.022	0.031	0.014	247.401	0.083	0.071	0.074	0.051	247.402	0.054	0.039	0.051	0.025	247.401	0.083	0.079	0.083	0.079	247.401	0.051	0.037	0.015	0.042	247.401	0.026	0.033	0.037	0.042	247.401	0.041	0.03	0.062	0.051	247.4	0.052	0.05	0.046	0.041
247.6	0.1	0.102	0.107	0.121	247.6	0.084	0.101	0.111	0.121	247.601	0.03	0.02	0.034	0.012	247.601	0.081	0.062	0.08	0.053	247.602	0.055	0.044	0.051	0.027	247.601	0.084	0.079	0.083	0.084	247.6	0.05	0.04	0.016	0.046	247.6	0.027	0.036	0.039	0.046	247.6	0.038	0.028	0.056	0.054	247.6	0.052	0.048	0.048	0.035
247.801	0.1	0.101	0.103	0.12	247.801	0.087	0.1	0.111	0.12	247.8	0.03	0.02	0.028	0.015	247.8	0.08	0.069	0.077	0.05	247.801	0.062	0.042	0.052	0.023	247.8	0.08	0.082	0.081	0.084	247.8	0.052	0.042	0.017	0.041	247.8	0.026	0.034	0.035	0.041	247.801	0.037	0.03	0.059	0.049	247.801	0.048	0.052	0.052	0.038
248	0.096	0.102	0.105	0.118	248	0.085	0.099	0.112	0.118	248	0.032	0.016	0.032	0.012	248	0.078	0.066	0.077	0.054	248.001	0.054	0.044	0.051	0.025	248	0.084	0.082	0.085	0.082	248	0.049	0.039	0.016	0.042	248	0.022	0.03	0.037	0.042	248	0.041	0.032	0.056	0.047	248	0.049	0.054	0.047	0.043
248.201	0.099	0.104	0.103	0.117	248.201	0.086	0.1	0.114	0.117	248.2	0.035	0.021	0.033	0.012	248.2	0.08	0.067	0.079	0.056	248.202	0.058	0.044	0.052	0.027	248.2	0.083	0.083	0.084	0.082	248.201	0.051	0.038	0.017	0.038	248.201	0.03	0.038	0.036	0.038	248.201	0.035	0.027	0.06	0.052	248.2	0.05	0.054	0.05	0.031
248.401	0.099	0.104	0.105	0.118	248.401	0.087	0.099	0.109	0.118	248.4	0.029	0.025	0.031	0.012	248.401	0.085	0.066	0.078	0.054	248.402	0.058	0.047	0.052	0.025	248.401	0.083	0.079	0.087	0.082	248.401	0.049	0.037	0.017	0.041	248.401	0.033	0.037	0.039	0.041	248.4	0.039	0.03	0.057	0.052	248.4	0.055	0.053	0.051	0.033
248.601	0.1	0.105	0.105	0.116	248.601	0.088	0.099	0.109	0.116	248.601	0.032	0.022	0.035	0.012	248.601	0.084	0.068	0.077	0.054	248.602	0.06	0.044	0.052	0.03	248.601	0.081	0.08	0.081	0.081	248.6	0.047	0.04	0.017	0.044	248.6	0.029	0.031	0.041	0.044	248.6	0.041	0.029	0.058	0.055	248.6	0.049	0.051	0.049	0.033
248.801	0.1	0.103	0.107	0.121	248.801	0.088	0.101	0.11	0.121	248.8	0.031	0.024	0.039	0.015	248.8	0.081	0.067	0.076	0.049	248.802	0.055	0.044	0.051	0.029	248.8	0.082	0.081	0.083	0.082	248.801	0.045	0.035	0.013	0.045	248.801	0.029	0.037	0.039	0.045	248.801	0.045	0.029	0.059	0.053	248.8	0.048	0.057	0.046	0.034
249	0.101	0.1	0.106	0.118	249	0.084	0.103	0.111	0.118	249	0.035	0.019	0.034	0.014	249	0.082	0.063	0.077	0.055	249.002	0.06	0.044	0.049	0.029	249	0.079	0.081	0.081	0.083	249	0.051	0.037	0.014	0.044	249	0.027	0.034	0.039	0.044	249	0.039	0.032	0.056	0.053	249	0.054	0.052	0.049	0.037
249.201	0.1	0.103	0.107	0.119	249.201	0.087	0.1	0.11	0.119	249.2	0.03	0.024	0.032	0.013	249.201	0.084	0.066	0.078	0.054	249.202	0.059	0.044	0.047	0.025	249.201	0.079	0.08	0.08	0.083	249.201	0.053	0.043	0.015	0.04	249.201	0.025	0.033	0.037	0.04	249.201	0.042	0.029	0.062	0.051	249.2	0.051	0.053	0.048	0.034
249.401	0.099	0.105	0.106	0.121	249.401	0.09	0.104	0.112	0.121	249.401	0.03	0.023	0.034	0.014	249.401	0.085	0.067	0.081	0.053	249.402	0.06	0.042	0.048	0.024	249.401	0.082	0.081	0.083	0.08	249.4	0.052	0.042	0.016	0.044	249.4	0.027	0.033	0.04	0.044	249.4	0.039	0.031	0.059	0.054	249.401	0.05	0.054	0.051	0.035
249.6	0.098	0.104	0.104	0.119	249.6	0.088	0.097	0.113	0.119	249.6	0.031	0.022	0.029	0.015	249.6	0.084	0.07	0.076	0.053	249.602	0.061	0.044	0.052	0.028	249.6	0.084	0.084	0.085	0.081	249.6	0.052	0.042	0.017	0.045	249.6	0.026	0.033	0.04	0.045	249.6	0.04	0.032	0.053	0.047	249.6	0.048	0.055	0.053	0.04
249.8	0.101	0.105	0.105	0.124	249.8	0.085	0.102	0.11	0.124	249.8	0.035	0.023	0.032	0.018	249.8	0.085	0.071	0.081	0.058	249.801	0.057	0.042	0.052	0.028	249.8	0.083	0.083	0.084	0.08	249.8	0.049	0.044	0.017	0.043	249.8	0.025	0.035	0.041	0.043	249.801	0.043	0.03	0.058	0.052	249.801	0.051	0.051	0.049	0.038
250	0.098	0.103	0.108	0.12	250	0.086	0.101	0.111	0.12	250	0.036	0.018	0.037	0.01	250.001	0.08	0.068	0.076	0.055	250.002	0.058	0.039	0.052	0.026	250.001	0.083	0.081	0.083	0.081	250.001	0.046	0.039	0.016	0.048	250.001	0.027	0.033	0.04	0.048	250.001	0.04	0.026	0.059	0.048	250	0.052	0.056	0.053	0.038
250.201	0.101	0.105	0.11	0.119	250.201	0.086	0.103	0.109	0.119	250.201	0.032	0.023	0.031	0.012	250.2	0.079	0.063	0.078	0.056	250.201	0.061	0.043	0.049	0.024	250.2	0.084	0.086	0.085	0.079	250.2	0.052	0.039	0.017	0.042	250.2	0.027	0.03	0.042	0.042	250.201	0.041	0.032	0.059	0.051	250.201	0.051	0.051	0.048	0.042
250.4	0.098	0.107	0.104	0.118	250.4	0.089	0.098	0.113	0.118	250.4	0.033	0.021	0.034	0.015	250.401	0.084	0.068	0.079	0.053	250.401	0.059	0.045	0.053	0.03	250.401	0.082	0.083	0.081	0.086	250.401	0.052	0.041	0.019	0.045	250.401	0.025	0.034	0.04	0.045	250.401	0.043	0.029	0.06	0.05	250.4	0.052	0.052	0.05	0.036
250.6	0.1	0.102	0.107	0.118	250.6	0.091	0.102	0.113	0.118	250.6	0.034	0.024	0.033	0.013	250.6	0.084	0.068	0.075	0.057	250.602	0.061	0.044	0.05	0.024	250.6	0.082	0.085	0.083	0.082	250.6	0.054	0.039	0.019	0.04	250.6	0.029	0.034	0.039	0.04	250.601	0.041	0.028	0.059	0.051	250.601	0.056	0.055	0.048	0.042
250.8	0.102	0.098	0.108	0.121	250.8	0.089	0.103	0.111	0.121	250.8	0.034	0.02	0.032	0.018	250.8	0.082	0.063	0.074	0.059	250.801	0.06	0.043	0.049	0.03	250.8	0.081	0.082	0.082	0.082	250.801	0.053	0.041	0.019	0.044	250.801	0.027	0.036	0.039	0.044	250.8	0.04	0.029	0.059	0.051	250.8	0.05	0.053	0.045	0.04
251	0.099	0.107	0.108	0.121	251	0.09	0.101	0.113	0.121	251.001	0.033	0.023	0.036	0.014	251	0.082	0.071	0.081	0.061	251.002	0.06	0.045	0.051	0.028	251	0.089	0.085	0.086	0.083	251	0.052	0.038	0.018	0.042	251	0.027	0.035	0.041	0.042	251	0.037	0.029	0.059	0.054	251	0.049	0.052	0.05	0.037
251.2	0.098	0.105	0.108	0.123	251.2	0.082	0.105	0.11	0.123	251.201	0.032	0.022	0.035	0.015	251.2	0.086	0.064	0.08	0.057	251.201	0.057	0.042	0.052	0.026	251.2	0.086	0.081	0.084	0.085	251.201	0.048	0.038	0.016	0.042	251.201	0.03	0.037	0.039	0.042	251.201	0.036	0.03	0.055	0.053	251.2	0.049	0.051	0.049	0.039
251.4	0.102	0.104	0.105	0.121	251.4	0.089	0.102	0.112	0.121	251.4	0.035	0.022	0.035	0.009	251.4	0.079	0.067	0.074	0.057	251.402	0.058	0.045	0.051	0.031	251.4	0.082	0.084	0.087	0.082	251.4	0.053	0.043	0.016	0.045	251.4	0.028	0.036	0.038	0.045	251.4	0.043	0.03	0.058	0.051	251.401	0.053	0.053	0.056	0.038
251.601	0.1	0.102	0.108	0.121	251.601	0.086	0.1	0.114	0.121	251.6	0.034	0.028	0.034	0.014	251.6	0.085	0.066	0.082	0.056	251.601	0.059	0.042	0.052	0.031	251.6	0.081	0.082	0.087	0.084	251.6	0.048	0.037	0.021	0.044	251.6	0.028	0.033	0.041	0.044	251.6	0.039	0.03	0.058	0.052	251.6	0.053	0.053	0.051	0.039
251.801	0.102	0.105	0.108	0.119	251.801	0.092	0.103	0.11	0.119	251.8	0.032	0.02	0.033	0.013	251.8	0.083	0.064	0.078	0.056	251.801	0.061	0.047	0.054	0.024	251.8	0.083	0.081	0.088	0.084	251.801	0.051	0.039	0.018	0.04	251.801	0.032	0.035	0.037	0.04	251.8	0.039	0.027	0.055	0.049	251.8	0.053	0.054	0.05	0.04
252.001	0.101	0.104	0.106	0.125	252.001	0.089	0.105	0.109	0.125	252.001	0.034	0.02	0.033	0.012	252.001	0.079	0.071	0.081	0.058	252.002	0.06	0.043	0.051	0.022	252.001	0.082	0.083	0.084	0.085	252	0.05	0.041	0.02	0.046	252	0.028	0.037	0.04	0.046	252.001	0.042	0.032	0.059	0.052	252	0.054	0.054	0.047	0.036
252.201	0.101	0.104	0.107	0.125	252.201	0.086	0.106	0.113	0.125	252.2	0.032	0.024	0.033	0.012	252.201	0.083	0.067	0.079	0.058	252.201	0.059	0.043	0.052	0.026	252.201	0.084	0.086	0.086	0.084	252.201	0.053	0.038	0.019	0.046	252.201	0.028	0.035	0.044	0.046	252.2	0.04	0.03	0.052	0.051	252.2	0.051	0.052	0.049	0.038
252.401	0.105	0.105	0.11	0.122	252.401	0.086	0.1	0.113	0.122	252.4	0.034	0.023	0.033	0.015	252.401	0.085	0.068	0.074	0.057	252.402	0.057	0.042	0.052	0.029	252.401	0.081	0.084	0.084	0.083	252.4	0.052	0.039	0.018	0.046	252.4	0.028	0.04	0.038	0.046	252.4	0.037	0.032	0.055	0.054	252.401	0.049	0.051	0.052	0.037
252.6	0.1	0.103	0.104	0.12	252.6	0.086	0.106	0.114	0.12	252.6	0.033	0.018	0.033	0.018	252.601	0.08	0.069	0.08	0.054	252.601	0.057	0.048	0.05	0.029	252.601	0.084	0.086	0.085	0.082	252.6	0.051	0.042	0.017	0.044	252.6	0.03	0.04	0.04	0.044	252.6	0.038	0.032	0.06	0.055	252.6	0.05	0.051	0.05	0.037
252.801	0.101	0.105	0.108	0.123	252.801	0.088	0.104	0.111	0.123	252.801	0.03	0.024	0.033	0.014	252.8	0.082	0.072	0.077	0.059	252.802	0.06	0.045	0.054	0.028	252.8	0.084	0.085	0.088	0.088	252.8	0.051	0.04	0.018	0.043	252.8	0.029	0.036	0.038	0.043	252.8	0.04	0.033	0.059	0.051	252.8	0.055	0.058	0.052	0.044
253	0.101	0.103	0.11	0.123	253	0.094	0.104	0.115	0.123	253	0.031	0.021	0.03	0.017	253.001	0.082	0.066	0.077	0.057	253.002	0.061	0.045	0.047	0.027	253.001	0.084	0.087	0.086	0.078	253.001	0.052	0.039	0.019	0.045	253.001	0.033	0.033	0.041	0.045	253.001	0.039	0.032	0.058	0.053	253	0.055	0.048	0.056	0.036
253.201	0.103	0.103	0.105	0.121	253.201	0.09	0.102	0.112	0.121	253.2	0.035	0.022	0.036	0.014	253.2	0.085	0.072	0.079	0.051	253.201	0.059	0.042	0.052	0.028	253.2	0.085	0.085	0.087	0.085	253.2	0.051	0.04	0.016	0.044	253.2	0.026	0.037	0.04	0.044	253.201	0.041	0.033	0.058	0.051	253.201	0.054	0.055	0.051	0.043
253.402	0.098	0.105	0.109	0.122	253.402	0.088	0.103	0.112	0.122	253.401	0.037	0.023	0.034	0.022	253.4	0.08	0.066	0.081	0.054	253.401	0.061	0.044	0.051	0.025	253.4	0.084	0.085	0.085	0.082	253.401	0.05	0.043	0.018	0.047	253.401	0.028	0.036	0.041	0.047	253.4	0.04	0.031	0.059	0.049	253.4	0.051	0.051	0.052	0.041
253.6	0.101	0.101	0.107	0.124	253.6	0.091	0.106	0.112	0.124	253.6	0.034	0.02	0.034	0.013	253.601	0.081	0.068	0.079	0.055	253.602	0.058	0.045	0.052	0.024	253.601	0.085	0.086	0.088	0.085	253.6	0.047	0.043	0.018	0.045	253.6	0.03	0.035	0.04	0.045	253.601	0.039	0.028	0.061	0.052	253.601	0.056	0.052	0.055	0.04
253.801	0.1	0.108	0.106	0.121	253.801	0.089	0.104	0.116	0.121	253.8	0.034	0.022	0.033	0.014	253.8	0.083	0.068	0.078	0.055	253.802	0.061	0.05	0.053	0.025	253.8	0.088	0.085	0.087	0.084	253.801	0.049	0.044	0.019	0.044	253.801	0.026	0.037	0.043	0.044	253.8	0.044	0.033	0.057	0.053	253.8	0.057	0.056	0.051	0.035
254	0.1	0.105	0.106	0.126	254	0.092	0.102	0.115	0.126	254	0.034	0.023	0.032	0.014	254	0.086	0.067	0.08	0.057	254.001	0.058	0.048	0.051	0.027	254	0.085	0.088	0.085	0.085	254	0.05	0.04	0.019	0.043	254	0.029	0.037	0.041	0.043	254	0.036	0.031	0.063	0.053	254.001	0.052	0.055	0.054	0.036
254.2	0.101	0.105	0.107	0.118	254.2	0.092	0.104	0.109	0.118	254.2	0.037	0.025	0.031	0.016	254.201	0.084	0.067	0.079	0.054	254.202	0.059	0.045	0.053	0.027	254.201	0.08	0.087	0.084	0.082	254.2	0.049	0.043	0.017	0.049	254.2	0.03	0.036	0.038	0.049	254.201	0.04	0.031	0.059	0.051	254.2	0.054	0.054	0.049	0.036
254.401	0.101	0.106	0.109	0.127	254.401	0.093	0.104	0.113	0.127	254.4	0.035	0.021	0.039	0.016	254.401	0.083	0.068	0.078	0.055	254.401	0.058	0.049	0.052	0.027	254.401	0.084	0.083	0.085	0.085	254.4	0.05	0.044	0.016	0.042	254.4	0.03	0.036	0.042	0.042	254.401	0.044	0.031	0.056	0.051	254.401	0.053	0.057	0.052	0.038
254.6	0.102	0.106	0.109	0.123	254.6	0.088	0.107	0.113	0.123	254.6	0.034	0.026	0.033	0.019	254.601	0.086	0.071	0.076	0.058	254.602	0.059	0.044	0.054	0.029	254.601	0.083	0.087	0.085	0.083	254.6	0.049	0.043	0.019	0.042	254.6	0.035	0.038	0.042	0.042	254.601	0.045	0.03	0.06	0.055	254.601	0.052	0.053	0.049	0.037
254.801	0.103	0.106	0.108	0.124	254.801	0.09	0.103	0.115	0.124	254.801	0.034	0.021	0.037	0.015	254.801	0.087	0.071	0.082	0.06	254.802	0.063	0.048	0.053	0.026	254.801	0.085	0.088	0.085	0.087	254.801	0.05	0.04	0.022	0.044	254.801	0.029	0.036	0.041	0.044	254.8	0.041	0.031	0.06	0.056	254.801	0.054	0.055	0.055	0.038
255	0.102	0.107	0.109	0.124	255	0.091	0.106	0.113	0.124	255.001	0.029	0.024	0.036	0.02	255	0.083	0.065	0.083	0.059	255.002	0.061	0.047	0.05	0.028	255	0.087	0.083	0.087	0.081	255.001	0.051	0.041	0.02	0.045	255.001	0.026	0.036	0.041	0.045	255.001	0.037	0.033	0.059	0.054	255	0.05	0.053	0.051	0.038
255.2	0.101	0.11	0.11	0.127	255.2	0.089	0.101	0.114	0.127	255.2	0.035	0.021	0.036	0.014	255.2	0.084	0.067	0.077	0.057	255.201	0.06	0.047	0.05	0.029	255.2	0.085	0.084	0.087	0.087	255.2	0.051	0.045	0.018	0.047	255.2	0.029	0.036	0.039	0.047	255.201	0.041	0.033	0.059	0.057	255.2	0.054	0.054	0.051	0.041
255.4	0.102	0.106	0.106	0.124	255.4	0.091	0.106	0.115	0.124	255.4	0.036	0.023	0.038	0.016	255.4	0.087	0.071	0.081	0.058	255.402	0.06	0.047	0.052	0.028	255.4	0.085	0.085	0.088	0.082	255.4	0.058	0.042	0.02	0.049	255.4	0.029	0.032	0.041	0.049	255.4	0.04	0.029	0.06	0.05	255.4	0.052	0.053	0.052	0.038
255.6	0.101	0.109	0.109	0.124	255.6	0.088	0.106	0.117	0.124	255.601	0.034	0.024	0.033	0.018	255.6	0.082	0.068	0.079	0.058	255.601	0.063	0.045	0.053	0.027	255.6	0.082	0.089	0.086	0.086	255.6	0.052	0.037	0.018	0.044	255.6	0.03	0.035	0.04	0.044	255.6	0.043	0.032	0.061	0.057	255.6	0.051	0.053	0.053	0.043
255.801	0.105	0.104	0.111	0.121	255.801	0.092	0.104	0.112	0.121	255.8	0.031	0.024	0.034	0.013	255.8	0.083	0.066	0.082	0.051	255.802	0.061	0.047	0.051	0.029	255.8	0.085	0.086	0.084	0.09	255.801	0.052	0.042	0.019	0.046	255.801	0.028	0.038	0.043	0.046	255.801	0.045	0.032	0.059	0.052	255.8	0.055	0.056	0.054	0.04
256.001	0.107	0.105	0.113	0.124	256.001	0.09	0.107	0.114	0.124	256	0.037	0.022	0.035	0.013	256	0.085	0.07	0.08	0.054	256.001	0.063	0.045	0.051	0.029	256	0.085	0.083	0.086	0.088	256.001	0.052	0.044	0.018	0.044	256.001	0.03	0.038	0.044	0.044	256.001	0.042	0.031	0.059	0.052	256.001	0.056	0.054	0.055	0.038
256.201	0.106	0.107	0.107	0.124	256.201	0.091	0.104	0.114	0.124	256.2	0.036	0.018	0.033	0.018	256.201	0.083	0.07	0.083	0.059	256.202	0.061	0.046	0.054	0.029	256.201	0.084	0.085	0.085	0.084	256.2	0.05	0.041	0.017	0.046	256.2	0.026	0.036	0.042	0.046	256.2	0.043	0.03	0.061	0.054	256.201	0.052	0.055	0.05	0.042
256.4	0.105	0.109	0.111	0.128	256.4	0.092	0.107	0.113	0.128	256.4	0.032	0.022	0.034	0.016	256.401	0.081	0.068	0.078	0.055	256.401	0.061	0.044	0.052	0.025	256.401	0.087	0.085	0.088	0.089	256.401	0.049	0.041	0.02	0.047	256.401	0.031	0.037	0.041	0.047	256.4	0.041	0.033	0.06	0.051	256.4	0.053	0.054	0.05	0.034
256.6	0.103	0.108	0.108	0.125	256.6	0.093	0.104	0.114	0.125	256.601	0.034	0.025	0.031	0.019	256.6	0.088	0.071	0.077	0.06	256.602	0.061	0.047	0.054	0.03	256.6	0.084	0.086	0.087	0.084	256.6	0.052	0.044	0.02	0.047	256.6	0.03	0.038	0.042	0.047	256.601	0.044	0.035	0.065	0.05	256.6	0.051	0.057	0.052	0.04
256.8	0.099	0.104	0.114	0.121	256.8	0.092	0.107	0.116	0.121	256.8	0.035	0.028	0.036	0.013	256.801	0.084	0.069	0.081	0.057	256.801	0.059	0.047	0.052	0.031	256.801	0.084	0.09	0.091	0.085	256.801	0.05	0.046	0.015	0.044	256.801	0.032	0.035	0.044	0.044	256.801	0.039	0.033	0.06	0.054	256.8	0.052	0.053	0.053	0.041
257	0.103	0.11	0.11	0.127	257	0.089	0.103	0.114	0.127	257.001	0.034	0.026	0.033	0.01	257	0.084	0.07	0.082	0.058	257.001	0.064	0.049	0.053	0.03	257	0.085	0.087	0.088	0.089	257	0.052	0.041	0.016	0.046	257	0.028	0.038	0.037	0.046	257	0.043	0.034	0.062	0.055	257.001	0.054	0.052	0.052	0.04
[truncated: 5,715 more rows]
[truncated: 52 more columns]

## Sheet: ED Fig2a MALLS
SIVtal IN (1 mg/ml)				SIVtal IN (0.5 mg/ml)				SIVtal IN (0.25 mg/ml)
[truncated: 1,775 more rows]

## Sheet: ED Fig 4b Vpr-NG-IN
%Infectivity (to WT)
[truncated: 6 more rows]

[truncated: 1 more sheets: ED Fig 7b IN-to-CA]
